# Supplementary material for: Genomics and metagenomics of Madurella mycetomatis, a causative agent of black grain mycetoma in Sudan
Source: PLoS Negl Trop Dis. 2022 Nov 2;16(11):e0010787. doi: 10.1371/journal.pntd.0010787 (PMC9629555; doi:10.1371/journal.pntd.0010787)
Supplement: S1 Table — (XLSX) [file pntd.0010787.s001.xlsx]

## Sheet: Read stats 
Supplemental Table 1. Sample read statistics and taxonomic assignment.
No.	Total Reads	Human reads	Percent human	M. mycetomatis reads	Percent M. mycetomatis	Other classified reads	Percent other classified	Unclassified reads	Percent unclassified
Myc_125	14198698	14147402	0.996387	30	2.11287e-06	5496	0.000387078	45770	0.00322354
Myc_99	14140352	14087728	0.996278	42	2.97022e-06	162	1.14566e-05	52420	0.00370712
Myc_101	8746360	8692486	0.99384	27	3.087e-06	444	5.0764e-05	53403	0.00610574
Myc_35	11607122	11574564	0.997195	78	6.72001e-06	107	9.21848e-06	32373	0.00278906
Myc_111	10262368	10213805	0.995268	82	7.99036e-06	338	3.29359e-05	48143	0.00469122
Myc_91	18528428	18434305	0.99492	162	8.74332e-06	315	1.70009e-05	93646	0.00505418
Myc_8	16943272	16758639	0.989103	153	9.03013e-06	1812	0.000106945	182668	0.0107812
Myc_81	13127980	13091094	0.99719	127	9.67399e-06	1129	8.59995e-05	35630	0.00271405
Myc_51	16664648	16619867	0.997313	175	1.05013e-05	233	1.39817e-05	44373	0.0026627
Myc_120	12142406	12070705	0.994095	177	1.4577e-05	351	2.8907e-05	71173	0.00586152
Myc_16	17107760	16819304	0.983139	257	1.50224e-05	7113	0.000415776	281086	0.0164303
Myc_128	10434112	10384750	0.995269	175	1.67719e-05	1488	0.000142609	47699	0.00457145
Myc_96	9763418	9698693	0.993371	190	1.94604e-05	210	2.15089e-05	64325	0.00658837
Myc_123	10200816	10154850	0.995494	270	2.64685e-05	3336	0.000327033	42360	0.00415261
Myc_108	34636370	34490315	0.995783	932	2.69081e-05	1020	2.94488e-05	144103	0.00416045
Myc_5	16913794	16528009	0.977191	482	2.84975e-05	2544	0.00015041	382759	0.02263
Myc_88	5282418	5270259	0.997698	157	2.97212e-05	60	1.13584e-05	11942	0.00226071
Myc_94	12655716	12602749	0.995815	521	4.11672e-05	225	1.77785e-05	52221	0.00412628
Myc_36	15671976	15619763	0.996668	784	5.00256e-05	342	2.18224e-05	51087	0.00325977
Myc_44	20030388	19956388	0.996306	1310	6.54006e-05	224	1.1183e-05	72466	0.0036178
Myc_42	11867158	11815720	0.995666	780	6.57276e-05	171	1.44095e-05	50487	0.00425435
Myc_47	14816830	14787007	0.997987	1095	7.39024e-05	169	1.14059e-05	28559	0.00192747
Myc_110	24852052	24720376	0.994702	2166	8.71558e-05	1346	5.41605e-05	128164	0.00515708
Myc_93	11579094	11535761	0.996258	1072	9.25806e-05	303	2.61679e-05	41958	0.0036236
Myc_9	18671626	18492956	0.990431	1793	9.60281e-05	275	1.47282e-05	176602	0.00945831
Myc_90	25090664	25035307	0.997794	3049	0.000121519	444	1.76958e-05	51864	0.00206706
Myc_20	13908976	13724836	0.986761	1691	0.000121576	349	2.50917e-05	182100	0.0130923
Myc_34	11436246	11386315	0.995634	1826	0.000159668	155	1.35534e-05	47950	0.00419281
Myc_83	10883268	10854992	0.997402	1959	0.000180001	335	3.07812e-05	25982	0.00238733
Myc_15	14386842	14073583	0.978226	2624	0.000182389	418	2.90543e-05	310217	0.0215626
Myc_22	13743392	13487573	0.981386	2873	0.000209046	852	6.19934e-05	252094	0.0183429
Myc_78	46705550	46612786	0.998014	10195	0.000218282	1639	3.50922e-05	80930	0.00173277
Myc_50	17511228	17465553	0.997392	3912	0.0002234	325	1.85595e-05	41438	0.00236637
Myc_17	17024642	16866769	0.990727	3910	0.000229667	736	4.32315e-05	153227	0.00900031
Myc_45	13607670	13569384	0.997186	3316	0.000243686	490	3.60091e-05	34480	0.00253387
Myc_75	15060714	15027486	0.997794	3885	0.000257956	696	4.62129e-05	28647	0.0019021
Myc_113	11272274	11230330	0.996279	3235	0.000286987	1336	0.000118521	37373	0.00331548
Myc_92	31352360	31168868	0.994147	9491	0.00030272	1334	4.25486e-05	172667	0.0055073
Myc_87	13747200	13701944	0.996708	4171	0.000303407	671	4.88099e-05	40414	0.0029398
Myc_52	14494876	14430452	0.995555	4938	0.000340672	792	5.464e-05	58694	0.00404929
Myc_58	13839804	13803791	0.997398	4725	0.000341407	745	5.38302e-05	30543	0.0022069
Myc_118	11500112	11437497	0.994555	4409	0.000383388	4408	0.000383301	53798	0.00467804
Myc_63	11249042	11203898	0.995987	4491	0.000399234	656	5.83161e-05	39997	0.00355559
Myc_73	10096302	10001630	0.990623	4391	0.000434912	534	5.28907e-05	89747	0.0088891
Myc_66	12845820	12663873	0.985836	5732	0.000446215	442	3.44081e-05	175773	0.0136833
Myc_69	9689710	9509199	0.981371	4411	0.000455225	56495	0.00583041	119605	0.0123435
Myc_103	23924084	23792369	0.994494	11053	0.000462003	4665	0.000194992	115997	0.00484855
Myc_95	13389210	13302551	0.993528	6222	0.000464703	1191	8.89522e-05	79246	0.00591865
Myc_70	12778238	12535250	0.980984	6076	0.000475496	74735	0.00584862	162177	0.0126917
Myc_67	12153482	12061638	0.992443	5983	0.000492287	595	4.89572e-05	85266	0.00701577
Myc_43	18472954	18404652	0.996303	9188	0.000497376	479	2.59298e-05	58635	0.0031741
Myc_65	15981528	15870335	0.993042	8031	0.000502518	440	2.75318e-05	102722	0.00642755
Myc_77	12714208	12667140	0.996298	7050	0.000554498	5259	0.000413632	34759	0.00273387
Myc_41	13267894	13209704	0.995614	7512	0.000566179	1300	9.79809e-05	49378	0.00372162
Myc_48	19070362	19001073	0.996367	10963	0.000574871	1007	5.28045e-05	57319	0.00300566
Myc_82	10894494	10864214	0.997221	6401	0.000587544	1013	9.29827e-05	22866	0.00209886
Myc_46	21555472	21484900	0.996726	14232	0.00066025	2336	0.000108372	54004	0.00250535
Myc_10	20006362	19692120	0.984293	14448	0.00072217	919	4.59354e-05	298875	0.014939
Myc_76	14832800	14776911	0.996232	11310	0.000762499	1753	0.000118184	42826	0.00288725
Myc_100	11178188	11120047	0.994799	10170	0.000909808	1717	0.000153603	46254	0.00413788
Myc_62	14194286	14118159	0.994637	12983	0.000914664	1758	0.000123853	61386	0.0043247
Myc_11	17115052	16820383	0.982783	16210	0.00094712	1537	8.9804e-05	276922	0.01618
Myc_57	12795746	12721518	0.994199	12735	0.000995253	1665	0.000130121	59828	0.00467562
Myc_124	17118204	17043709	0.995648	17426	0.00101798	2060	0.00012034	55009	0.00321348
Myc_53	20330376	20242977	0.995701	24077	0.00118429	2987	0.000146923	60335	0.00296773
Myc_24	15607518	15441908	0.989389	19022	0.00121877	1915	0.000122697	144673	0.00926944
Myc_21	12859344	12739526	0.990682	16238	0.00126274	1750	0.000136088	101830	0.00791876
Myc_4	18963712	18664259	0.984209	24185	0.00127533	1447	7.63036e-05	273821	0.0144392
Myc_33	14855924	14774332	0.994508	19127	0.0012875	1040	7.00057e-05	61425	0.00413471
Myc_3	18313750	17918430	0.978414	24047	0.00131306	1448	7.90663e-05	369825	0.0201938
Myc_27	13965310	13865953	0.992885	18723	0.00134068	2463	0.000176366	78171	0.00559751
Myc_68	11358856	11259783	0.991278	17665	0.00155517	1206	0.000106173	80202	0.00706075
Myc_121	9351948	9297225	0.994148	14634	0.00156481	1883	0.000201348	38206	0.00408535
Myc_98	100588056	100016612	0.994319	158857	0.00157928	21847	0.000217193	390740	0.00388456
Myc_59	16927928	16839259	0.994762	26945	0.00159175	3187	0.000188269	58537	0.00345801
Myc_19	17048554	16746512	0.982283	27257	0.00159879	3210	0.000188286	271575	0.0159295
Myc_54	13281650	13206614	0.99435	21522	0.00162043	2847	0.000214356	50667	0.00381481
Myc_25	13561036	13304844	0.981108	25064	0.00184824	3077	0.0002269	228051	0.0168166
Myc_32	14962840	14883827	0.994719	28166	0.0018824	1301	8.69487e-05	49546	0.00331127
Myc_74	13622318	13559112	0.99536	28875	0.00211968	4002	0.000293783	30329	0.00222642
Myc_119	11932912	11764496	0.985886	37359	0.00313075	6138	0.000514376	124919	0.0104684
