# Supplementary material for: Genomics and metagenomics of Madurella mycetomatis, a causative agent of black grain mycetoma in Sudan
Source: PLoS Negl Trop Dis. 2022 Nov 2;16(11):e0010787. doi: 10.1371/journal.pntd.0010787 (PMC9629555; doi:10.1371/journal.pntd.0010787)
Supplement: S2 Table — (XLSX) [file pntd.0010787.s002.xlsx]

## Sheet: Counts
Supplemental table 2. Microbial reads counts and taxonomic assignment.
OTU	Myc_10	Myc_100	Myc_101	Myc_103	Myc_108	Myc_11	Myc_110	Myc_111	Myc_113	Myc_118	Myc_119	Myc_120	Myc_121	Myc_123	Myc_124	Myc_125	Myc_128	Myc_15	Myc_16	Myc_17	Myc_19	Myc_20	Myc_21	Myc_22	Myc_24	Myc_25	Myc_27	Myc_3	Myc_32	Myc_33	Myc_34	Myc_35	Myc_36	Myc_4	Myc_41	Myc_42	Myc_43	Myc_44	Myc_45	Myc_46	Myc_47	Myc_48	Myc_5	Myc_50	Myc_51	Myc_52	Myc_53	Myc_54	Myc_57
Archaea-Euryarchaeota-Halobacteria-Natrialbales-Natrialbaceae	.	.	.	.	.	.	1	.	.	.	.	.	.	.	.	.	.	.	.	.	.	.	.	.	.	.	.	.	.	.	.	.	.	.	.	.	.	.	.	.	.	.	.	.	.	.	.	.	.
Bacteria	.	.	.	2	.	1	.	.	1	.	.	.	.	.	.	.	.	.	.	.	.	.	1	1	.	.	6	1	.	.	.	1	.	.	.	.	1	1	.	.	.	.	.	1	.	.	.	.	.
Bacteria-Actinobacteria-Actinobacteria	.	.	.	.	.	.	.	.	.	.	.	.	.	.	.	.	.	.	.	.	1	.	.	.	.	.	.	.	.	.	.	.	.	.	.	.	.	.	.	.	.	.	.	.	.	.	.	.	.
Bacteria-Actinobacteria-Actinobacteria-Actinomycetales	.	.	.	.	.	.	1	1	.	1	.	.	.	.	.	.	.	.	.	.	.	.	.	.	.	.	.	.	.	.	.	.	.	.	.	.	.	.	.	1	.	.	.	.	.	.	.	.	.
Bacteria-Actinobacteria-Actinobacteria-Actinomycetales-Actinomycetaceae	.	.	.	.	.	.	.	.	.	.	.	.	.	.	.	.	.	.	.	.	.	.	.	.	.	.	.	.	.	.	.	.	1	.	.	.	.	.	.	.	.	.	.	.	.	.	.	.	.
Bacteria-Actinobacteria-Actinobacteria-Actinomycetales-Actinomycetaceae-Actinomyces	.	.	.	.	.	.	.	.	.	.	.	.	.	.	.	.	.	.	.	.	.	.	.	.	.	.	.	.	.	.	.	.	.	.	.	.	.	.	.	.	.	2	.	.	.	.	.	.	.
Bacteria-Actinobacteria-Actinobacteria-Actinomycetales-Actinomycetaceae-Actinomyces-Actinomyces naeslundii	.	.	.	.	.	.	.	.	.	.	.	.	.	.	.	.	.	.	.	.	.	.	.	.	.	.	.	.	.	.	.	.	.	.	.	.	.	.	.	.	.	1	.	.	.	.	.	.	.
Bacteria-Actinobacteria-Actinobacteria-Actinomycetales-Actinomycetaceae-Actinomyces-Actinomyces oris	.	.	.	.	.	.	.	.	.	.	.	.	.	.	.	.	.	.	.	.	.	.	.	.	.	.	.	.	.	.	.	.	.	.	.	.	.	.	.	.	.	2	.	.	.	.	.	.	.
Bacteria-Actinobacteria-Actinobacteria-Actinomycetales-Actinomycetaceae-Actinomyces-Actinomyces sp. oral taxon 897	.	.	.	.	.	.	.	.	.	.	.	.	.	.	.	.	.	.	.	.	.	.	.	.	.	.	.	.	.	.	.	.	.	.	.	.	.	.	.	.	.	1	.	.	.	.	.	.	.
Bacteria-Actinobacteria-Actinobacteria-Actinomycetales-Actinomycetaceae-Actinomyces-Actinomyces viscosus	.	.	.	.	.	.	.	.	.	.	.	1	.	.	.	.	.	.	.	.	.	.	.	.	.	.	.	.	.	.	.	.	.	.	.	.	.	.	.	.	.	.	.	.	.	.	.	.	.
Bacteria-Actinobacteria-Actinobacteria-Actinomycetales-Actinomycetaceae-Arcanobacterium	.	.	.	.	.	.	.	2	.	.	.	.	.	.	.	.	.	.	.	.	.	.	.	.	.	.	.	.	.	.	.	.	1	.	.	.	.	.	.	.	.	.	.	.	.	.	.	.	.
Bacteria-Actinobacteria-Actinobacteria-Actinomycetales-Actinomycetaceae-Arcanobacterium-Arcanobacterium haemolyticum	.	.	.	.	.	2	.	2	.	.	.	.	.	.	.	.	.	.	1	.	.	.	.	.	.	.	.	.	.	.	.	.	12	.	.	.	.	.	.	.	.	.	.	.	.	.	.	.	.
Bacteria-Actinobacteria-Actinobacteria-Actinomycetales-Actinomycetaceae-Arcanobacterium-Arcanobacterium haemolyticum DSM 20595	.	.	.	.	.	.	.	.	.	.	.	.	.	.	.	.	.	.	.	.	.	.	.	.	.	.	.	.	.	.	.	.	.	.	.	.	.	.	.	.	.	.	.	.	.	.	.	.	.
Bacteria-Actinobacteria-Actinobacteria-Actinomycetales-Actinomycetaceae-Arcanobacterium-Arcanobacterium phocae	.	.	.	.	.	.	.	.	.	.	.	.	.	.	.	.	.	.	.	.	.	.	.	.	.	.	.	.	.	.	.	.	.	.	.	.	.	.	.	.	.	.	.	.	.	.	.	.	.
Bacteria-Actinobacteria-Actinobacteria-Actinomycetales-Actinomycetaceae-Trueperella	.	.	.	.	.	.	.	.	.	.	.	.	1	.	.	.	.	.	.	.	.	.	.	.	.	.	.	.	.	.	.	.	.	.	.	.	.	.	.	.	.	.	.	.	.	.	.	.	.
Bacteria-Actinobacteria-Actinobacteria-Actinomycetales-Actinomycetaceae-Trueperella-Trueperella pyogenes	.	.	.	.	.	.	.	.	.	.	.	.	.	.	.	.	.	.	.	.	.	.	.	.	.	.	.	.	.	.	.	.	.	.	.	.	.	.	.	.	.	.	.	.	.	.	.	.	.
Bacteria-Actinobacteria-Actinobacteria-Bifidobacteriales	.	.	.	.	.	.	.	.	.	.	.	.	.	.	.	.	.	.	.	.	.	.	.	.	.	.	.	.	.	.	.	.	.	.	.	.	.	.	.	.	.	.	.	.	.	.	3	.	.
Bacteria-Actinobacteria-Actinobacteria-Bifidobacteriales-Bifidobacteriaceae-Bifidobacterium-Bifidobacterium adolescentis	.	.	.	.	.	.	.	.	.	.	.	.	.	.	.	.	.	.	.	.	.	.	.	.	.	.	.	.	.	.	.	.	1	.	.	.	.	.	.	.	.	.	.	.	.	.	.	.	.
Bacteria-Actinobacteria-Actinobacteria-Bifidobacteriales-Bifidobacteriaceae-Bifidobacterium-Bifidobacterium animalis subsp. animalis	.	.	.	.	.	.	.	.	.	.	.	.	.	.	.	.	.	.	.	.	.	.	.	.	.	.	.	.	.	.	.	.	.	.	.	.	.	.	.	.	.	.	.	.	.	.	1	.	.
Bacteria-Actinobacteria-Actinobacteria-Bifidobacteriales-Bifidobacteriaceae-Bifidobacterium-Bifidobacterium thermophilum RBL67	.	.	.	.	.	.	.	.	.	.	.	.	.	.	.	.	.	.	.	.	.	.	.	.	.	.	.	.	.	.	.	.	.	.	.	.	.	.	.	.	.	.	.	.	.	.	1	.	.
Bacteria-Actinobacteria-Actinobacteria-Bifidobacteriales-Bifidobacteriaceae-Gardnerella-Gardnerella vaginalis	.	.	.	.	.	.	.	.	.	.	.	.	.	.	.	.	.	.	.	.	.	.	1	.	.	.	.	.	.	.	.	.	.	.	.	.	.	.	.	.	.	.	.	.	.	.	.	.	.
Bacteria-Actinobacteria-Actinobacteria-Bifidobacteriales-Bifidobacteriaceae-Gardnerella-Gardnerella vaginalis HMP9231	.	.	.	.	.	.	.	.	.	.	.	.	.	.	.	.	.	.	.	.	.	.	.	.	.	.	.	.	.	.	.	.	.	.	.	.	.	.	.	.	.	.	.	.	.	.	.	.	.
Bacteria-Actinobacteria-Actinobacteria-Catenulisporales	.	.	.	.	.	.	.	.	.	.	.	.	.	.	.	.	.	.	.	.	.	.	.	.	.	.	.	.	.	.	.	.	.	.	.	.	.	.	.	.	.	.	.	.	.	.	.	.	.
Bacteria-Actinobacteria-Actinobacteria-Corynebacteriales	.	.	2	.	5	.	5	.	.	1	.	.	.	.	.	1	.	.	4	.	.	.	.	.	.	2	2	2	.	.	.	.	.	.	1	.	1	.	.	1	.	.	.	.	.	5	.	.	2
Bacteria-Actinobacteria-Actinobacteria-Corynebacteriales-Corynebacteriaceae	.	.	.	1	6	1	2	.	.	.	.	.	.	.	.	.	.	.	2	.	.	.	.	.	.	.	1	.	.	.	.	.	.	.	.	1	.	.	.	.	.	2	.	.	.	5	.	1	1
Bacteria-Actinobacteria-Actinobacteria-Corynebacteriales-Corynebacteriaceae-Corynebacterium	1	.	.	.	1	1	3	.	.	1	.	.	.	.	.	1	.	.	10	.	.	.	.	.	.	.	.	.	.	.	.	.	.	1	.	.	.	1	.	.	2	.	.	.	.	3	.	1	1
Bacteria-Actinobacteria-Actinobacteria-Corynebacteriales-Corynebacteriaceae-Corynebacterium-Corynebacterium diphtheriae	.	.	.	1	.	1	.	.	.	.	.	.	.	.	.	.	.	.	14	.	.	.	.	.	.	.	.	2	.	.	.	.	9	.	.	.	.	.	.	4	.	.	.	.	.	.	.	1	3
Bacteria-Actinobacteria-Actinobacteria-Corynebacteriales-Corynebacteriaceae-Corynebacterium-Corynebacterium diphtheriae BH8	.	.	.	.	.	.	.	.	.	.	.	.	.	.	.	.	.	.	1	.	.	.	.	.	.	.	.	.	.	.	.	.	.	.	.	.	.	.	.	.	.	.	.	.	.	.	.	.	.
Bacteria-Actinobacteria-Actinobacteria-Corynebacteriales-Corynebacteriaceae-Corynebacterium-Corynebacterium diphtheriae CDCE 8392	.	.	.	.	.	.	.	.	.	.	.	.	.	.	.	.	.	.	2	.	.	.	.	.	.	.	.	.	.	.	.	.	.	.	.	.	.	.	.	.	.	.	.	.	.	.	.	.	.
Bacteria-Actinobacteria-Actinobacteria-Corynebacteriales-Corynebacteriaceae-Corynebacterium-Corynebacterium diphtheriae HC01	.	.	.	.	.	.	.	.	.	.	.	.	.	.	.	.	.	.	.	.	.	.	.	.	.	.	.	.	.	.	.	.	.	.	.	.	.	.	.	.	.	.	.	.	.	.	.	.	1
Bacteria-Actinobacteria-Actinobacteria-Corynebacteriales-Corynebacteriaceae-Corynebacterium-Corynebacterium diphtheriae HC02	.	.	.	.	.	.	.	.	.	.	.	.	.	.	.	.	.	.	1	.	.	.	.	.	.	.	.	.	.	.	.	.	1	.	.	.	.	.	.	.	.	.	.	.	.	.	.	.	.
Bacteria-Actinobacteria-Actinobacteria-Corynebacteriales-Corynebacteriaceae-Corynebacterium-Corynebacterium diphtheriae HC03	.	.	.	.	.	.	.	.	.	.	.	.	.	.	.	.	.	.	1	.	.	.	.	.	.	.	.	.	.	.	.	.	.	.	.	.	.	.	.	.	.	.	.	.	.	.	.	.	.
Bacteria-Actinobacteria-Actinobacteria-Corynebacteriales-Corynebacteriaceae-Corynebacterium-Corynebacterium diphtheriae HC04	.	.	.	1	.	.	.	.	.	.	.	.	.	.	.	.	.	.	.	.	.	.	.	.	.	.	.	.	.	.	.	.	.	.	.	.	.	.	.	.	.	.	.	.	.	.	.	.	.
Bacteria-Actinobacteria-Actinobacteria-Corynebacteriales-Corynebacteriaceae-Corynebacterium-Corynebacterium diphtheriae subsp. lausannense	.	.	.	.	.	.	.	.	.	.	.	.	.	.	.	.	.	.	1	.	.	.	.	.	.	.	.	.	.	.	.	.	.	.	.	.	.	.	.	.	.	.	.	.	.	.	.	.	.
Bacteria-Actinobacteria-Actinobacteria-Corynebacteriales-Corynebacteriaceae-Corynebacterium-Corynebacterium diphtheriae VA01	.	.	.	.	.	.	.	.	.	.	.	.	.	.	.	.	.	.	1	.	.	.	.	.	.	.	.	.	.	.	.	.	1	.	.	.	.	.	.	2	.	.	.	.	.	.	.	.	.
Bacteria-Actinobacteria-Actinobacteria-Corynebacteriales-Corynebacteriaceae-Corynebacterium-Corynebacterium efficiens YS-314	.	.	.	.	.	.	1	.	.	.	.	.	.	.	.	.	.	.	.	.	.	.	.	.	.	.	.	.	.	.	.	.	.	.	.	.	.	.	.	.	.	.	.	.	.	.	.	.	.
Bacteria-Actinobacteria-Actinobacteria-Corynebacteriales-Corynebacteriaceae-Corynebacterium-Corynebacterium glutamicum R	.	.	.	.	.	.	.	.	.	1	.	.	.	.	.	.	.	.	.	.	.	.	.	.	.	.	.	.	.	.	.	.	.	.	.	.	.	.	.	.	.	.	.	.	.	.	.	.	.
Bacteria-Actinobacteria-Actinobacteria-Corynebacteriales-Corynebacteriaceae-Corynebacterium-Corynebacterium halotolerans YIM 70093 = DSM 44683	.	.	.	.	.	.	1	.	.	1	.	.	.	.	.	.	.	.	.	.	.	.	.	.	.	.	.	.	.	.	.	.	.	.	.	.	.	.	.	.	.	.	.	.	.	.	.	.	.
Bacteria-Actinobacteria-Actinobacteria-Corynebacteriales-Corynebacteriaceae-Corynebacterium-Corynebacterium jeikeium	.	.	.	.	.	.	.	.	1	.	.	.	.	.	.	.	.	.	.	.	.	.	.	.	.	.	.	.	.	.	.	.	.	.	.	1	.	.	.	.	.	.	.	.	.	.	.	.	.
Bacteria-Actinobacteria-Actinobacteria-Corynebacteriales-Corynebacteriaceae-Corynebacterium-Corynebacterium maris DSM 45190	.	.	.	.	.	.	1	.	.	.	.	.	.	.	.	.	.	.	.	.	.	.	.	.	.	.	.	.	.	.	.	.	.	.	.	.	.	.	.	.	.	.	.	.	.	.	.	.	.
Bacteria-Actinobacteria-Actinobacteria-Corynebacteriales-Corynebacteriaceae-Corynebacterium-Corynebacterium matruchotii	.	.	.	.	.	.	.	.	.	.	.	.	.	.	.	.	.	.	.	.	.	.	.	.	.	.	.	.	.	.	.	.	.	.	.	.	.	.	.	.	.	1	.	.	.	.	.	.	.
Bacteria-Actinobacteria-Actinobacteria-Corynebacteriales-Corynebacteriaceae-Corynebacterium-Corynebacterium mycetoides	.	.	.	.	.	.	.	.	.	.	.	.	.	.	.	.	.	.	.	.	.	.	.	.	.	.	.	.	.	.	.	.	.	.	.	.	.	.	.	.	.	.	.	.	.	.	.	.	.
Bacteria-Actinobacteria-Actinobacteria-Corynebacteriales-Corynebacteriaceae-Corynebacterium-Corynebacterium segmentosum	.	.	.	.	.	.	.	.	.	.	.	.	.	.	.	.	.	.	1	.	.	.	.	.	.	.	.	.	.	.	.	.	.	.	.	.	.	.	.	.	.	.	.	.	.	.	.	.	.
Bacteria-Actinobacteria-Actinobacteria-Corynebacteriales-Corynebacteriaceae-Corynebacterium-Corynebacterium simulans	.	.	.	.	.	.	.	.	.	.	.	.	.	.	.	5	.	.	6	.	.	.	.	.	.	.	.	.	.	.	.	.	.	.	.	.	.	.	.	.	.	.	.	.	.	.	.	.	.
Bacteria-Actinobacteria-Actinobacteria-Corynebacteriales-Corynebacteriaceae-Corynebacterium-Corynebacterium sp.	.	.	.	.	.	.	.	.	.	.	.	.	.	.	.	.	.	.	.	.	.	.	.	.	.	.	.	.	.	.	.	.	.	.	.	.	.	.	.	.	.	.	.	.	.	1	.	.	.
Bacteria-Actinobacteria-Actinobacteria-Corynebacteriales-Corynebacteriaceae-Corynebacterium-Corynebacterium sp. 2184	.	.	.	.	.	.	.	.	.	.	.	.	.	.	.	.	.	.	.	.	.	.	.	.	.	.	.	.	.	.	.	.	.	.	.	.	.	.	.	.	.	.	.	.	.	.	.	.	.
Bacteria-Actinobacteria-Actinobacteria-Corynebacteriales-Corynebacteriaceae-Corynebacterium-Corynebacterium stationis	.	.	.	.	.	.	.	.	.	.	.	.	.	.	.	.	.	.	.	.	.	.	.	.	.	.	.	.	.	.	.	.	.	.	.	.	.	.	.	.	.	.	.	.	.	1	.	.	.
Bacteria-Actinobacteria-Actinobacteria-Corynebacteriales-Corynebacteriaceae-Corynebacterium-Corynebacterium striatum	.	.	.	.	.	.	.	.	.	.	.	.	.	.	.	.	.	.	.	.	.	.	.	.	.	.	.	.	.	.	.	.	.	.	.	.	.	.	.	.	.	.	.	.	.	.	.	.	.
Bacteria-Actinobacteria-Actinobacteria-Corynebacteriales-Corynebacteriaceae-Corynebacterium-Corynebacterium ulcerans	.	.	.	.	1	.	.	.	.	.	.	1	.	.	.	.	.	.	1	.	.	.	.	.	.	.	.	.	.	.	.	.	.	.	.	1	.	.	.	.	.	.	.	.	.	.	.	.	.
Bacteria-Actinobacteria-Actinobacteria-Corynebacteriales-Corynebacteriaceae-Corynebacterium-Corynebacterium urealyticum	.	.	.	.	.	.	.	.	.	.	.	.	.	.	.	.	.	.	.	.	.	.	.	.	.	.	.	.	.	.	.	.	.	.	.	.	.	.	.	.	.	.	.	.	.	.	.	.	.
Bacteria-Actinobacteria-Actinobacteria-Corynebacteriales-Corynebacteriaceae-Corynebacterium-Corynebacterium ureicelerivorans	.	.	.	.	.	.	1	.	.	.	.	.	.	.	.	.	.	.	.	.	.	.	.	.	.	.	.	.	.	.	.	.	1	.	.	.	.	.	.	.	.	.	.	.	.	.	.	.	.
Bacteria-Actinobacteria-Actinobacteria-Corynebacteriales-Corynebacteriaceae-Corynebacterium-uncultured Corynebacterium sp.	.	.	.	.	.	.	.	.	.	.	.	.	.	.	.	.	.	.	.	.	.	.	.	.	.	.	.	.	.	.	.	.	.	.	.	.	.	.	.	.	.	.	.	.	.	1	.	.	.
Bacteria-Actinobacteria-Actinobacteria-Corynebacteriales-Dietziaceae	.	.	.	.	3	.	.	.	1	.	.	.	.	.	.	2	.	.	.	.	.	.	.	.	1	.	.	.	.	.	.	.	.	.	.	.	.	.	.	1	.	.	.	.	.	2	.	.	.
Bacteria-Actinobacteria-Actinobacteria-Corynebacteriales-Dietziaceae-Dietzia	.	.	.	1	.	1	1	.	.	2	.	.	1	.	.	.	.	.	.	.	2	.	.	.	.	.	.	.	.	.	.	.	.	.	.	.	.	.	.	.	.	1	1	.	.	2	.	.	.
Bacteria-Actinobacteria-Actinobacteria-Corynebacteriales-Dietziaceae-Dietzia-Dietzia lutea	.	.	.	.	.	.	.	.	.	.	.	.	.	.	.	.	.	.	.	.	.	.	.	.	.	.	.	.	.	.	.	.	.	.	.	.	.	.	.	.	.	.	.	.	.	1	.	.	.
Bacteria-Actinobacteria-Actinobacteria-Corynebacteriales-Dietziaceae-Dietzia-Dietzia sp. oral taxon 368	.	.	.	.	1	.	.	.	.	.	.	.	.	.	.	1	.	1	.	.	1	.	.	.	.	.	.	.	.	.	.	.	.	.	.	.	.	.	.	.	.	.	.	.	.	1	.	.	.
Bacteria-Actinobacteria-Actinobacteria-Corynebacteriales-Gordoniaceae	.	.	.	.	.	.	.	.	.	.	.	.	.	1	.	.	.	.	.	.	.	.	.	.	.	.	.	.	.	.	.	.	.	.	.	.	.	.	.	.	.	.	.	.	.	.	.	.	.
Bacteria-Actinobacteria-Actinobacteria-Corynebacteriales-Gordoniaceae-Gordonia	.	.	.	.	.	.	.	.	.	.	.	.	1	.	.	.	.	.	.	.	.	.	.	.	.	.	.	.	.	.	.	.	.	.	.	.	.	.	.	.	.	.	.	.	.	.	.	.	.
Bacteria-Actinobacteria-Actinobacteria-Corynebacteriales-Mycobacteriaceae-Mycolicibacterium	.	.	.	.	.	.	.	.	.	.	.	.	.	.	.	.	.	.	.	.	.	.	.	.	.	.	.	.	.	.	.	.	.	.	.	.	.	.	.	.	.	.	.	.	.	1	.	.	.
Bacteria-Actinobacteria-Actinobacteria-Corynebacteriales-Nocardiaceae	.	.	.	.	.	.	1	.	.	.	.	.	.	.	.	.	.	.	.	.	.	.	.	.	.	.	.	.	.	.	.	.	.	.	.	.	.	.	.	.	.	.	.	.	.	.	.	.	.
Bacteria-Actinobacteria-Actinobacteria-Corynebacteriales-Nocardiaceae-Nocardia	.	.	1	.	.	.	.	.	.	.	.	.	.	.	.	.	.	.	.	.	.	.	.	.	.	.	.	.	.	.	.	.	.	.	.	.	.	.	.	.	.	.	.	.	.	.	.	.	.
Bacteria-Actinobacteria-Actinobacteria-Corynebacteriales-Nocardiaceae-Rhodococcus	.	.	.	.	.	.	2	.	.	.	.	.	.	.	.	.	.	.	.	.	.	.	.	.	.	.	.	.	.	.	.	.	.	.	.	.	.	.	.	.	.	.	.	.	.	.	.	.	.
Bacteria-Actinobacteria-Actinobacteria-Corynebacteriales-Nocardiaceae-Rhodococcus-Rhodococcus rhodochrous	.	.	.	.	.	.	1	.	.	.	.	.	.	.	.	.	.	.	.	.	.	.	.	.	.	.	.	.	.	.	.	.	.	.	.	.	.	.	.	.	.	.	.	.	.	.	.	.	.
Bacteria-Actinobacteria-Actinobacteria-Geodermatophilales	.	.	.	.	2	.	.	.	.	1	.	.	.	.	.	1	.	.	.	.	.	.	.	.	.	.	1	.	.	.	.	.	.	.	.	.	.	.	.	.	.	.	.	.	.	1	.	.	1
Bacteria-Actinobacteria-Actinobacteria-Geodermatophilales-Geodermatophilaceae	.	.	.	.	.	.	.	.	.	.	.	.	.	.	.	2	1	.	.	.	.	.	.	.	.	.	.	.	.	.	.	.	.	.	.	.	.	.	.	.	.	.	.	.	.	1	1	.	.
Bacteria-Actinobacteria-Actinobacteria-Geodermatophilales-Geodermatophilaceae-Geodermatophilus	.	.	.	1	.	.	1	.	.	.	.	.	.	.	.	1	.	.	.	.	.	.	.	.	.	.	.	.	.	.	.	.	.	.	.	.	.	.	.	.	.	.	.	.	.	.	.	.	.
Bacteria-Actinobacteria-Actinobacteria-Geodermatophilales-Geodermatophilaceae-Modestobacter	.	.	.	.	.	.	1	.	.	.	.	.	.	.	.	.	.	.	.	.	.	.	.	.	.	.	.	.	.	.	.	.	.	.	.	.	.	.	.	.	.	.	.	.	.	.	.	.	.
Bacteria-Actinobacteria-Actinobacteria-Jiangellales	.	.	.	.	.	.	.	.	.	.	.	.	.	.	.	.	.	.	.	.	.	.	.	.	.	.	1	.	.	.	.	.	.	.	.	.	.	.	.	.	.	.	.	.	.	.	.	.	.
Bacteria-Actinobacteria-Actinobacteria-Kineosporiales	.	.	.	.	.	.	.	.	.	.	.	.	.	.	.	.	.	.	.	.	.	.	.	.	.	.	.	.	.	.	.	.	.	.	.	.	.	.	1	.	.	.	.	.	.	.	.	.	.
Bacteria-Actinobacteria-Actinobacteria-Micrococcales	1	1	.	1	6	.	8	.	1	43	1	.	2	.	.	4	.	.	.	.	5	.	1	.	3	1	2	.	.	.	.	.	1	.	.	.	.	.	.	.	.	1	.	1	2	12	2	.	1
Bacteria-Actinobacteria-Actinobacteria-Micrococcales-Bogoriellaceae	.	.	.	.	.	.	1	.	.	.	.	.	.	.	.	.	.	.	.	.	.	.	.	.	.	.	.	.	.	.	.	.	.	.	.	.	.	.	.	.	.	.	.	.	.	.	.	.	.
Bacteria-Actinobacteria-Actinobacteria-Micrococcales-Bogoriellaceae-Georgenia	.	.	.	.	.	.	.	.	.	.	.	.	.	.	.	.	.	.	.	.	.	.	.	.	.	.	.	.	.	.	.	.	.	.	.	.	.	.	.	.	.	.	.	.	.	.	.	.	.
Bacteria-Actinobacteria-Actinobacteria-Micrococcales-Bogoriellaceae-Georgenia-Georgenia sp. ZLJ0423	.	.	.	.	.	.	.	.	.	.	.	.	.	.	.	.	.	.	.	.	.	.	.	.	.	.	.	.	.	.	.	.	.	.	.	.	.	.	.	.	.	.	.	.	.	.	.	.	.
Bacteria-Actinobacteria-Actinobacteria-Micrococcales-Brevibacteriaceae	.	.	.	.	.	.	.	.	.	.	.	.	.	.	.	.	.	.	.	.	.	.	.	.	.	.	.	.	.	.	.	.	1	.	.	.	.	.	.	.	.	.	.	.	.	.	.	.	.
Bacteria-Actinobacteria-Actinobacteria-Micrococcales-Cellulomonadaceae	.	.	.	.	.	.	.	.	.	.	.	.	.	.	.	.	.	1	.	.	.	.	.	.	.	.	.	.	.	.	.	.	.	.	.	.	.	.	.	.	.	.	.	.	.	.	.	.	.
Bacteria-Actinobacteria-Actinobacteria-Micrococcales-Cellulomonadaceae-Cellulomonas	.	.	.	.	1	.	.	.	.	.	.	.	.	.	.	.	.	.	.	.	.	.	.	.	.	.	.	.	.	.	.	.	.	.	.	.	.	.	.	.	.	.	.	.	.	.	.	.	.
Bacteria-Actinobacteria-Actinobacteria-Micrococcales-Cellulomonadaceae-Cellulomonas-Cellulomonas fimi	.	.	.	.	.	.	.	.	.	.	.	.	.	.	.	.	.	.	.	.	.	.	.	.	.	.	.	.	.	.	.	.	.	.	.	.	.	.	.	.	.	.	.	.	.	.	.	.	1
Bacteria-Actinobacteria-Actinobacteria-Micrococcales-Cellulomonadaceae-Cellulomonas-Cellulomonas flavigena	.	.	.	.	.	.	.	.	.	.	.	.	.	.	.	.	.	.	.	.	.	.	.	.	.	.	.	.	.	.	.	.	.	.	.	.	.	.	.	.	.	.	.	.	.	.	.	.	.
Bacteria-Actinobacteria-Actinobacteria-Micrococcales-Cellulomonadaceae-Cellulomonas-Cellulomonas flavigena DSM 20109	.	.	.	.	.	.	.	.	.	.	.	.	.	.	.	.	.	.	.	.	.	.	.	.	.	.	.	.	.	.	.	.	.	.	.	.	.	.	.	.	.	.	.	.	.	.	.	.	.
Bacteria-Actinobacteria-Actinobacteria-Micrococcales-Cellulomonadaceae-Cellulomonas-Cellulomonas gilvus ATCC 13127	.	.	.	.	.	.	.	.	.	.	.	.	.	.	.	.	.	.	.	.	.	.	.	.	.	.	.	.	.	.	.	.	.	.	.	.	.	.	.	.	.	.	.	.	.	.	.	.	.
Bacteria-Actinobacteria-Actinobacteria-Micrococcales-Dermabacteraceae	.	.	.	.	.	.	2	.	.	2	.	.	.	.	.	.	.	.	.	.	.	.	.	.	.	.	.	.	.	.	.	.	.	.	.	.	.	.	.	.	.	.	.	.	.	.	.	.	.
Bacteria-Actinobacteria-Actinobacteria-Micrococcales-Dermabacteraceae-Brachybacterium	.	.	.	.	.	.	.	.	.	2	.	.	1	.	1	.	.	.	.	.	.	.	.	.	.	.	.	.	.	.	.	.	.	.	.	.	.	.	.	.	.	.	.	.	.	.	.	.	.
Bacteria-Actinobacteria-Actinobacteria-Micrococcales-Dermabacteraceae-Brachybacterium-Brachybacterium faecium DSM 4810	.	.	.	.	.	.	.	.	.	1	.	.	.	.	.	.	.	.	.	.	.	.	.	.	.	.	.	.	.	.	.	.	.	.	.	.	.	.	.	.	.	.	.	.	.	.	.	.	.
Bacteria-Actinobacteria-Actinobacteria-Micrococcales-Dermabacteraceae-Dermabacter	.	.	.	.	.	.	.	.	.	1	.	.	.	.	.	.	.	.	.	.	.	.	.	.	.	.	.	.	.	.	.	.	.	.	.	.	.	.	.	.	.	.	.	.	.	.	.	.	.
Bacteria-Actinobacteria-Actinobacteria-Micrococcales-Dermabacteraceae-Dermabacter-Dermabacter jinjuensis	.	.	.	.	.	.	.	.	.	2	.	.	.	.	.	.	.	.	.	.	.	.	.	.	.	.	.	.	.	.	.	.	.	.	.	.	.	.	.	.	.	.	.	.	.	.	.	.	.
Bacteria-Actinobacteria-Actinobacteria-Micrococcales-Dermabacteraceae-Dermabacter-Dermabacter vaginalis	.	.	.	.	.	.	.	.	.	.	.	.	.	.	.	.	.	.	1	.	.	.	.	.	.	.	.	.	.	.	.	.	.	.	.	.	.	.	.	.	.	.	.	.	.	.	.	.	.
Bacteria-Actinobacteria-Actinobacteria-Micrococcales-Dermacoccaceae	.	.	.	.	.	.	.	.	.	1	.	.	.	.	.	.	.	.	.	.	.	.	.	.	.	.	.	.	.	.	.	.	.	.	.	.	.	.	.	.	.	.	.	.	.	.	.	.	.
Bacteria-Actinobacteria-Actinobacteria-Micrococcales-Dermacoccaceae-Dermacoccus-Dermacoccus nishinomiyaensis	.	.	.	.	.	.	.	.	.	.	.	.	.	.	.	.	.	.	.	.	.	.	.	.	.	.	.	.	.	.	.	.	.	.	.	.	.	.	.	.	.	.	.	.	1	.	.	.	.
Bacteria-Actinobacteria-Actinobacteria-Micrococcales-Intrasporangiaceae	.	.	.	.	.	1	.	.	.	14	.	.	.	.	.	.	.	.	.	.	.	.	.	.	.	.	1	.	.	.	.	.	.	.	.	.	.	.	.	.	.	.	.	.	.	3	1	.	.
Bacteria-Actinobacteria-Actinobacteria-Micrococcales-Intrasporangiaceae-Janibacter	.	.	.	.	.	.	.	.	.	1	.	.	.	.	.	.	.	.	.	.	.	.	.	.	.	.	.	.	.	.	.	.	.	.	.	.	.	.	.	.	.	.	.	.	.	.	.	.	.
Bacteria-Actinobacteria-Actinobacteria-Micrococcales-Intrasporangiaceae-Ornithinimicrobium	.	.	.	.	.	.	.	.	.	1	.	.	.	.	.	.	.	.	.	.	.	.	.	.	.	.	.	.	.	.	.	.	.	.	.	.	.	.	.	.	.	.	.	.	.	1	.	.	.
Bacteria-Actinobacteria-Actinobacteria-Micrococcales-Intrasporangiaceae-Serinicoccus	.	.	.	.	.	.	.	.	.	4	.	.	.	.	.	.	.	.	.	.	.	.	.	.	.	.	.	.	.	.	.	.	.	.	.	.	.	.	.	.	.	.	.	.	.	.	.	.	.
Bacteria-Actinobacteria-Actinobacteria-Micrococcales-Intrasporangiaceae-Serinicoccus-Serinicoccus sp.	.	.	.	.	.	.	.	.	.	1	.	.	.	.	.	.	.	.	.	.	.	.	.	.	.	.	.	.	.	.	.	.	.	.	.	.	.	.	.	.	.	.	.	.	.	.	.	.	.
Bacteria-Actinobacteria-Actinobacteria-Micrococcales-Intrasporangiaceae-Serinicoccus-Serinicoccus sp. JLT9	.	.	.	.	.	.	.	.	.	.	.	.	.	.	.	.	.	.	.	.	.	.	.	.	.	.	.	.	.	.	.	.	.	.	.	.	.	.	.	.	.	.	.	.	.	.	.	.	.
Bacteria-Actinobacteria-Actinobacteria-Micrococcales-Jonesiaceae-Jonesia	.	.	.	.	.	.	.	.	.	.	.	.	.	.	.	.	.	.	.	.	.	.	.	.	.	.	.	.	.	.	.	.	.	.	.	.	.	.	.	.	.	.	.	.	.	.	.	.	.
Bacteria-Actinobacteria-Actinobacteria-Micrococcales-Jonesiaceae-Jonesia-Jonesia denitrificans	.	.	.	.	.	.	.	.	.	.	.	.	.	.	.	.	.	.	.	.	.	.	.	.	.	.	.	.	.	.	1	.	.	.	.	.	.	.	.	.	.	.	.	.	.	.	.	.	.
Bacteria-Actinobacteria-Actinobacteria-Micrococcales-Microbacteriaceae	.	.	.	.	.	.	.	.	.	.	.	.	.	1	.	.	.	.	.	.	.	.	.	.	.	.	.	.	.	.	.	.	.	.	.	.	.	.	.	.	.	.	.	.	.	.	.	.	.
Bacteria-Actinobacteria-Actinobacteria-Micrococcales-Microbacteriaceae-Microbacterium	.	.	.	.	1	.	.	.	.	1	.	.	.	.	.	.	.	.	.	.	.	.	.	.	.	.	.	.	.	.	.	.	.	.	.	.	.	.	.	.	.	.	.	.	.	.	.	.	.
Bacteria-Actinobacteria-Actinobacteria-Micrococcales-Micrococcaceae	.	.	.	.	1	.	5	.	1	11	.	.	1	.	.	2	.	.	.	.	1	.	1	.	1	.	.	.	.	.	.	.	.	2	.	.	.	.	.	.	.	1	.	.	.	.	.	.	1
Bacteria-Actinobacteria-Actinobacteria-Micrococcales-Micrococcaceae-Arthrobacter-Arthrobacter globiformis	.	.	.	.	1	.	.	.	.	.	.	.	.	.	.	.	.	.	.	.	.	.	.	.	.	.	.	.	.	.	.	.	.	.	.	.	.	.	.	.	.	.	.	.	.	.	.	.	.
Bacteria-Actinobacteria-Actinobacteria-Micrococcales-Micrococcaceae-Glutamicibacter	.	.	.	.	.	.	.	.	.	.	.	.	.	.	.	.	.	.	.	.	.	.	.	1	.	.	.	.	.	.	.	.	.	.	.	.	.	.	.	.	.	.	.	.	.	.	.	.	.
Bacteria-Actinobacteria-Actinobacteria-Micrococcales-Micrococcaceae-Kocuria	.	.	.	.	1	.	10	.	.	5	.	.	1	.	.	4	.	.	.	2	.	.	.	.	.	.	.	.	.	.	.	.	.	.	.	.	.	.	.	.	.	.	.	.	.	1	.	.	.
Bacteria-Actinobacteria-Actinobacteria-Micrococcales-Micrococcaceae-Kocuria-Kocuria flava	1	.	1	.	2	.	9	.	.	6	1	.	1	1	.	3	.	1	1	.	3	.	.	.	.	1	.	.	.	.	.	.	.	.	.	.	.	.	.	.	1	.	.	.	.	1	.	.	.
Bacteria-Actinobacteria-Actinobacteria-Micrococcales-Micrococcaceae-Kocuria-Kocuria palustris	.	.	.	.	.	.	.	.	.	1	.	.	.	.	.	1	.	.	.	.	.	.	.	.	.	.	.	.	.	.	.	.	.	.	.	.	.	.	.	.	.	.	.	.	.	.	.	.	1
Bacteria-Actinobacteria-Actinobacteria-Micrococcales-Micrococcaceae-Kocuria-Kocuria rosea	.	.	.	.	.	.	1	.	.	.	.	.	.	.	.	1	.	.	.	.	.	.	1	.	.	.	.	.	.	.	.	.	.	.	.	.	.	.	.	.	.	.	.	.	.	.	.	.	.
Bacteria-Actinobacteria-Actinobacteria-Micrococcales-Micrococcaceae-Kocuria-Kocuria turfanensis	.	.	.	.	.	.	1	.	.	1	.	.	.	.	.	.	.	.	.	.	.	.	.	.	.	.	.	.	.	.	.	.	.	.	.	.	.	.	.	.	.	.	.	.	1	.	.	.	.
Bacteria-Actinobacteria-Actinobacteria-Micrococcales-Micrococcaceae-Micrococcus	.	.	.	.	.	.	.	.	1	5	.	.	.	.	.	.	1	.	.	.	.	.	2	.	1	.	.	.	.	.	.	.	.	.	.	.	.	.	.	.	.	.	.	.	.	.	.	.	.
Bacteria-Actinobacteria-Actinobacteria-Micrococcales-Micrococcaceae-Micrococcus-Micrococcus luteus	.	.	.	.	.	.	.	.	.	1	.	.	.	1	.	.	.	.	.	.	.	.	1	1	1	1	.	1	.	.	.	.	.	1	.	.	.	1	.	.	.	.	.	1	.	.	.	.	.
Bacteria-Actinobacteria-Actinobacteria-Micrococcales-Micrococcaceae-Micrococcus-Micrococcus luteus NCTC 2665	.	.	.	.	.	.	.	.	.	1	.	.	1	.	.	.	.	.	.	.	.	.	2	.	.	.	.	.	.	.	.	.	.	.	.	.	.	1	.	.	.	.	.	1	.	.	.	.	.
Bacteria-Actinobacteria-Actinobacteria-Micrococcales-Micrococcaceae-Micrococcus-Micrococcus sp. A1	.	.	.	.	.	.	.	.	.	.	.	.	.	.	.	.	.	.	.	.	.	.	.	.	.	.	.	.	.	.	.	.	.	.	.	.	.	.	.	.	.	.	.	.	.	.	.	.	.
Bacteria-Actinobacteria-Actinobacteria-Micrococcales-Micrococcaceae-Rothia-Rothia dentocariosa	.	.	.	.	.	.	.	.	.	.	.	.	.	.	.	.	.	.	.	.	.	.	.	.	.	.	.	.	.	.	.	.	.	.	.	.	.	.	.	.	.	2	.	.	.	.	.	.	.
Bacteria-Actinobacteria-Actinobacteria-Micrococcales-Micrococcaceae-Rothia-Rothia mucilaginosa	.	.	.	.	.	.	.	.	.	.	.	.	.	.	.	.	.	.	.	.	.	.	.	.	.	.	.	.	.	.	.	.	.	.	.	.	.	.	.	1	.	.	.	.	.	.	.	.	.
Bacteria-Actinobacteria-Actinobacteria-Micrococcales-Promicromonosporaceae	.	.	.	.	.	.	1	.	.	.	.	.	.	.	.	.	.	.	.	.	.	.	.	.	.	.	.	.	.	.	.	.	.	.	.	.	.	.	.	.	.	.	.	.	.	.	.	.	.
Bacteria-Actinobacteria-Actinobacteria-Micrococcales-Promicromonosporaceae-Cellulosimicrobium	.	.	.	.	.	.	.	.	.	.	.	.	.	.	.	.	.	.	.	.	.	.	.	.	.	.	.	.	.	.	.	.	.	.	.	.	.	.	.	.	.	.	.	.	.	.	.	.	.
Bacteria-Actinobacteria-Actinobacteria-Micrococcales-Promicromonosporaceae-Isoptericola-Isoptericola variabilis 225	.	.	.	.	.	.	.	.	.	.	.	.	.	.	.	.	.	.	.	.	.	.	.	.	.	.	.	.	.	.	.	.	.	.	.	.	.	.	.	.	.	.	1	.	.	.	.	.	.
Bacteria-Actinobacteria-Actinobacteria-Micromonosporales	.	.	.	.	1	.	2	.	.	4	.	.	.	.	.	1	.	.	.	.	.	.	.	.	.	.	4	.	.	.	.	.	.	1	.	.	.	.	.	.	.	.	.	.	.	3	.	.	.
Bacteria-Actinobacteria-Actinobacteria-Micromonosporales-Micromonosporaceae	.	.	.	.	.	.	3	.	.	.	.	.	.	.	.	.	.	.	.	.	.	.	.	.	.	.	.	.	.	.	.	.	.	.	.	.	.	.	.	.	.	.	.	.	.	.	.	.	.
Bacteria-Actinobacteria-Actinobacteria-Micromonosporales-Micromonosporaceae-Micromonospora	.	.	.	.	.	.	.	.	.	.	.	.	.	.	.	.	.	.	.	.	.	.	.	.	.	.	.	.	1	.	.	.	.	.	.	.	.	.	.	.	.	.	.	.	.	.	.	.	.
Bacteria-Actinobacteria-Actinobacteria-Propionibacteriales	1	1	1	.	4	.	1	.	.	7	1	.	.	.	.	.	.	.	.	.	7	.	2	3	.	.	2	3	1	.	.	.	4	1	.	.	.	.	.	3	.	29	.	1	.	4	.	.	.
Bacteria-Actinobacteria-Actinobacteria-Propionibacteriales-Nocardioidaceae	.	.	.	.	1	.	.	.	.	.	.	.	.	.	.	.	1	.	.	.	.	.	.	.	.	.	.	.	.	.	.	.	.	.	.	.	.	.	.	.	.	.	.	.	.	2	.	.	.
Bacteria-Actinobacteria-Actinobacteria-Propionibacteriales-Nocardioidaceae-Aeromicrobium	.	.	.	.	.	.	.	.	.	.	.	.	.	.	.	.	.	.	.	.	.	.	.	.	.	.	.	.	.	.	.	.	.	.	.	.	.	.	.	.	.	.	.	.	.	.	.	.	.
Bacteria-Actinobacteria-Actinobacteria-Propionibacteriales-Nocardioidaceae-Nocardioides	.	.	.	.	.	.	.	.	.	.	.	.	.	.	.	.	.	.	.	.	.	.	.	.	.	.	.	.	.	.	.	.	.	.	.	.	.	.	.	.	.	.	.	.	.	.	.	.	.
Bacteria-Actinobacteria-Actinobacteria-Propionibacteriales-Propionibacteriaceae	2	.	.	1	1	.	.	.	1	3	.	.	.	1	.	.	.	.	.	.	5	.	.	4	.	.	.	3	.	.	.	.	3	.	.	.	.	.	.	1	.	16	.	1	.	.	.	1	.
Bacteria-Actinobacteria-Actinobacteria-Propionibacteriales-Propionibacteriaceae-Cutibacterium	1	.	.	.	.	.	1	.	.	.	.	.	1	.	.	.	.	.	.	1	5	.	.	.	1	2	.	3	.	.	.	.	2	1	1	1	.	.	.	.	.	22	.	.	.	1	.	.	.
Bacteria-Actinobacteria-Actinobacteria-Propionibacteriales-Propionibacteriaceae-Cutibacterium-Cutibacterium acnes	5	.	.	1	.	1	.	.	1	.	1	1	2	2	1	.	1	1	2	2	14	.	5	17	1	1	.	4	2	.	.	.	15	11	2	5	.	.	.	9	2	162	1	10	3	1	.	.	.
Bacteria-Actinobacteria-Actinobacteria-Propionibacteriales-Propionibacteriaceae-Cutibacterium-Cutibacterium acnes subsp. defendens ATCC 11828	.	.	.	.	.	.	.	1	.	.	.	.	.	.	.	.	.	.	.	.	.	.	.	.	.	.	.	.	.	.	.	.	.	.	.	.	.	.	.	.	.	.	.	.	.	.	.	.	.
Bacteria-Actinobacteria-Actinobacteria-Propionibacteriales-Propionibacteriaceae-Cutibacterium-Cutibacterium acnes TypeIA2 P.acn17	.	.	.	.	.	.	.	.	.	.	.	.	.	.	.	.	.	.	.	.	.	.	.	.	.	1	.	.	.	.	.	.	.	.	.	.	.	.	.	.	.	.	.	.	.	.	.	.	.
Bacteria-Actinobacteria-Actinobacteria-Propionibacteriales-Propionibacteriaceae-Cutibacterium-Cutibacterium acnes TypeIA2 P.acn33	.	.	.	.	.	.	.	.	.	.	.	.	.	.	.	.	.	.	.	.	.	.	.	.	.	.	.	1	.	.	.	.	.	.	.	.	.	.	.	.	.	4	.	.	.	.	.	.	.
Bacteria-Actinobacteria-Actinobacteria-Propionibacteriales-Propionibacteriaceae-Cutibacterium-Cutibacterium granulosum	.	.	.	.	.	.	.	.	.	.	.	.	.	.	.	.	.	.	.	.	.	.	.	.	.	.	.	.	.	.	.	.	.	1	.	.	.	.	.	.	.	.	.	.	.	.	.	.	.
Bacteria-Actinobacteria-Actinobacteria-Propionibacteriales-Propionibacteriaceae-Propionibacterium-Propionibacterium sp. oral taxon 193	.	.	.	.	.	.	.	.	.	.	.	.	.	.	1	.	.	1	.	.	.	.	.	.	1	.	.	.	.	.	.	.	.	.	.	.	.	.	.	.	.	1	.	.	.	.	.	.	.
Bacteria-Actinobacteria-Actinobacteria-Propionibacteriales-Propionibacteriaceae-Tessaracoccus-Tessaracoccus flavus	.	.	.	.	.	.	.	.	.	.	.	.	.	.	.	.	.	.	.	.	.	.	1	.	.	.	.	.	.	.	.	.	.	.	.	.	.	.	.	.	.	1	.	.	.	.	.	.	.
Bacteria-Actinobacteria-Actinobacteria-Propionibacteriales-Propionibacteriaceae-Tessaracoccus-Tessaracoccus sp. T2.5-30	.	.	.	.	.	.	.	.	.	1	.	.	.	.	.	.	.	.	.	.	.	.	.	.	.	.	.	.	.	.	.	.	.	.	.	.	.	.	.	.	.	.	.	.	.	.	.	.	.
Bacteria-Actinobacteria-Actinobacteria-Propionibacteriales-Propionibacteriaceae-Tessaracoccus-Tessaracoccus timonensis	.	.	.	.	.	.	.	.	.	.	.	.	.	.	.	.	.	.	.	.	.	.	.	.	.	.	.	.	.	.	.	.	.	.	.	.	.	.	.	.	.	.	.	.	.	.	.	.	.
Bacteria-Actinobacteria-Actinobacteria-Pseudonocardiales	.	.	.	.	.	.	.	.	.	1	.	.	.	.	.	2	.	.	.	.	.	.	1	.	.	.	5	.	.	.	.	.	.	.	.	.	.	.	.	.	.	.	.	.	.	.	.	.	.
Bacteria-Actinobacteria-Actinobacteria-Pseudonocardiales-Pseudonocardiaceae	.	.	.	.	.	.	.	.	.	.	.	.	.	.	.	.	.	.	.	.	.	.	.	.	.	.	.	.	.	.	.	.	.	.	.	.	.	.	.	.	.	.	.	.	.	.	.	.	.
Bacteria-Actinobacteria-Actinobacteria-Pseudonocardiales-Pseudonocardiaceae-Pseudonocardia	.	.	.	.	.	.	.	.	.	.	.	.	.	.	.	.	.	.	.	.	.	.	.	.	.	.	.	.	.	.	.	.	.	.	.	.	.	.	.	.	.	.	.	.	.	.	.	.	.
Bacteria-Actinobacteria-Actinobacteria-Streptomycetales	.	.	82	.	2	.	17	.	.	1	.	.	.	.	.	.	.	.	.	.	1	.	.	.	.	.	7	.	.	.	.	1	.	.	.	.	.	.	12	1	.	1	.	.	5	8	.	.	.
Bacteria-Actinobacteria-Actinobacteria-Streptomycetales-Streptomycetaceae	.	.	120	.	.	.	25	.	.	.	.	.	.	.	.	.	.	.	.	.	.	.	.	.	.	.	2	.	.	.	.	.	.	.	.	.	1	.	14	.	.	.	.	.	.	2	1	.	.
Bacteria-Actinobacteria-Actinobacteria-Streptomycetales-Streptomycetaceae-Streptomyces	.	.	103	.	.	.	34	.	.	.	.	.	.	.	.	.	.	.	.	.	.	.	1	.	.	.	.	.	.	.	.	.	.	.	.	.	1	.	48	.	.	4	.	.	10	3	.	.	.
Bacteria-Actinobacteria-Actinobacteria-Streptomycetales-Streptomycetaceae-Streptomyces-Streptomyces fungicidicus	.	.	.	.	.	.	.	.	.	.	.	.	.	.	.	.	.	.	.	.	.	.	.	.	.	.	.	.	.	.	.	.	.	.	.	.	.	.	.	.	.	1	.	.	.	.	.	.	.
Bacteria-Actinobacteria-Actinobacteria-Streptomycetales-Streptomycetaceae-Streptomyces-Streptomyces katrae	.	.	1	.	.	.	.	.	.	.	.	.	.	.	.	.	.	.	.	.	.	.	.	.	.	.	.	.	.	.	.	.	.	.	.	.	.	.	.	.	.	.	.	.	.	.	.	.	.
Bacteria-Actinobacteria-Actinobacteria-Streptomycetales-Streptomycetaceae-Streptomyces-Streptomyces lunaelactis	.	.	1	.	.	.	.	.	.	.	.	.	.	.	.	.	.	.	.	.	.	.	.	.	.	.	.	.	.	.	.	.	.	.	.	.	.	.	.	.	.	.	.	.	.	.	.	.	.
Bacteria-Actinobacteria-Actinobacteria-Streptomycetales-Streptomycetaceae-Streptomyces-Streptomyces nigra	.	.	.	.	.	.	.	.	.	.	.	.	.	.	.	.	.	.	.	.	.	.	.	.	.	.	.	.	.	.	.	.	.	.	.	.	.	.	1	.	.	.	.	.	.	.	.	.	.
Bacteria-Actinobacteria-Actinobacteria-Streptomycetales-Streptomycetaceae-Streptomyces-Streptomyces pluripotens	.	.	1	.	.	.	.	.	.	.	.	.	.	.	.	.	.	.	.	.	.	.	.	.	.	.	.	.	.	.	.	.	.	.	.	.	.	.	.	.	.	.	.	.	.	.	.	.	.
Bacteria-Actinobacteria-Actinobacteria-Streptomycetales-Streptomycetaceae-Streptomyces-Streptomyces rubrolavendulae	.	.	9	.	.	.	.	.	.	.	.	.	.	.	.	.	.	.	.	.	.	.	.	.	.	.	.	.	.	.	.	.	.	.	.	.	.	.	.	.	.	.	.	.	.	.	.	.	.
Bacteria-Actinobacteria-Actinobacteria-Streptomycetales-Streptomycetaceae-Streptomyces-Streptomyces sp. 4F	.	.	.	.	.	.	.	.	.	.	.	.	.	.	.	.	.	.	.	.	.	.	.	.	.	.	.	.	.	.	.	.	.	.	.	.	.	.	.	.	.	.	.	.	.	3	.	.	.
Bacteria-Actinobacteria-Actinobacteria-Streptomycetales-Streptomycetaceae-Streptomyces-Streptomyces sp. KPB2	.	.	.	.	.	.	.	.	.	.	.	.	.	.	.	.	.	.	.	.	.	.	.	.	.	.	.	.	.	.	.	.	.	.	.	.	.	.	1	.	.	.	.	.	.	.	.	.	.
Bacteria-Actinobacteria-Actinobacteria-Streptomycetales-Streptomycetaceae-Streptomyces-Streptomyces sp. WAC 01438	.	.	.	.	.	.	34	.	.	.	.	.	.	.	.	.	.	.	.	.	.	.	.	.	.	.	.	.	.	.	.	.	.	.	.	.	7	.	163	.	.	7	.	.	3	.	.	.	.
Bacteria-Actinobacteria-Actinobacteria-Streptomycetales-Streptomycetaceae-Streptomyces-Streptomyces xinghaiensis S187	.	.	1	.	.	.	.	.	.	.	.	.	.	.	.	.	.	.	.	.	.	.	.	.	.	.	.	.	.	.	.	.	.	.	.	.	.	.	.	.	.	.	.	.	.	.	.	.	.
Bacteria-Actinobacteria-Actinobacteria-Streptosporangiales	.	.	.	.	.	.	.	.	.	1	.	.	.	.	.	.	.	.	.	.	.	.	1	.	.	.	1	.	.	.	.	.	.	.	.	.	.	.	.	.	.	.	.	.	.	1	.	.	.
Bacteria-Actinobacteria-Actinobacteria-Streptosporangiales-Nocardiopsaceae-Nocardiopsis	.	.	.	.	.	.	.	.	.	.	.	.	.	.	.	.	.	.	.	1	.	.	.	.	.	.	.	.	.	.	.	.	.	.	.	.	.	.	.	.	.	.	.	.	.	.	.	.	.
Bacteria-Actinobacteria-Actinobacteria-Streptosporangiales-Nocardiopsaceae-Nocardiopsis-Nocardiopsis dassonvillei	.	.	.	.	.	.	.	.	.	.	.	.	.	.	.	.	.	.	.	.	.	.	.	.	.	.	.	.	.	.	.	.	1	.	.	.	.	.	.	.	.	.	.	.	.	.	.	.	.
Bacteria-Actinobacteria-Actinobacteria-Streptosporangiales-Streptosporangiaceae	.	.	.	.	.	.	.	.	.	.	.	.	.	.	.	.	.	.	.	.	.	.	.	.	.	.	.	.	.	.	.	.	.	.	.	.	.	.	.	.	.	.	.	.	.	1	.	.	.
Bacteria-Actinobacteria-Rubrobacteria-Rubrobacterales	.	.	.	.	.	.	.	.	.	.	.	.	.	.	.	.	.	.	.	.	.	.	.	.	.	.	.	.	.	.	.	.	.	.	1	.	.	.	.	.	.	.	.	.	1	.	.	.	.
Bacteria-Actinobacteria-Rubrobacteria-Rubrobacterales-Rubrobacteraceae	.	.	.	.	.	.	.	.	.	.	.	.	.	.	.	.	.	.	.	.	.	.	1	.	.	.	.	.	.	.	.	.	.	.	.	.	.	2	.	.	.	.	.	.	.	1	1	.	.
Bacteria-Actinobacteria-Rubrobacteria-Rubrobacterales-Rubrobacteraceae-Rubrobacter	.	.	.	.	.	.	.	.	.	.	.	.	.	.	.	.	.	.	.	.	.	.	.	.	.	.	.	.	.	.	.	.	.	.	.	.	.	1	.	.	.	.	.	.	.	.	1	2	.
Bacteria-Actinobacteria-Rubrobacteria-Rubrobacterales-Rubrobacteraceae-Rubrobacter-Rubrobacter xylanophilus DSM 9941	.	.	.	.	.	.	.	.	.	.	.	.	.	.	.	.	.	.	.	.	.	.	.	.	.	.	.	.	.	.	.	.	.	.	.	.	.	.	.	.	1	.	.	.	.	.	.	.	.
Bacteria-Actinobacteria-Thermoleophilia-Solirubrobacterales	.	.	.	.	.	.	.	.	.	.	.	.	.	.	.	.	.	.	.	.	.	.	.	.	.	.	.	.	.	.	.	.	.	.	.	.	.	.	.	.	.	.	.	.	.	.	.	.	.
Bacteria-Bacteroidetes-Bacteroidetes Order II. Incertae sedis	.	.	.	.	.	.	.	.	.	1	.	.	.	.	.	.	.	.	.	.	.	.	.	.	.	.	.	.	.	.	.	.	.	.	.	.	.	.	.	.	.	.	.	.	.	.	.	.	.
Bacteria-Bacteroidetes-Bacteroidia-Bacteroidales	.	1	.	.	.	8	.	.	.	.	.	.	.	.	.	.	.	.	.	.	.	.	.	.	.	.	.	1	.	.	.	.	.	.	.	.	.	.	.	.	.	.	1	.	.	.	.	.	.
Bacteria-Bacteroidetes-Bacteroidia-Bacteroidales-Bacteroidaceae	.	1	.	.	.	1	.	.	.	.	.	.	.	.	.	1	.	.	.	.	.	.	.	.	.	.	.	.	.	.	.	.	.	.	.	.	.	.	.	.	.	.	.	.	.	.	.	.	.
Bacteria-Bacteroidetes-Bacteroidia-Bacteroidales-Bacteroidaceae-Bacteroides	.	4	.	1	.	2	1	.	.	1	1	.	.	.	1	2	1	.	.	.	.	.	.	.	.	.	.	.	.	.	.	.	.	.	.	.	.	.	.	.	.	.	.	.	.	.	.	.	.
Bacteria-Bacteroidetes-Bacteroidia-Bacteroidales-Bacteroidaceae-Bacteroides-Bacteroides caccae	.	.	.	.	.	.	.	.	.	.	.	.	.	.	.	.	.	.	.	.	.	.	.	.	.	.	.	.	.	.	.	.	.	.	.	.	.	.	.	.	.	.	.	.	.	.	.	.	.
Bacteria-Bacteroidetes-Bacteroidia-Bacteroidales-Bacteroidaceae-Bacteroides-Bacteroides caecimuris	.	.	.	.	.	.	.	.	.	.	.	.	.	.	.	.	.	.	.	.	.	.	.	.	.	.	.	.	.	.	.	.	.	.	.	.	.	.	.	.	.	.	.	.	.	.	.	.	.
Bacteria-Bacteroidetes-Bacteroidia-Bacteroidales-Bacteroidaceae-Bacteroides-Bacteroides cellulosilyticus	.	.	.	.	.	.	.	.	.	.	.	.	.	.	.	.	.	.	.	.	.	.	.	.	.	.	.	.	.	.	.	.	.	.	.	.	.	.	.	.	.	.	.	.	.	.	.	.	.
Bacteria-Bacteroidetes-Bacteroidia-Bacteroidales-Bacteroidaceae-Bacteroides-Bacteroides dorei	.	.	.	.	.	.	.	.	.	.	.	.	.	.	.	.	.	.	.	.	.	.	.	.	.	.	.	.	.	.	.	.	.	.	.	.	.	.	.	.	.	.	.	.	.	.	.	.	.
Bacteria-Bacteroidetes-Bacteroidia-Bacteroidales-Bacteroidaceae-Bacteroides-Bacteroides dorei CL03T12C01	.	.	.	.	.	.	.	.	.	.	.	.	.	.	.	.	.	.	.	.	.	.	.	.	.	.	.	.	.	.	.	.	.	.	.	.	.	.	.	.	.	.	.	.	.	.	.	.	.
Bacteria-Bacteroidetes-Bacteroidia-Bacteroidales-Bacteroidaceae-Bacteroides-Bacteroides fragilis	.	14	.	.	.	.	.	.	.	.	.	.	.	.	2	10	.	.	.	.	.	.	.	.	.	.	.	.	.	.	.	.	.	.	.	.	.	.	.	.	.	.	.	.	.	.	.	.	.
Bacteria-Bacteroidetes-Bacteroidia-Bacteroidales-Bacteroidaceae-Bacteroides-Bacteroides fragilis 638R	.	.	.	.	.	.	.	.	.	.	.	.	.	.	.	.	.	.	.	.	.	.	.	.	.	.	.	.	.	.	.	.	.	.	.	.	.	.	.	.	.	.	.	.	.	.	.	.	.
Bacteria-Bacteroidetes-Bacteroidia-Bacteroidales-Bacteroidaceae-Bacteroides-Bacteroides fragilis NCTC 9343	.	.	.	.	.	.	.	.	.	.	.	.	.	.	.	.	.	.	.	.	.	.	.	.	.	.	.	.	.	.	.	.	.	.	.	.	.	.	.	.	.	.	.	.	.	.	.	.	.
Bacteria-Bacteroidetes-Bacteroidia-Bacteroidales-Bacteroidaceae-Bacteroides-Bacteroides fragilis YCH46	.	.	.	.	.	.	.	.	.	.	.	.	.	.	.	.	.	.	.	.	.	.	.	.	.	.	.	.	.	.	.	.	.	.	.	.	.	.	.	.	.	.	.	.	.	.	.	.	.
Bacteria-Bacteroidetes-Bacteroidia-Bacteroidales-Bacteroidaceae-Bacteroides-Bacteroides helcogenes	.	.	.	.	.	.	.	.	.	.	.	.	.	.	.	.	.	.	.	.	.	.	.	.	.	.	.	.	.	.	.	.	.	.	.	.	.	.	.	.	.	.	.	.	.	.	.	.	.
Bacteria-Bacteroidetes-Bacteroidia-Bacteroidales-Bacteroidaceae-Bacteroides-Bacteroides heparinolyticus	.	.	.	.	.	.	.	.	.	.	.	.	.	.	.	.	.	.	.	.	.	.	.	.	.	.	.	.	.	.	.	.	.	.	.	.	.	.	.	.	.	.	.	.	.	.	.	.	.
Bacteria-Bacteroidetes-Bacteroidia-Bacteroidales-Bacteroidaceae-Bacteroides-Bacteroides ovatus V975	.	.	.	.	.	.	.	.	.	.	.	.	.	.	.	.	.	.	.	.	.	.	.	.	.	.	.	.	.	.	.	.	.	.	.	.	.	.	.	.	.	.	.	.	.	.	.	.	.
Bacteria-Bacteroidetes-Bacteroidia-Bacteroidales-Bacteroidaceae-Bacteroides-Bacteroides salanitronis DSM 18170	.	.	.	.	.	.	.	.	.	.	.	.	.	.	.	.	.	.	.	.	.	.	.	.	.	.	.	.	.	.	.	.	.	.	.	.	.	.	.	.	.	.	.	.	.	.	.	.	.
Bacteria-Bacteroidetes-Bacteroidia-Bacteroidales-Bacteroidaceae-Bacteroides-Bacteroides thetaiotaomicron	.	.	.	.	.	.	.	.	.	.	.	.	.	.	.	.	.	.	.	.	.	.	.	.	.	.	.	.	.	.	.	.	.	.	.	.	.	.	.	.	.	.	.	.	.	.	.	.	.
Bacteria-Bacteroidetes-Bacteroidia-Bacteroidales-Bacteroidaceae-Bacteroides-Bacteroides thetaiotaomicron VPI-5482	.	.	.	.	.	.	.	.	.	.	.	.	.	.	.	.	.	.	.	.	.	.	.	.	.	.	.	.	.	.	.	.	.	.	.	.	.	.	.	.	.	.	.	.	.	.	.	.	.
Bacteria-Bacteroidetes-Bacteroidia-Bacteroidales-Bacteroidaceae-Bacteroides-Bacteroides vulgatus	.	.	.	.	.	.	.	.	.	.	.	.	.	.	.	.	.	.	.	.	.	.	.	.	.	.	.	.	.	.	.	.	.	.	.	.	.	.	.	.	.	.	.	.	.	.	.	.	.
Bacteria-Bacteroidetes-Bacteroidia-Bacteroidales-Bacteroidaceae-Bacteroides-Bacteroides vulgatus ATCC 8482	.	.	.	.	.	.	.	.	.	.	.	.	.	.	.	.	.	.	.	.	.	.	.	.	.	.	.	.	.	.	.	.	.	.	.	.	.	.	.	.	.	.	.	.	.	.	.	.	.
Bacteria-Bacteroidetes-Bacteroidia-Bacteroidales-Bacteroidaceae-Bacteroides-Bacteroides xylanisolvens XB1A	.	.	.	.	.	.	.	.	.	.	.	.	.	.	.	.	.	.	.	.	.	.	.	.	.	.	.	.	.	.	.	.	.	.	.	.	.	.	.	.	.	.	.	.	.	.	.	.	.
Bacteria-Bacteroidetes-Bacteroidia-Bacteroidales-Bacteroidaceae-Bacteroides-Bacteroides zoogleoformans	.	.	.	.	.	.	.	.	.	.	.	.	.	.	.	.	.	.	.	.	.	.	.	.	.	.	.	.	.	.	.	.	.	.	.	.	.	.	.	.	.	.	.	.	.	.	.	.	.
Bacteria-Bacteroidetes-Bacteroidia-Bacteroidales-Bacteroidaceae-Bacteroides-uncultured Bacteroides sp.	.	.	.	.	.	.	.	.	.	.	.	.	.	.	.	.	.	.	.	.	.	.	.	.	.	.	.	.	.	.	.	.	.	.	.	.	.	.	.	.	.	.	.	.	.	.	.	.	.
Bacteria-Bacteroidetes-Bacteroidia-Bacteroidales-Barnesiellaceae-Barnesiella-Barnesiella viscericola DSM 18177	.	.	.	.	.	.	.	.	.	.	.	.	.	.	.	.	.	.	.	.	.	.	.	.	.	.	.	.	.	.	.	.	.	.	.	.	.	.	.	.	.	.	.	.	.	.	.	.	.
Bacteria-Bacteroidetes-Bacteroidia-Bacteroidales-Muribaculaceae-Muribaculum	.	.	.	.	.	.	.	.	.	.	.	.	.	.	.	.	.	.	.	.	.	.	.	.	.	.	.	.	.	.	.	.	.	.	.	.	.	.	.	.	.	.	.	.	.	.	.	.	.
Bacteria-Bacteroidetes-Bacteroidia-Bacteroidales-Odoribacteraceae	.	.	.	.	.	.	.	.	.	.	.	.	.	.	.	.	.	.	.	.	.	.	.	.	.	.	.	.	.	.	.	.	.	.	.	.	.	.	.	.	.	.	.	.	.	.	.	.	.
Bacteria-Bacteroidetes-Bacteroidia-Bacteroidales-Odoribacteraceae-Butyricimonas	.	.	.	.	.	.	.	.	.	.	.	.	.	.	.	.	.	.	.	.	.	.	.	.	.	.	.	.	.	.	.	.	.	.	.	.	.	.	.	.	.	.	.	.	.	.	.	.	.
Bacteria-Bacteroidetes-Bacteroidia-Bacteroidales-Odoribacteraceae-Butyricimonas-Butyricimonas faecalis	.	.	.	.	.	1	.	.	.	.	.	.	.	.	.	.	.	.	.	.	.	.	.	.	.	.	.	.	.	.	.	.	.	.	.	.	.	.	.	.	.	.	.	.	.	.	.	.	.
Bacteria-Bacteroidetes-Bacteroidia-Bacteroidales-Odoribacteraceae-Odoribacter	.	.	.	.	.	.	.	.	.	.	.	.	.	.	.	.	.	.	.	.	.	.	.	.	.	.	.	.	.	.	.	.	.	.	.	.	.	.	.	.	.	.	.	.	.	.	.	.	.
Bacteria-Bacteroidetes-Bacteroidia-Bacteroidales-Odoribacteraceae-Odoribacter-Odoribacter splanchnicus	.	.	.	.	.	.	.	.	.	.	.	.	.	.	.	1	.	.	.	.	.	.	.	.	.	.	.	.	.	.	.	.	.	.	.	.	.	.	.	.	.	.	.	.	.	.	.	.	.
Bacteria-Bacteroidetes-Bacteroidia-Bacteroidales-Porphyromonadaceae	.	.	.	.	.	.	.	.	.	.	.	.	.	.	.	.	.	.	.	.	.	.	.	.	.	.	.	.	.	.	.	.	.	.	.	.	.	.	.	.	.	.	.	1	.	.	.	.	.
Bacteria-Bacteroidetes-Bacteroidia-Bacteroidales-Porphyromonadaceae-Petrimonas	.	.	.	.	.	.	.	.	.	.	.	.	.	.	.	.	.	.	.	.	.	.	.	.	.	.	.	.	.	.	.	.	.	.	.	.	.	.	.	.	.	.	.	.	.	.	.	.	.
Bacteria-Bacteroidetes-Bacteroidia-Bacteroidales-Porphyromonadaceae-Porphyromonas	.	.	.	.	.	.	1	.	.	.	.	.	.	.	.	.	.	.	.	.	.	.	.	.	.	.	.	.	.	.	.	.	.	.	.	.	.	.	.	.	.	.	.	.	.	.	.	.	.
Bacteria-Bacteroidetes-Bacteroidia-Bacteroidales-Porphyromonadaceae-Porphyromonas-Porphyromonas asaccharolytica DSM 20707	.	.	.	.	.	2	.	.	.	.	.	.	.	.	.	.	.	.	.	.	.	.	.	.	.	.	.	.	.	.	.	.	.	.	.	.	.	.	.	.	.	.	.	.	.	.	.	.	.
Bacteria-Bacteroidetes-Bacteroidia-Bacteroidales-Porphyromonadaceae-Porphyromonas-Porphyromonas gingivalis	.	.	.	.	.	.	.	.	.	.	.	.	.	.	.	.	.	.	.	.	.	.	.	.	.	.	.	.	.	.	.	.	.	.	.	.	.	.	.	.	.	.	.	.	.	.	.	.	.
Bacteria-Bacteroidetes-Bacteroidia-Bacteroidales-Prevotellaceae	.	.	.	.	.	8	.	1	.	.	.	.	.	.	.	.	.	.	.	.	.	.	.	.	.	.	.	.	.	.	.	.	.	.	.	.	.	.	.	.	.	1	.	.	.	.	.	.	.
Bacteria-Bacteroidetes-Bacteroidia-Bacteroidales-Prevotellaceae-Prevotella	.	1	.	.	.	5	.	.	.	.	.	.	.	.	.	.	.	.	.	.	.	.	.	.	.	.	.	.	.	.	.	.	.	.	.	.	.	.	.	.	.	2	.	.	.	.	.	.	.
Bacteria-Bacteroidetes-Bacteroidia-Bacteroidales-Prevotellaceae-Prevotella-Prevotella bivia	.	.	.	.	.	1	.	.	.	.	.	.	.	.	.	.	.	.	.	.	.	.	.	.	.	.	.	.	.	.	.	.	.	.	.	.	.	.	.	.	.	.	.	.	.	.	.	.	.
Bacteria-Bacteroidetes-Bacteroidia-Bacteroidales-Prevotellaceae-Prevotella-Prevotella dentalis	.	.	.	.	.	.	.	.	.	.	.	.	.	.	.	.	.	.	.	.	.	.	.	.	.	.	.	.	.	.	.	.	.	.	.	.	.	.	.	.	.	.	.	.	.	.	.	.	.
Bacteria-Bacteroidetes-Bacteroidia-Bacteroidales-Prevotellaceae-Prevotella-Prevotella dentalis DSM 3688	.	.	.	.	.	.	.	.	.	.	.	.	.	.	.	.	.	.	.	.	.	.	.	.	.	.	.	.	.	.	.	.	.	.	.	.	.	.	.	.	.	.	.	.	.	.	.	.	.
Bacteria-Bacteroidetes-Bacteroidia-Bacteroidales-Prevotellaceae-Prevotella-Prevotella denticola	.	.	.	.	.	.	.	.	.	.	.	.	.	.	.	.	.	.	.	.	.	.	.	.	.	.	.	.	.	.	.	.	.	.	.	.	.	.	.	.	.	.	.	.	.	.	.	.	.
Bacteria-Bacteroidetes-Bacteroidia-Bacteroidales-Prevotellaceae-Prevotella-Prevotella denticola F0289	.	.	.	.	.	.	.	.	.	.	.	.	.	.	.	.	.	.	.	.	.	.	.	.	.	.	.	.	.	.	.	.	.	.	.	.	.	.	.	1	.	.	.	.	.	.	.	.	.
Bacteria-Bacteroidetes-Bacteroidia-Bacteroidales-Prevotellaceae-Prevotella-Prevotella enoeca	.	.	.	.	.	.	.	.	.	.	.	.	.	.	.	.	.	.	.	.	.	.	.	.	.	.	.	.	.	.	.	.	.	.	.	.	.	.	.	.	.	.	.	.	.	.	.	.	.
Bacteria-Bacteroidetes-Bacteroidia-Bacteroidales-Prevotellaceae-Prevotella-Prevotella fusca JCM 17724	.	.	.	.	.	.	.	.	.	.	.	.	.	.	.	.	.	.	.	.	.	.	.	.	.	.	.	.	.	.	.	.	.	.	.	.	.	.	.	.	.	.	.	.	.	.	.	.	.
Bacteria-Bacteroidetes-Bacteroidia-Bacteroidales-Prevotellaceae-Prevotella-Prevotella intermedia	.	.	.	.	.	8	.	.	.	.	.	.	.	.	.	.	.	.	.	.	.	.	.	.	.	.	.	.	.	.	.	.	.	.	.	.	.	.	.	.	.	.	.	.	.	.	.	.	.
Bacteria-Bacteroidetes-Bacteroidia-Bacteroidales-Prevotellaceae-Prevotella-Prevotella intermedia ATCC 25611 = DSM 20706	.	.	.	.	.	.	.	.	.	.	.	.	.	.	.	.	.	.	.	.	.	.	.	.	.	.	.	.	.	.	.	.	.	.	.	.	.	.	.	.	.	.	.	.	.	.	.	.	.
Bacteria-Bacteroidetes-Bacteroidia-Bacteroidales-Prevotellaceae-Prevotella-Prevotella jejuni	.	.	.	.	.	1	.	.	.	1	.	.	.	.	.	.	.	.	.	.	.	.	.	.	.	.	.	.	.	.	.	.	.	.	.	.	.	.	.	.	.	.	.	.	.	.	.	.	.
Bacteria-Bacteroidetes-Bacteroidia-Bacteroidales-Prevotellaceae-Prevotella-Prevotella melaninogenica	.	.	.	.	.	.	.	.	.	.	.	.	.	.	.	.	.	.	.	.	.	.	.	.	.	.	.	.	.	.	.	.	.	.	.	.	.	.	.	.	.	2	.	.	.	.	.	.	.
Bacteria-Bacteroidetes-Bacteroidia-Bacteroidales-Prevotellaceae-Prevotella-Prevotella nigrescens	.	.	.	.	.	.	.	.	.	.	.	.	.	.	.	.	.	.	.	.	.	.	.	.	.	.	.	.	.	.	.	.	.	.	.	.	.	.	.	.	.	.	.	.	.	.	.	.	.
Bacteria-Bacteroidetes-Bacteroidia-Bacteroidales-Prevotellaceae-Prevotella-Prevotella oris	.	.	.	.	.	.	.	.	.	.	.	.	1	.	.	.	.	.	.	.	.	.	.	.	.	.	.	.	.	.	.	.	.	.	.	.	.	.	.	.	.	.	.	.	.	.	.	.	.
Bacteria-Bacteroidetes-Bacteroidia-Bacteroidales-Prevotellaceae-Prevotella-Prevotella scopos JCM 17725	.	.	.	.	.	.	.	.	.	.	.	.	.	.	.	.	.	.	.	.	.	.	.	.	.	.	.	.	.	.	.	.	.	.	.	.	.	.	.	.	.	.	.	.	.	.	.	.	.
Bacteria-Bacteroidetes-Bacteroidia-Bacteroidales-Prevotellaceae-Prevotella-Prevotella sp. oral taxon 299 str. F0039	.	.	.	.	.	.	.	.	.	.	.	.	.	.	.	.	.	.	.	.	.	.	.	.	.	.	.	.	.	.	.	.	.	.	.	.	.	.	.	.	.	.	.	.	.	.	.	.	.
Bacteria-Bacteroidetes-Bacteroidia-Bacteroidales-Rikenellaceae	.	.	.	.	.	.	.	.	.	.	.	.	.	.	.	.	.	.	.	.	.	.	.	.	.	.	.	.	.	.	.	.	.	.	.	.	.	.	.	.	.	.	.	.	.	.	.	.	.
Bacteria-Bacteroidetes-Bacteroidia-Bacteroidales-Rikenellaceae-Alistipes	.	.	.	.	.	.	.	.	.	.	.	.	.	.	.	.	.	.	.	.	.	.	.	.	.	.	.	.	.	.	.	.	.	.	.	.	.	.	.	.	.	.	.	.	.	.	.	.	.
Bacteria-Bacteroidetes-Bacteroidia-Bacteroidales-Rikenellaceae-Alistipes-Alistipes finegoldii DSM 17242	.	1	.	.	.	.	.	.	.	.	.	.	.	.	.	.	.	.	.	.	.	.	.	.	.	.	.	.	.	.	.	.	.	.	.	.	.	.	.	.	.	.	.	.	.	.	.	.	.
Bacteria-Bacteroidetes-Bacteroidia-Bacteroidales-Rikenellaceae-Alistipes-Alistipes megaguti	.	.	.	.	.	.	.	.	.	.	.	.	.	.	.	.	.	.	.	.	.	.	.	.	.	.	.	.	.	.	.	.	.	.	.	.	.	.	.	.	.	.	.	.	.	.	.	.	.
Bacteria-Bacteroidetes-Bacteroidia-Bacteroidales-Rikenellaceae-Alistipes-Alistipes shahii WAL 8301	.	.	.	.	.	.	.	.	.	.	.	.	.	.	.	.	.	.	.	.	.	.	.	.	.	.	.	.	.	.	.	.	.	.	.	.	.	.	.	.	.	.	.	.	.	.	.	.	.
Bacteria-Bacteroidetes-Bacteroidia-Bacteroidales-Tannerellaceae	.	.	.	.	.	.	.	.	.	.	.	.	.	.	.	.	.	.	.	.	.	.	.	.	.	.	.	.	.	.	.	.	.	.	.	.	.	.	.	.	.	.	.	.	.	.	.	.	.
Bacteria-Bacteroidetes-Bacteroidia-Bacteroidales-Tannerellaceae-Parabacteroides	.	.	.	.	.	.	.	.	.	.	.	.	.	.	.	.	.	.	.	.	.	.	.	.	.	.	.	.	.	.	.	.	.	.	.	.	.	.	.	.	.	.	.	.	.	.	.	.	.
Bacteria-Bacteroidetes-Bacteroidia-Bacteroidales-Tannerellaceae-Parabacteroides-Parabacteroides sp. CT06	.	.	.	.	.	.	.	.	.	.	.	.	.	.	.	.	.	.	.	.	.	.	.	.	.	.	.	.	.	.	.	.	.	.	.	.	.	.	.	.	.	.	.	.	.	.	.	.	.
Bacteria-Bacteroidetes-Bacteroidia-Bacteroidales-Tannerellaceae-Tannerella	.	.	.	.	.	.	.	.	.	.	.	.	.	.	.	.	.	.	.	.	.	.	.	.	.	.	.	.	.	.	.	.	.	.	.	.	.	.	.	.	.	.	.	.	.	.	.	.	.
Bacteria-Bacteroidetes-Bacteroidia-Bacteroidales-Tannerellaceae-Tannerella-Tannerella forsythia 3313	.	.	.	.	.	.	.	.	.	.	.	.	.	.	.	.	.	.	.	.	.	.	.	.	.	.	.	.	.	.	.	.	.	.	.	.	.	.	.	.	.	.	.	.	.	.	.	.	.
Bacteria-Bacteroidetes-Bacteroidia-Bacteroidales-Tannerellaceae-Tannerella-Tannerella forsythia KS16	.	.	.	.	.	.	.	.	.	.	.	.	.	.	.	.	.	.	.	.	.	.	.	.	.	.	.	.	.	.	.	.	.	.	.	.	.	.	.	.	.	.	.	.	.	.	.	.	.
Bacteria-Bacteroidetes-Chitinophagia-Chitinophagales	.	.	.	.	.	.	.	.	.	.	.	.	.	.	.	.	.	.	.	.	.	.	.	.	.	.	.	.	.	.	.	.	.	.	.	.	.	.	.	.	1	.	.	.	.	.	.	.	.
Bacteria-Bacteroidetes-Cytophagia-Cytophagales	.	.	.	1	.	.	.	.	.	.	.	.	.	.	.	.	.	.	.	.	.	.	.	.	.	.	.	.	.	.	.	.	1	.	.	.	.	.	.	.	.	.	.	.	.	.	.	.	.
Bacteria-Bacteroidetes-Cytophagia-Cytophagales-Flammeovirgaceae	.	.	.	.	.	.	.	.	.	.	.	.	.	.	.	.	.	.	.	.	.	.	.	.	.	.	.	.	.	.	.	.	.	.	.	.	.	.	.	.	.	.	.	.	.	1	.	.	.
Bacteria-Bacteroidetes-Flavobacteriia-Flavobacteriales	.	.	.	.	.	1	.	.	.	2	.	.	.	.	.	.	.	.	.	.	.	.	.	.	.	.	.	.	.	.	.	.	.	.	.	.	.	.	.	.	.	.	.	.	.	.	.	.	.
Bacteria-Bacteroidetes-Flavobacteriia-Flavobacteriales-Flavobacteriaceae-Capnocytophaga	.	.	.	.	.	.	.	.	.	.	.	.	.	.	.	.	.	.	.	.	.	.	.	.	.	.	.	.	.	.	.	.	.	.	.	.	.	.	.	.	.	1	.	.	.	.	.	.	.
Bacteria-Bacteroidetes-Flavobacteriia-Flavobacteriales-Flavobacteriaceae-Capnocytophaga-Capnocytophaga gingivalis	.	.	.	.	.	.	.	.	.	.	.	.	.	.	.	.	.	.	.	.	.	.	.	.	.	.	.	.	.	.	.	.	.	.	.	.	.	.	.	.	.	1	.	.	.	.	.	.	.
Bacteria-Bacteroidetes-Flavobacteriia-Flavobacteriales-Flavobacteriaceae-Capnocytophaga-Capnocytophaga ochracea	.	.	.	.	.	.	.	.	.	.	.	.	.	.	.	.	.	.	.	.	.	.	.	.	.	.	.	.	.	.	.	.	.	.	.	.	.	.	.	.	.	.	.	.	.	.	.	.	.
Bacteria-Bacteroidetes-Flavobacteriia-Flavobacteriales-Flavobacteriaceae-Capnocytophaga-Capnocytophaga sp. oral taxon 323	.	.	.	.	.	.	.	.	.	.	.	.	.	.	.	.	.	.	.	.	.	.	.	.	.	.	.	.	.	.	.	.	.	.	.	.	.	.	.	.	.	1	.	.	.	.	.	.	.
Bacteria-Bacteroidetes-Flavobacteriia-Flavobacteriales-Flavobacteriaceae-Capnocytophaga-Capnocytophaga sputigena	.	.	.	.	.	.	.	.	.	.	.	.	.	.	.	.	.	.	.	.	.	.	.	.	.	.	.	.	.	.	.	.	.	.	.	.	.	.	.	.	.	2	.	.	.	.	.	.	.
Bacteria-Bacteroidetes-Flavobacteriia-Flavobacteriales-Flavobacteriaceae-Chryseobacterium	.	.	.	.	.	.	.	.	.	.	.	.	.	.	.	.	.	.	.	.	.	.	.	.	.	.	.	.	.	.	.	.	.	.	.	.	.	.	.	.	.	.	.	.	.	.	.	.	.
Bacteria-Bacteroidetes-Flavobacteriia-Flavobacteriales-Flavobacteriaceae-Chryseobacterium-Chryseobacterium lactis	.	.	.	.	.	.	.	.	.	1	.	.	.	.	.	.	.	.	.	.	.	.	.	.	.	.	.	.	.	.	.	.	.	.	.	.	.	.	.	.	.	.	.	.	.	.	.	.	.
Bacteria-Bacteroidetes-Flavobacteriia-Flavobacteriales-Flavobacteriaceae-Chryseobacterium-Chryseobacterium sp. 3008163	.	.	.	.	.	.	.	.	.	.	.	.	.	.	.	.	.	.	.	.	.	.	.	1	.	.	.	.	.	.	.	.	.	.	.	.	.	.	.	.	.	.	.	.	.	.	.	.	.
Bacteria-Bacteroidetes-Flavobacteriia-Flavobacteriales-Flavobacteriaceae-Chryseobacterium-Chryseobacterium sp. F5649	.	.	.	.	.	.	.	.	.	.	.	.	.	.	.	.	.	.	.	.	.	.	.	.	.	.	.	.	.	.	.	.	.	.	.	.	.	.	.	.	.	.	.	.	.	.	.	.	.
Bacteria-Bacteroidetes-Flavobacteriia-Flavobacteriales-Flavobacteriaceae-Cloacibacterium	.	.	.	.	.	.	.	.	.	.	.	.	.	.	.	1	.	.	.	.	.	.	.	.	.	.	.	.	.	.	.	.	.	.	.	.	.	.	.	.	.	.	.	.	.	.	.	.	.
Bacteria-Bacteroidetes-Flavobacteriia-Flavobacteriales-Flavobacteriaceae-Cloacibacterium-Cloacibacterium normanense	.	.	.	.	.	.	.	.	.	1	.	.	.	.	.	1	.	.	.	.	.	.	.	.	.	.	.	.	.	.	.	.	.	.	.	.	.	.	.	.	.	.	.	.	.	.	.	.	.
Bacteria-Bacteroidetes-Flavobacteriia-Flavobacteriales-Flavobacteriaceae-Ornithobacterium	.	.	.	.	.	.	.	.	.	.	.	.	.	.	.	.	.	.	.	.	.	.	.	.	.	.	.	.	.	.	.	.	.	.	.	.	.	.	.	.	.	.	.	.	.	.	.	.	.
Bacteria-Bacteroidetes-Flavobacteriia-Flavobacteriales-Flavobacteriaceae-Ornithobacterium-Ornithobacterium rhinotracheale ORT-UMN 88	.	.	.	.	.	.	.	.	.	.	.	.	.	.	.	.	.	.	.	.	.	.	.	.	.	.	.	.	.	.	.	.	.	.	.	.	.	.	.	.	.	.	.	.	.	.	.	.	.
Bacteria-Bacteroidetes-Sphingobacteriia-Sphingobacteriales	.	.	.	.	.	.	.	.	.	.	.	.	.	.	.	1	.	.	.	.	.	.	.	.	.	.	.	.	.	.	.	.	.	.	.	.	.	.	.	.	.	.	.	.	.	.	.	.	.
Bacteria-Candidatus Saccharibacteria	.	.	.	.	.	.	.	.	.	.	.	.	.	.	.	.	.	.	.	.	.	.	.	.	.	.	.	.	.	.	.	.	.	.	.	.	.	.	.	.	.	.	.	.	.	.	.	.	.
Bacteria-Candidatus Saccharibacteria-Candidatus Saccharibacteria oral taxon TM7x	.	.	.	.	.	.	.	.	.	.	.	.	.	.	.	.	.	.	.	.	.	.	.	.	.	.	.	.	.	.	.	.	.	.	.	.	.	.	.	.	.	.	.	.	.	.	.	.	.
Bacteria-Chloroflexi-Thermomicrobia-Sphaerobacterales	.	.	.	.	.	.	.	.	.	.	.	.	.	.	.	.	.	.	.	.	1	.	.	.	.	.	.	.	.	.	.	.	.	.	.	.	.	.	.	.	.	.	.	.	.	.	.	.	.
Bacteria-Firmicutes-Bacilli-Bacillales	.	1	.	4	.	1	2	.	1	89	.	.	.	.	.	151	.	.	1	.	1	.	.	2	.	.	1	.	.	.	.	.	.	1	1	1	1	.	.	2	.	4	1	1	.	.	.	2	.
Bacteria-Firmicutes-Bacilli-Bacillales-Bacillaceae	.	.	.	.	.	.	.	.	.	.	.	.	.	1	.	.	.	.	.	.	.	.	.	.	.	.	.	.	.	.	.	.	.	.	.	.	.	.	.	.	.	.	.	.	.	.	.	.	.
Bacteria-Firmicutes-Bacilli-Bacillales-Bacillaceae-Bacillus	.	.	.	.	.	.	.	.	.	.	.	.	.	2	.	.	.	.	.	.	.	.	.	.	.	.	.	.	.	.	.	.	.	.	.	.	.	.	.	.	.	.	.	.	.	.	.	.	.
Bacteria-Firmicutes-Bacilli-Bacillales-Bacillaceae-Bacillus-Bacillus anthracis	.	.	.	.	.	.	.	.	.	.	.	.	.	.	.	2	.	.	.	.	.	.	.	.	.	.	.	.	.	.	.	.	.	.	.	.	.	.	.	.	.	.	.	.	.	.	.	.	.
Bacteria-Firmicutes-Bacilli-Bacillales-Bacillaceae-Bacillus-Bacillus litoralis	.	.	.	.	.	.	.	.	.	.	.	.	.	1	.	.	.	.	.	.	.	.	.	.	.	.	.	.	.	.	.	.	.	.	.	.	.	.	.	.	.	.	.	.	.	.	.	.	.
Bacteria-Firmicutes-Bacilli-Bacillales-Bacillaceae-Bacillus-Bacillus safensis	.	.	.	.	.	.	.	.	.	.	.	.	.	.	.	1	.	.	.	.	.	.	.	.	.	.	.	.	.	.	.	.	.	.	.	.	.	.	.	.	.	.	.	.	.	.	.	.	.
Bacteria-Firmicutes-Bacilli-Bacillales-Bacillaceae-Geobacillus-Geobacillus stearothermophilus	.	.	.	.	.	.	.	.	.	.	.	.	.	.	.	.	.	.	.	.	.	.	.	.	.	.	.	.	.	.	.	.	.	.	.	.	.	.	.	.	.	.	.	.	.	.	1	.	.
Bacteria-Firmicutes-Bacilli-Bacillales-Bacillaceae-Geobacillus-Geobacillus thermoleovorans	1	.	.	.	.	.	.	.	.	.	.	.	.	.	.	.	.	.	.	.	.	.	.	.	.	.	.	.	.	.	.	.	.	.	.	.	.	.	.	.	.	.	.	.	.	.	.	.	.
Bacteria-Firmicutes-Bacilli-Bacillales-Exiguobacterium	.	.	.	.	.	.	.	.	.	.	.	.	.	.	.	1	.	.	.	.	1	.	.	.	.	.	.	.	.	.	.	.	.	.	.	.	.	.	.	.	.	.	.	.	.	.	.	.	.
Bacteria-Firmicutes-Bacilli-Bacillales-Exiguobacterium-Exiguobacterium sp. AT1b	.	.	.	.	.	.	1	.	.	1	.	.	.	.	.	.	.	.	.	.	.	.	.	.	2	.	.	.	.	.	.	.	.	.	.	.	.	.	.	.	.	.	.	.	.	.	.	.	.
Bacteria-Firmicutes-Bacilli-Bacillales-Gemella	.	.	.	.	.	.	.	.	.	.	.	.	.	.	.	.	.	.	.	.	.	.	.	.	.	.	.	.	.	.	.	.	.	1	.	.	.	.	.	.	1	1	.	.	.	.	.	.	.
Bacteria-Firmicutes-Bacilli-Bacillales-Gemella-Gemella haemolysans	.	.	.	.	.	.	.	.	.	.	.	.	.	.	.	.	.	.	.	.	.	.	.	.	.	.	.	.	.	.	.	.	.	.	.	.	.	.	.	.	.	.	.	.	.	.	.	.	.
Bacteria-Firmicutes-Bacilli-Bacillales-Gemella-Gemella morbillorum	.	.	.	.	.	.	.	.	.	.	.	.	.	.	.	.	.	.	.	.	.	.	.	.	.	.	.	.	.	.	.	.	.	1	.	.	.	.	.	.	.	.	.	.	.	.	.	.	.
Bacteria-Firmicutes-Bacilli-Bacillales-Gemella-Gemella sp. ND 6198	.	.	.	.	.	.	.	.	.	.	.	.	.	.	.	.	.	.	.	.	.	.	.	.	.	.	.	.	.	.	.	.	.	.	.	.	.	.	.	.	.	.	.	.	.	.	.	.	.
Bacteria-Firmicutes-Bacilli-Bacillales-Gemella-Gemella sp. oral taxon 928	.	.	.	.	.	.	.	.	.	.	.	.	.	.	.	.	.	.	.	.	.	.	.	.	.	.	.	.	.	.	.	.	.	.	.	.	.	.	.	.	.	.	.	.	.	.	.	.	.
Bacteria-Firmicutes-Bacilli-Bacillales-Listeriaceae	.	.	.	.	.	.	.	.	.	.	.	.	.	.	.	1	.	.	.	.	.	.	.	.	.	.	.	.	.	.	.	.	.	.	.	.	.	.	.	.	.	.	.	.	.	.	.	.	.
Bacteria-Firmicutes-Bacilli-Bacillales-Planococcaceae-Jeotgalibacillus-Jeotgalibacillus malaysiensis	.	.	.	.	.	.	.	.	.	.	.	.	.	.	.	.	.	.	.	.	1	.	.	.	.	.	.	.	.	.	.	.	.	.	.	.	.	.	.	.	.	.	.	.	.	.	.	.	.
Bacteria-Firmicutes-Bacilli-Bacillales-Staphylococcaceae	.	.	.	6	1	.	2	.	6	131	.	.	.	.	.	203	.	.	.	1	.	.	.	.	.	.	.	.	.	.	.	.	.	.	2	.	.	.	.	3	.	6	.	1	.	3	.	1	.
Bacteria-Firmicutes-Bacilli-Bacillales-Staphylococcaceae-Auricoccus	.	.	.	.	.	.	.	.	.	.	.	.	.	.	.	.	.	.	.	.	.	.	.	.	.	.	.	.	.	.	.	.	.	.	.	.	.	.	.	.	.	.	.	.	.	.	.	.	.
Bacteria-Firmicutes-Bacilli-Bacillales-Staphylococcaceae-Auricoccus-Auricoccus indicus	.	.	.	.	.	.	.	.	.	.	.	.	1	.	.	.	.	.	.	.	.	.	.	.	.	.	.	.	.	.	.	.	.	.	.	.	.	.	.	.	.	.	.	.	.	.	.	.	.
Bacteria-Firmicutes-Bacilli-Bacillales-Staphylococcaceae-Macrococcus	.	.	.	.	.	.	.	.	.	.	.	.	.	.	.	.	.	.	.	.	.	.	.	.	.	.	.	.	.	.	.	.	.	.	.	.	.	.	.	.	.	.	.	.	.	2	.	.	.
Bacteria-Firmicutes-Bacilli-Bacillales-Staphylococcaceae-Macrococcus-Macrococcus canis	.	.	.	.	.	.	.	.	.	.	.	.	.	.	.	.	.	.	.	.	.	.	.	.	.	.	.	.	.	.	.	.	.	.	.	.	.	.	.	.	.	.	.	.	.	1	.	.	.
Bacteria-Firmicutes-Bacilli-Bacillales-Staphylococcaceae-Macrococcus-Macrococcus caseolyticus	.	.	.	.	.	.	.	.	.	1	.	.	.	.	.	.	.	.	.	.	.	.	.	.	.	.	.	.	.	.	.	.	.	.	.	.	.	.	.	.	.	.	.	.	.	.	.	.	.
Bacteria-Firmicutes-Bacilli-Bacillales-Staphylococcaceae-Macrococcus-Macrococcus sp. IME1552	.	.	.	.	.	.	.	.	.	.	.	.	.	.	.	.	.	.	.	.	.	.	1	.	.	.	.	.	.	.	.	.	.	.	.	.	.	.	.	.	.	.	.	.	.	2	.	.	.
Bacteria-Firmicutes-Bacilli-Bacillales-Staphylococcaceae-Salinicoccus	.	.	.	.	1	.	.	.	.	.	.	.	.	.	.	.	.	.	.	.	.	.	.	.	.	.	.	.	.	.	.	.	.	.	.	.	.	.	.	.	.	.	.	.	.	.	.	.	.
Bacteria-Firmicutes-Bacilli-Bacillales-Staphylococcaceae-Salinicoccus-Salinicoccus sp. BAB 3246	.	.	.	.	.	.	.	.	.	1	.	.	1	.	.	.	.	.	.	.	.	.	.	.	.	.	.	.	.	.	.	.	.	.	.	.	.	.	.	.	.	.	.	.	.	.	.	.	.
Bacteria-Firmicutes-Bacilli-Bacillales-Staphylococcaceae-Staphylococcus	.	.	.	18	.	.	.	.	4	344	.	1	1	.	.	536	1	.	.	.	1	.	.	.	.	.	.	.	.	.	.	.	1	.	7	1	.	.	.	5	.	4	.	.	.	1	.	4	.
Bacteria-Firmicutes-Bacilli-Bacillales-Staphylococcaceae-Staphylococcus-Staphylococcus agnetis	.	.	.	.	.	.	.	.	.	.	.	.	12	.	.	.	.	.	.	.	.	.	.	.	.	.	.	.	.	.	.	.	.	.	.	.	.	.	.	.	.	.	.	.	.	.	.	.	.
Bacteria-Firmicutes-Bacilli-Bacillales-Staphylococcaceae-Staphylococcus-Staphylococcus argenteus	.	.	.	.	.	.	.	.	.	7	.	.	.	.	.	1	.	.	.	.	.	.	.	.	.	.	.	.	.	.	.	.	.	.	.	.	.	.	.	.	.	.	.	.	.	.	.	.	.
Bacteria-Firmicutes-Bacilli-Bacillales-Staphylococcaceae-Staphylococcus-Staphylococcus aureus	.	.	.	27	.	.	.	1	8	2687	.	.	.	.	1	771	2	.	.	.	.	.	.	.	.	.	.	.	.	2	.	.	.	.	74	.	.	.	.	138	.	1	.	.	.	1	.	8	.
Bacteria-Firmicutes-Bacilli-Bacillales-Staphylococcaceae-Staphylococcus-Staphylococcus aureus O46	.	.	.	.	.	.	.	.	.	2	.	.	.	.	.	.	.	.	.	.	.	.	.	.	.	.	.	.	.	.	.	.	.	.	.	.	.	.	.	.	.	.	.	.	.	.	.	.	.
Bacteria-Firmicutes-Bacilli-Bacillales-Staphylococcaceae-Staphylococcus-Staphylococcus aureus subsp. aureus	.	.	.	.	.	.	.	.	.	6	.	.	.	.	.	6	.	.	.	.	.	.	.	.	.	.	.	.	.	.	.	.	.	.	.	.	.	.	.	.	.	.	.	.	.	1	.	.	.
Bacteria-Firmicutes-Bacilli-Bacillales-Staphylococcaceae-Staphylococcus-Staphylococcus aureus subsp. aureus 55/2053	.	.	.	.	.	.	.	.	.	1	.	.	.	.	.	.	.	.	.	.	.	.	.	.	.	.	.	.	.	.	.	.	.	.	.	.	.	.	.	.	.	.	.	.	.	.	.	.	.
Bacteria-Firmicutes-Bacilli-Bacillales-Staphylococcaceae-Staphylococcus-Staphylococcus aureus subsp. aureus JKD6159	.	.	.	.	.	.	.	.	.	2	.	.	.	.	.	.	.	.	.	.	.	.	.	.	.	.	.	.	.	.	.	.	.	.	.	.	.	.	.	.	.	.	.	.	.	.	.	.	.
Bacteria-Firmicutes-Bacilli-Bacillales-Staphylococcaceae-Staphylococcus-Staphylococcus aureus subsp. aureus NCTC 8325	.	.	.	.	.	.	.	.	.	1	.	.	.	.	.	1	.	.	.	.	.	.	.	.	.	.	.	.	.	.	.	.	.	.	.	.	.	.	.	.	.	.	.	.	.	.	.	.	.
Bacteria-Firmicutes-Bacilli-Bacillales-Staphylococcaceae-Staphylococcus-Staphylococcus auricularis	.	.	.	.	.	.	.	.	.	.	.	.	.	.	.	.	.	.	.	.	.	.	.	.	.	.	.	.	.	.	.	.	.	.	.	.	.	.	.	.	.	.	.	.	.	.	.	.	.
Bacteria-Firmicutes-Bacilli-Bacillales-Staphylococcaceae-Staphylococcus-Staphylococcus capitis	.	.	.	.	.	.	.	.	.	.	.	.	.	.	.	.	.	.	.	.	.	.	.	.	.	.	.	.	.	.	.	.	.	1	.	.	.	.	.	.	.	.	.	.	.	.	.	.	.
Bacteria-Firmicutes-Bacilli-Bacillales-Staphylococcaceae-Staphylococcus-Staphylococcus capitis CR01	.	.	.	.	.	.	.	.	.	.	.	.	.	.	.	1	.	.	.	.	.	.	.	.	.	.	.	.	.	.	.	.	.	.	.	.	.	.	.	.	.	1	.	.	.	.	.	.	.
Bacteria-Firmicutes-Bacilli-Bacillales-Staphylococcaceae-Staphylococcus-Staphylococcus caprae	.	.	.	.	.	.	.	.	.	.	.	.	.	.	.	.	.	.	.	.	.	.	.	.	.	.	.	.	.	.	.	.	.	.	.	.	.	.	.	.	.	.	.	.	.	.	.	.	.
Bacteria-Firmicutes-Bacilli-Bacillales-Staphylococcaceae-Staphylococcus-Staphylococcus carnosus	.	.	.	.	.	.	.	.	.	.	.	.	.	.	.	1	.	.	.	.	.	.	.	.	.	.	.	.	.	.	.	.	.	.	.	.	.	.	.	.	.	.	.	.	.	.	.	.	.
Bacteria-Firmicutes-Bacilli-Bacillales-Staphylococcaceae-Staphylococcus-Staphylococcus cohnii	.	.	.	.	.	.	.	.	.	.	.	.	.	.	.	2	.	.	.	.	.	.	.	.	.	.	.	.	.	.	.	.	.	.	.	.	.	.	.	.	.	.	.	.	.	.	.	.	.
Bacteria-Firmicutes-Bacilli-Bacillales-Staphylococcaceae-Staphylococcus-Staphylococcus condimenti	.	.	.	.	.	.	.	.	.	.	.	.	.	.	.	1	.	.	.	.	.	.	.	.	.	.	.	.	.	.	.	.	.	.	.	.	.	.	.	.	.	.	.	.	.	.	.	.	.
Bacteria-Firmicutes-Bacilli-Bacillales-Staphylococcaceae-Staphylococcus-Staphylococcus epidermidis	.	1	.	21	.	1	.	.	1	2	.	6	.	.	1	2328	.	.	4	.	3	.	.	.	1	1	.	.	.	1	.	.	.	3	1	2	.	.	.	1	3	35	.	2	2	2	.	19	.
Bacteria-Firmicutes-Bacilli-Bacillales-Staphylococcaceae-Staphylococcus-Staphylococcus epidermidis PM221	.	.	.	.	.	.	.	.	.	.	.	.	.	.	.	3	.	.	.	.	.	.	.	.	.	.	.	.	.	.	.	.	.	.	.	.	.	.	.	.	.	1	.	.	.	.	.	.	.
Bacteria-Firmicutes-Bacilli-Bacillales-Staphylococcaceae-Staphylococcus-Staphylococcus epidermidis RP62A	.	.	.	.	.	.	.	.	.	.	.	.	.	.	.	4	.	.	.	.	.	.	.	.	.	.	.	.	.	.	.	.	.	.	.	.	.	.	.	.	.	.	.	.	.	.	.	.	.
Bacteria-Firmicutes-Bacilli-Bacillales-Staphylococcaceae-Staphylococcus-Staphylococcus haemolyticus	.	1	.	1	.	.	2	.	.	.	.	.	.	.	.	288	.	.	.	.	.	.	.	.	.	.	.	.	.	.	.	.	.	.	.	2	.	.	.	2	1	.	.	.	.	.	.	.	.
Bacteria-Firmicutes-Bacilli-Bacillales-Staphylococcaceae-Staphylococcus-Staphylococcus haemolyticus JCSC1435	.	.	.	.	.	.	.	.	.	.	.	.	.	.	.	8	.	.	.	.	.	.	.	.	.	.	.	.	.	.	.	.	.	.	.	.	.	.	.	.	.	.	.	.	.	.	.	.	.
Bacteria-Firmicutes-Bacilli-Bacillales-Staphylococcaceae-Staphylococcus-Staphylococcus hominis	.	.	.	.	1	.	2	.	.	.	1	.	.	.	.	4	.	.	.	.	.	.	.	.	.	.	.	.	.	.	.	.	2	.	.	.	.	.	.	.	1	2	.	.	1	.	.	.	.
Bacteria-Firmicutes-Bacilli-Bacillales-Staphylococcaceae-Staphylococcus-Staphylococcus hominis subsp. hominis	.	.	.	.	.	.	.	.	.	.	.	.	.	.	.	.	.	.	.	.	.	.	.	.	.	.	.	.	.	.	.	.	.	.	.	.	.	.	.	.	.	.	.	.	.	.	.	.	.
Bacteria-Firmicutes-Bacilli-Bacillales-Staphylococcaceae-Staphylococcus-Staphylococcus lentus	.	.	.	.	.	.	.	.	.	.	.	.	.	.	.	1	.	.	.	.	.	.	.	.	.	.	.	.	.	.	.	.	.	.	.	.	.	.	.	.	.	.	.	.	.	.	.	.	.
Bacteria-Firmicutes-Bacilli-Bacillales-Staphylococcaceae-Staphylococcus-Staphylococcus lugdunensis	.	.	.	.	.	.	.	.	.	.	.	.	.	.	.	1	.	.	.	.	.	.	.	.	.	.	.	.	.	.	1	.	.	.	.	.	.	.	.	.	.	.	.	.	.	.	.	.	.
Bacteria-Firmicutes-Bacilli-Bacillales-Staphylococcaceae-Staphylococcus-Staphylococcus pasteuri	.	.	.	.	.	.	.	.	.	.	.	.	.	.	.	2	.	.	.	.	1	.	.	.	.	.	.	.	.	.	.	.	.	.	.	.	.	.	.	.	.	.	.	.	.	.	.	.	.
Bacteria-Firmicutes-Bacilli-Bacillales-Staphylococcaceae-Staphylococcus-Staphylococcus pasteuri SP1	.	.	.	.	.	.	.	.	.	.	.	.	.	.	.	7	.	.	.	.	.	.	.	.	.	.	.	.	.	.	.	.	.	.	.	.	.	.	.	.	.	.	.	.	.	.	.	.	.
Bacteria-Firmicutes-Bacilli-Bacillales-Staphylococcaceae-Staphylococcus-Staphylococcus pseudintermedius	.	.	.	.	.	.	.	.	.	1	.	.	.	.	.	.	.	.	.	.	.	.	.	.	.	.	.	.	.	.	.	.	1	.	.	.	.	.	.	.	.	.	.	.	.	.	.	.	.
Bacteria-Firmicutes-Bacilli-Bacillales-Staphylococcaceae-Staphylococcus-Staphylococcus saprophyticus	.	.	.	.	.	.	.	.	.	.	.	.	.	.	.	1	.	.	.	.	.	.	.	.	.	.	.	.	.	.	.	.	.	.	.	.	.	.	.	.	.	.	.	.	.	.	.	.	.
Bacteria-Firmicutes-Bacilli-Bacillales-Staphylococcaceae-Staphylococcus-Staphylococcus saprophyticus subsp. saprophyticus	.	.	.	.	.	.	.	.	.	1	.	.	.	.	.	2	.	.	.	.	.	.	.	.	.	.	.	.	.	.	.	.	.	.	.	.	.	.	.	.	.	.	.	.	.	.	.	.	.
Bacteria-Firmicutes-Bacilli-Bacillales-Staphylococcaceae-Staphylococcus-Staphylococcus saprophyticus subsp. saprophyticus MS1146	.	.	.	.	.	.	.	.	.	.	.	.	.	.	.	2	.	.	.	.	.	.	.	.	.	.	.	.	.	.	.	.	.	.	.	.	.	.	.	.	.	.	.	.	.	.	.	.	.
Bacteria-Firmicutes-Bacilli-Bacillales-Staphylococcaceae-Staphylococcus-Staphylococcus schweitzeri	.	.	.	.	.	.	.	.	.	15	.	.	.	.	.	2	.	.	.	.	.	.	.	.	.	.	.	.	.	.	.	.	.	.	.	.	.	.	.	.	.	.	.	.	.	.	.	.	.
Bacteria-Firmicutes-Bacilli-Bacillales-Staphylococcaceae-Staphylococcus-Staphylococcus sciuri	.	.	.	.	.	.	.	.	.	.	.	.	.	.	.	.	.	.	.	.	.	.	.	.	.	.	.	.	.	.	.	.	.	.	.	.	.	.	.	.	.	.	.	.	.	.	.	.	.
Bacteria-Firmicutes-Bacilli-Bacillales-Staphylococcaceae-Staphylococcus-Staphylococcus sciuri subsp. sciuri	.	.	.	.	.	.	.	.	.	.	.	.	.	.	.	.	.	.	.	.	.	.	.	.	.	.	.	.	.	.	.	.	.	.	.	.	.	.	.	.	.	.	.	.	.	.	.	.	.
Bacteria-Firmicutes-Bacilli-Bacillales-Staphylococcaceae-Staphylococcus-Staphylococcus simulans	.	.	.	.	.	.	.	.	.	.	.	.	.	.	.	2	.	.	.	.	.	.	.	.	.	.	.	.	.	.	.	.	.	.	.	.	.	.	.	.	.	.	.	.	.	3	.	.	.
Bacteria-Firmicutes-Bacilli-Bacillales-Staphylococcaceae-Staphylococcus-Staphylococcus sp. AntiMn-1	.	.	.	.	.	.	.	.	.	.	.	.	.	.	.	2	.	.	.	.	.	.	.	.	.	.	.	.	.	.	.	.	.	.	.	.	.	.	.	.	.	.	.	.	.	.	.	.	.
Bacteria-Firmicutes-Bacilli-Bacillales-Staphylococcaceae-Staphylococcus-Staphylococcus sp. M0911	.	1	.	.	.	.	.	.	.	.	.	1	.	.	1	697	.	.	.	.	.	.	.	.	.	.	.	.	.	.	1	.	.	.	.	.	.	.	.	.	.	.	.	.	.	.	.	.	.
Bacteria-Firmicutes-Bacilli-Bacillales-Staphylococcaceae-Staphylococcus-Staphylococcus sp. WL1	.	.	.	.	.	.	.	.	.	.	.	.	.	.	.	1	.	.	.	.	.	.	.	.	.	.	.	.	.	.	.	.	.	.	.	.	.	.	.	.	.	.	.	.	.	.	.	.	.
Bacteria-Firmicutes-Bacilli-Bacillales-Staphylococcaceae-Staphylococcus-Staphylococcus succinus	.	.	.	.	.	.	.	.	.	.	.	.	.	.	.	.	.	.	.	.	.	.	.	.	.	.	.	.	.	.	.	.	.	.	.	.	.	.	.	.	.	1	.	.	.	.	.	.	.
Bacteria-Firmicutes-Bacilli-Bacillales-Staphylococcaceae-Staphylococcus-Staphylococcus warneri	.	.	.	.	.	.	.	.	.	.	.	.	.	.	.	85	.	.	.	.	.	.	.	.	.	.	.	.	.	.	.	.	.	.	.	.	.	.	.	.	.	.	.	.	1	.	.	.	.
Bacteria-Firmicutes-Bacilli-Bacillales-Staphylococcaceae-Staphylococcus-Staphylococcus warneri SG1	.	.	.	.	.	.	.	.	.	.	.	.	.	.	.	3	.	.	.	.	.	.	.	.	.	.	.	.	.	.	.	.	.	.	.	.	.	.	.	.	.	.	.	.	.	.	.	.	.
Bacteria-Firmicutes-Bacilli-Bacillales-Staphylococcaceae-Staphylococcus-uncultured Staphylococcus sp.	.	.	.	.	.	.	.	.	.	.	.	.	.	.	.	1	.	.	.	.	.	.	.	.	.	.	.	.	.	.	.	.	.	.	.	.	.	.	.	.	.	.	.	.	.	.	.	.	.
Bacteria-Firmicutes-Bacilli-Lactobacillales	.	1	.	.	.	7	3	.	.	3	.	.	1	.	.	1	.	.	1	.	1	.	.	.	.	.	.	1	.	.	.	.	3	1	.	1	.	.	.	.	.	9	4	1	.	1	1	2	.
Bacteria-Firmicutes-Bacilli-Lactobacillales-Aerococcaceae	.	.	.	.	.	.	.	.	.	1	.	.	.	.	.	.	.	.	.	.	.	.	.	.	.	.	.	.	.	.	.	.	.	.	.	.	.	.	.	.	.	.	.	.	.	.	.	.	.
Bacteria-Firmicutes-Bacilli-Lactobacillales-Aerococcaceae-Aerococcus	.	.	.	.	.	.	.	.	.	5	.	.	.	.	.	.	.	.	.	.	.	.	.	.	.	.	.	.	.	.	.	.	.	.	.	.	.	.	.	.	.	.	.	.	.	.	.	.	.
Bacteria-Firmicutes-Bacilli-Lactobacillales-Aerococcaceae-Aerococcus-Aerococcus christensenii	.	.	.	.	.	.	.	.	.	.	.	.	.	.	.	.	.	.	.	.	.	.	.	.	.	.	.	.	.	.	.	.	1	.	.	.	.	.	.	.	.	.	.	.	.	.	.	.	.
Bacteria-Firmicutes-Bacilli-Lactobacillales-Aerococcaceae-Aerococcus-Aerococcus urinaeequi	.	.	.	.	1	.	.	.	.	1	.	.	.	.	.	.	.	.	.	.	.	.	.	.	.	.	.	.	.	.	.	.	.	.	.	.	.	.	.	.	.	.	.	.	.	.	.	.	.
Bacteria-Firmicutes-Bacilli-Lactobacillales-Aerococcaceae-Aerococcus-Aerococcus viridans	.	.	.	.	.	.	.	.	.	7	.	.	.	.	.	.	.	.	.	.	.	.	.	.	.	.	.	.	.	.	.	.	.	.	.	.	.	.	.	.	.	.	.	.	.	.	.	.	.
Bacteria-Firmicutes-Bacilli-Lactobacillales-Aerococcaceae-Suicoccus-Suicoccus acidiformans	.	.	.	.	.	.	.	.	.	.	.	.	.	.	.	.	.	.	.	.	.	.	.	.	.	.	.	.	.	.	.	.	.	.	.	.	.	.	.	.	.	.	1	.	.	.	.	.	.
Bacteria-Firmicutes-Bacilli-Lactobacillales-Carnobacteriaceae	.	.	.	.	.	.	.	.	.	1	.	.	.	.	.	.	.	.	.	.	.	.	.	.	.	.	.	.	.	.	.	.	.	.	.	.	.	.	.	.	.	.	.	.	.	.	.	.	.
Bacteria-Firmicutes-Bacilli-Lactobacillales-Carnobacteriaceae-Marinilactibacillus-Marinilactibacillus sp. 15R	.	.	.	.	.	.	.	.	.	.	.	.	.	.	.	.	.	.	.	.	.	.	.	.	1	.	.	.	.	.	.	.	.	.	.	.	.	.	.	.	.	.	.	.	.	.	.	.	.
Bacteria-Firmicutes-Bacilli-Lactobacillales-Enterococcaceae-Enterococcus	.	.	.	.	.	.	.	.	.	1	.	.	.	.	.	1	.	.	.	.	.	.	.	.	.	.	.	.	.	.	.	.	.	.	.	.	.	.	.	.	.	.	.	.	.	.	.	.	.
Bacteria-Firmicutes-Bacilli-Lactobacillales-Enterococcaceae-Enterococcus-Enterococcus faecium	.	.	.	.	.	1	.	.	.	1	.	.	.	.	.	4	1	.	1	.	.	.	.	.	.	.	.	.	.	.	.	.	.	.	.	.	.	.	.	.	.	.	.	.	.	.	.	.	.
Bacteria-Firmicutes-Bacilli-Lactobacillales-Lactobacillaceae-Lactobacillus-Lactobacillus oris	.	.	.	.	.	.	.	.	.	1	.	.	.	.	.	.	.	.	.	.	.	.	.	.	.	.	.	.	.	.	.	.	.	.	.	.	.	.	.	.	.	.	.	.	.	.	.	.	.
Bacteria-Firmicutes-Bacilli-Lactobacillales-Leuconostocaceae	.	.	.	.	.	.	.	.	.	1	.	.	.	.	.	.	.	.	.	.	.	.	.	.	.	.	.	.	.	.	.	.	.	.	.	.	.	.	.	.	.	.	.	.	.	.	.	.	.
Bacteria-Firmicutes-Bacilli-Lactobacillales-Leuconostocaceae-Leuconostoc-Leuconostoc carnosum JB16	.	.	.	.	.	.	.	.	.	.	.	.	.	.	.	.	.	.	.	1	.	.	.	.	.	.	.	.	.	.	.	.	.	.	.	.	.	.	.	.	.	.	.	.	.	.	.	.	.
Bacteria-Firmicutes-Bacilli-Lactobacillales-Leuconostocaceae-Weissella	.	.	.	.	.	.	.	.	.	1	.	.	.	.	.	.	.	.	.	.	.	.	.	.	.	.	.	.	.	.	.	.	.	.	.	.	.	.	.	.	.	.	.	.	.	.	.	.	.
Bacteria-Firmicutes-Bacilli-Lactobacillales-Streptococcaceae	.	.	.	.	.	3	.	.	.	8	.	.	.	.	.	4	.	.	.	.	.	.	.	1	.	.	.	.	.	.	.	.	1	1	.	.	.	.	.	1	.	2	10	1	.	.	.	1	.
Bacteria-Firmicutes-Bacilli-Lactobacillales-Streptococcaceae-Streptococcus	.	3	.	1	.	13	.	.	.	14	1	.	.	.	4	1	1	.	.	.	2	.	.	1	.	.	.	2	1	.	.	.	1	2	.	.	.	1	.	1	1	6	14	.	.	.	1	6	.
Bacteria-Firmicutes-Bacilli-Lactobacillales-Streptococcaceae-Streptococcus-Streptococcus agalactiae	.	.	.	.	.	5	.	.	.	.	.	.	.	.	.	.	.	.	.	.	.	.	.	.	.	.	.	.	.	.	.	.	.	.	.	.	.	.	.	.	.	.	1	.	.	.	.	.	.
Bacteria-Firmicutes-Bacilli-Lactobacillales-Streptococcaceae-Streptococcus-Streptococcus agalactiae ILRI112	.	.	.	.	.	.	.	.	.	.	.	.	.	.	.	.	.	.	.	.	.	.	.	.	.	.	.	.	.	.	.	.	.	.	.	.	.	.	.	.	.	.	.	.	.	.	.	.	.
Bacteria-Firmicutes-Bacilli-Lactobacillales-Streptococcaceae-Streptococcus-Streptococcus anginosus	.	21	.	1	2	.	2	2	.	.	.	1	.	.	8	13	.	.	.	.	.	.	.	.	.	.	.	.	.	.	.	.	.	.	.	.	.	.	.	.	.	.	.	.	.	.	.	.	.
Bacteria-Firmicutes-Bacilli-Lactobacillales-Streptococcaceae-Streptococcus-Streptococcus anginosus C1051	.	.	.	.	.	.	.	.	.	.	.	.	.	.	.	.	.	.	.	.	.	.	.	.	.	.	.	.	.	.	.	.	.	.	.	.	.	.	.	.	.	.	.	.	.	.	.	.	.
Bacteria-Firmicutes-Bacilli-Lactobacillales-Streptococcaceae-Streptococcus-Streptococcus anginosus C238	.	1	.	.	.	.	.	.	.	.	.	.	.	.	.	.	.	.	.	.	.	.	.	.	.	.	.	.	.	.	.	.	.	.	.	.	.	.	.	.	.	.	.	.	.	.	.	.	.
Bacteria-Firmicutes-Bacilli-Lactobacillales-Streptococcaceae-Streptococcus-Streptococcus anginosus subsp. whileyi MAS624	.	.	.	.	.	.	.	.	.	.	.	.	.	.	.	.	.	.	.	.	.	.	.	.	.	.	.	.	.	.	.	.	.	.	.	.	.	.	.	.	.	.	.	.	.	.	.	.	.
Bacteria-Firmicutes-Bacilli-Lactobacillales-Streptococcaceae-Streptococcus-Streptococcus canis	.	.	.	.	.	.	.	.	.	.	.	.	.	.	.	.	.	.	.	.	.	.	.	.	.	.	.	.	.	.	.	.	.	.	.	.	.	.	.	.	.	.	2	.	.	.	.	.	.
Bacteria-Firmicutes-Bacilli-Lactobacillales-Streptococcaceae-Streptococcus-Streptococcus constellatus	.	.	.	.	.	.	.	.	.	.	.	.	.	.	.	.	.	.	.	.	.	.	.	.	.	.	.	.	.	.	.	.	.	.	.	.	.	.	.	.	.	.	.	.	.	.	.	.	.
Bacteria-Firmicutes-Bacilli-Lactobacillales-Streptococcaceae-Streptococcus-Streptococcus constellatus subsp. pharyngis C1050	.	1	.	.	.	.	.	.	.	.	.	.	.	.	1	.	.	.	.	.	.	.	.	.	.	.	.	.	.	.	.	.	.	.	.	.	.	.	.	.	.	.	.	.	.	.	.	.	.
Bacteria-Firmicutes-Bacilli-Lactobacillales-Streptococcaceae-Streptococcus-Streptococcus constellatus subsp. pharyngis C818	.	.	.	.	.	.	.	.	.	.	.	.	.	.	.	.	.	.	.	.	.	.	.	.	.	.	.	.	.	.	.	.	.	.	.	.	.	.	.	.	.	.	.	.	.	.	.	.	.
Bacteria-Firmicutes-Bacilli-Lactobacillales-Streptococcaceae-Streptococcus-Streptococcus cristatus	.	.	.	.	.	.	.	.	.	.	.	.	.	.	.	.	.	.	.	.	.	.	.	.	.	.	.	.	.	.	.	.	.	.	.	.	.	.	.	.	.	.	.	.	.	.	.	.	.
Bacteria-Firmicutes-Bacilli-Lactobacillales-Streptococcaceae-Streptococcus-Streptococcus dysgalactiae	.	.	.	.	.	.	.	.	.	.	.	.	.	.	.	.	.	.	.	.	.	.	.	.	.	.	.	.	.	.	.	.	.	.	.	.	.	.	.	.	.	.	1	.	.	.	.	.	.
Bacteria-Firmicutes-Bacilli-Lactobacillales-Streptococcaceae-Streptococcus-Streptococcus dysgalactiae subsp. equisimilis	.	.	.	.	.	5	.	.	.	1	.	.	.	.	.	.	.	.	.	.	.	.	.	.	.	.	.	.	.	.	.	.	.	.	.	.	.	.	.	.	.	.	2	.	.	.	.	.	.
Bacteria-Firmicutes-Bacilli-Lactobacillales-Streptococcaceae-Streptococcus-Streptococcus equi subsp. equi	.	.	.	.	.	.	.	.	.	.	.	.	.	.	.	.	.	.	.	.	.	.	.	.	.	.	.	.	.	.	.	.	.	.	.	.	.	.	.	.	.	.	.	.	.	.	.	.	.
Bacteria-Firmicutes-Bacilli-Lactobacillales-Streptococcaceae-Streptococcus-Streptococcus equi subsp. zooepidemicus	.	.	.	.	.	.	.	.	.	.	.	.	.	.	.	.	.	.	.	.	.	.	.	.	.	.	.	.	.	.	.	.	.	.	.	.	.	.	.	.	.	.	.	.	.	.	.	.	.
Bacteria-Firmicutes-Bacilli-Lactobacillales-Streptococcaceae-Streptococcus-Streptococcus gallolyticus	.	.	.	.	.	.	1	.	.	.	.	.	.	.	.	.	.	.	.	.	.	.	.	.	.	.	.	.	.	.	.	.	.	.	.	.	.	.	.	.	.	.	.	.	.	.	.	.	.
Bacteria-Firmicutes-Bacilli-Lactobacillales-Streptococcaceae-Streptococcus-Streptococcus gordonii	.	.	.	.	.	.	.	.	.	.	.	.	.	.	.	.	.	.	.	.	.	.	.	.	.	.	.	.	.	.	.	.	.	.	.	.	.	.	.	.	.	1	.	1	.	.	.	.	.
Bacteria-Firmicutes-Bacilli-Lactobacillales-Streptococcaceae-Streptococcus-Streptococcus gwangjuense	.	.	.	.	.	.	.	.	.	.	.	.	.	.	.	1	.	.	.	.	.	.	1	.	.	.	.	.	.	.	.	.	.	.	.	.	.	.	.	.	.	2	.	.	.	.	.	.	.
Bacteria-Firmicutes-Bacilli-Lactobacillales-Streptococcaceae-Streptococcus-Streptococcus himalayensis	.	.	.	.	.	.	.	.	.	.	.	.	.	.	.	.	.	.	.	.	.	.	.	.	.	.	.	.	.	.	.	.	.	.	.	.	.	.	.	.	.	.	.	.	.	.	.	.	.
Bacteria-Firmicutes-Bacilli-Lactobacillales-Streptococcaceae-Streptococcus-Streptococcus iniae	.	.	.	.	.	.	.	.	.	.	.	.	.	.	.	.	.	.	.	.	.	.	.	.	.	.	.	.	.	.	.	.	.	.	.	.	.	.	.	.	.	.	.	.	.	.	.	.	.
Bacteria-Firmicutes-Bacilli-Lactobacillales-Streptococcaceae-Streptococcus-Streptococcus intermedius	.	.	.	.	.	.	.	.	.	.	.	.	.	.	.	.	.	.	.	.	.	.	.	.	.	.	.	.	.	.	.	.	.	.	.	.	.	.	.	.	.	1	.	.	.	.	.	.	.
Bacteria-Firmicutes-Bacilli-Lactobacillales-Streptococcaceae-Streptococcus-Streptococcus intermedius B196	.	.	.	.	.	.	.	.	.	.	.	.	.	.	.	.	.	.	.	.	.	.	.	.	.	.	.	.	.	.	.	.	.	.	.	.	.	.	.	.	.	.	.	.	.	.	.	.	.
Bacteria-Firmicutes-Bacilli-Lactobacillales-Streptococcaceae-Streptococcus-Streptococcus intermedius C270	.	.	.	.	.	.	.	.	.	.	.	.	.	.	.	.	.	.	.	.	.	.	.	.	.	.	.	.	.	.	.	.	.	.	.	.	.	.	.	.	.	.	.	.	.	.	.	.	.
Bacteria-Firmicutes-Bacilli-Lactobacillales-Streptococcaceae-Streptococcus-Streptococcus lutetiensis	.	.	.	.	.	.	.	.	.	1	.	.	.	.	.	.	.	.	.	.	.	.	.	.	.	.	.	.	.	.	.	.	.	.	.	.	.	.	.	.	.	.	.	.	.	.	.	.	.
Bacteria-Firmicutes-Bacilli-Lactobacillales-Streptococcaceae-Streptococcus-Streptococcus milleri	.	1	.	.	.	.	.	.	.	.	1	.	.	.	.	.	.	.	.	.	.	.	.	.	.	.	.	.	.	.	.	.	.	.	.	.	.	.	.	.	.	.	.	.	.	.	.	.	.
Bacteria-Firmicutes-Bacilli-Lactobacillales-Streptococcaceae-Streptococcus-Streptococcus mitis	.	.	.	.	.	.	.	.	.	.	.	.	.	.	.	1	.	.	.	.	.	.	.	.	.	.	.	2	.	.	.	.	.	.	.	.	.	.	.	1	.	2	.	.	.	.	.	.	.
Bacteria-Firmicutes-Bacilli-Lactobacillales-Streptococcaceae-Streptococcus-Streptococcus mitis B6	.	.	.	.	.	.	.	.	.	.	.	.	.	.	.	1	.	.	.	.	.	.	.	.	.	.	.	.	.	.	.	.	.	.	.	.	.	.	.	.	.	.	.	.	.	.	.	.	.
Bacteria-Firmicutes-Bacilli-Lactobacillales-Streptococcaceae-Streptococcus-Streptococcus mutans	.	.	.	.	.	.	.	.	.	.	.	.	.	.	.	.	.	.	.	.	.	.	.	.	.	.	.	.	.	.	.	.	.	.	.	.	.	.	.	.	.	.	.	.	.	.	.	.	.
Bacteria-Firmicutes-Bacilli-Lactobacillales-Streptococcaceae-Streptococcus-Streptococcus oralis	.	.	.	.	.	.	.	.	.	.	.	.	.	.	.	.	.	.	.	.	.	.	.	.	.	.	.	.	.	.	.	.	1	1	.	.	.	.	.	.	.	.	.	.	.	.	.	.	.
Bacteria-Firmicutes-Bacilli-Lactobacillales-Streptococcaceae-Streptococcus-Streptococcus oralis ATCC 35037	.	.	.	.	.	.	.	.	.	.	.	.	.	.	.	.	.	.	.	.	.	.	.	.	.	.	.	.	.	.	.	.	.	.	.	.	.	.	.	.	.	2	.	.	.	.	.	.	.
Bacteria-Firmicutes-Bacilli-Lactobacillales-Streptococcaceae-Streptococcus-Streptococcus oralis subsp. tigurinus	.	.	.	.	.	.	.	.	.	.	.	.	.	.	.	.	.	.	.	.	.	.	.	.	.	.	.	.	.	.	.	.	.	1	.	.	.	.	.	.	.	.	.	.	.	.	.	.	.
Bacteria-Firmicutes-Bacilli-Lactobacillales-Streptococcaceae-Streptococcus-Streptococcus oralis Uo5	.	.	.	.	.	.	.	.	.	.	.	.	.	.	.	.	.	.	.	.	.	.	.	.	.	.	.	.	.	.	.	.	.	.	.	.	.	.	.	.	.	2	.	.	.	.	.	.	.
Bacteria-Firmicutes-Bacilli-Lactobacillales-Streptococcaceae-Streptococcus-Streptococcus parasanguinis	.	.	.	.	.	.	.	.	.	.	.	.	.	.	.	.	.	.	.	.	.	.	.	.	.	.	.	.	.	.	.	.	.	.	.	.	.	.	.	.	.	1	.	.	.	.	.	.	.
Bacteria-Firmicutes-Bacilli-Lactobacillales-Streptococcaceae-Streptococcus-Streptococcus pasteurianus ATCC 43144	.	.	.	.	.	.	.	.	.	.	.	.	.	.	.	.	.	.	.	.	.	.	.	.	.	.	.	.	.	.	.	.	.	.	.	.	.	.	.	.	.	.	1	.	.	.	.	.	.
Bacteria-Firmicutes-Bacilli-Lactobacillales-Streptococcaceae-Streptococcus-Streptococcus periodonticum	.	1	.	.	.	.	.	.	.	.	.	.	.	.	.	.	.	.	.	.	.	.	.	.	.	.	.	.	.	.	.	.	.	.	.	.	.	.	.	.	.	.	.	.	.	.	.	.	.
Bacteria-Firmicutes-Bacilli-Lactobacillales-Streptococcaceae-Streptococcus-Streptococcus pneumoniae	.	.	.	.	.	.	.	.	.	.	.	.	.	.	.	.	.	.	.	.	.	.	.	.	.	.	.	.	.	.	.	.	.	.	.	.	.	.	.	.	.	3	.	.	.	.	.	.	.
Bacteria-Firmicutes-Bacilli-Lactobacillales-Streptococcaceae-Streptococcus-Streptococcus pneumoniae CGSP14	.	.	.	.	.	.	.	.	.	.	.	.	.	.	.	.	.	.	.	.	.	.	.	.	.	.	.	.	.	.	.	.	.	.	.	.	.	.	.	.	.	.	.	.	.	.	.	.	.
Bacteria-Firmicutes-Bacilli-Lactobacillales-Streptococcaceae-Streptococcus-Streptococcus pneumoniae Hungary19A-6	.	.	.	.	.	.	.	.	.	.	.	.	.	.	.	.	.	.	.	.	.	.	.	.	.	.	.	.	.	.	.	.	.	.	.	.	.	.	.	.	.	1	.	.	.	.	.	.	.
Bacteria-Firmicutes-Bacilli-Lactobacillales-Streptococcaceae-Streptococcus-Streptococcus pseudoporcinus	.	.	.	.	.	1	.	.	.	.	.	.	.	.	.	.	.	.	.	.	.	.	.	.	.	.	.	.	.	.	.	.	.	.	.	.	.	.	.	.	.	.	.	.	.	.	.	.	.
Bacteria-Firmicutes-Bacilli-Lactobacillales-Streptococcaceae-Streptococcus-Streptococcus pyogenes	.	.	.	2	.	368	.	.	.	123	.	.	.	.	.	.	6	1	.	.	1	1	.	.	.	.	.	.	.	1	.	.	.	.	1	.	.	4	1	4	.	.	385	.	.	.	.	39	2
Bacteria-Firmicutes-Bacilli-Lactobacillales-Streptococcaceae-Streptococcus-Streptococcus pyogenes HSC5	.	.	.	.	.	2	.	.	.	.	.	.	.	.	.	.	.	.	.	.	.	.	.	.	.	.	.	.	.	.	.	.	.	.	.	.	.	.	.	.	.	.	3	.	.	.	.	.	.
Bacteria-Firmicutes-Bacilli-Lactobacillales-Streptococcaceae-Streptococcus-Streptococcus pyogenes MGAS10750	.	.	.	.	.	.	.	.	.	.	.	.	.	.	.	.	.	.	.	.	.	.	.	.	.	.	.	.	.	.	.	.	.	.	.	.	.	.	.	.	.	.	.	.	.	.	.	.	.
Bacteria-Firmicutes-Bacilli-Lactobacillales-Streptococcaceae-Streptococcus-Streptococcus pyogenes NZ131	.	.	.	.	.	.	.	.	.	.	.	.	.	.	.	.	.	.	.	.	.	.	.	.	.	.	.	.	.	.	.	.	.	.	.	.	.	.	.	.	.	.	.	.	.	.	.	1	.
Bacteria-Firmicutes-Bacilli-Lactobacillales-Streptococcaceae-Streptococcus-Streptococcus sanguinis	.	.	.	.	.	.	.	.	.	.	.	.	.	.	.	.	.	.	.	.	.	.	.	1	.	.	.	1	.	.	.	.	.	.	.	.	.	1	.	.	.	1	.	1	.	.	.	.	.
Bacteria-Firmicutes-Bacilli-Lactobacillales-Streptococcaceae-Streptococcus-Streptococcus sanguinis SK36	.	.	.	.	.	.	.	.	.	.	.	.	.	.	.	.	.	.	.	.	.	.	.	.	.	.	.	.	.	.	.	.	.	.	.	.	.	.	.	1	.	.	.	.	.	.	.	.	.
Bacteria-Firmicutes-Bacilli-Lactobacillales-Streptococcaceae-Streptococcus-Streptococcus sp. A12	.	.	.	.	.	.	.	.	.	.	.	.	.	.	.	.	.	.	.	.	.	.	.	.	.	.	.	1	.	.	.	.	.	.	.	.	.	.	.	.	.	.	.	.	.	.	.	.	.
Bacteria-Firmicutes-Bacilli-Lactobacillales-Streptococcaceae-Streptococcus-Streptococcus sp. NPS 308	.	.	.	.	.	.	.	.	.	.	.	.	.	.	.	.	.	.	.	.	.	.	.	.	.	.	.	.	.	.	.	.	.	.	.	.	.	.	.	.	.	1	.	.	.	.	.	.	.
Bacteria-Firmicutes-Bacilli-Lactobacillales-Streptococcaceae-Streptococcus-Streptococcus sp. oral taxon 064	.	.	.	.	.	.	.	.	.	.	.	.	.	.	.	.	.	.	.	.	.	.	.	.	.	.	.	.	.	.	.	.	.	1	.	.	.	.	.	.	.	1	.	.	.	.	.	.	.
Bacteria-Firmicutes-Bacilli-Lactobacillales-Streptococcaceae-Streptococcus-Streptococcus sp. VT 162	.	.	.	.	.	1	.	.	.	.	.	.	.	.	.	.	.	.	.	.	.	.	.	.	.	.	.	.	.	.	.	.	.	.	.	.	.	.	.	.	.	2	.	.	.	.	.	.	.
Bacteria-Firmicutes-Bacilli-Lactobacillales-Streptococcaceae-Streptococcus-Streptococcus suis	.	.	.	.	.	.	.	.	.	.	.	.	.	.	.	.	.	.	.	.	.	.	.	.	.	.	.	.	.	.	.	.	.	.	.	.	.	.	.	.	.	.	.	.	.	.	.	.	.
Bacteria-Firmicutes-Bacilli-Lactobacillales-Streptococcaceae-Streptococcus-Streptococcus thermophilus	.	.	.	.	.	.	.	.	.	.	.	.	.	.	.	.	.	.	.	.	.	.	.	.	.	.	.	.	.	.	.	.	.	.	.	.	.	.	.	.	.	1	.	.	.	.	.	.	.
Bacteria-Firmicutes-Bacilli-Lactobacillales-Streptococcaceae-Streptococcus-Streptococcus uberis	.	.	.	.	.	.	.	.	.	.	.	.	.	.	.	.	.	.	.	.	.	.	.	.	.	.	.	.	.	.	.	.	.	.	.	.	.	.	.	.	.	.	.	.	.	1	.	.	.
Bacteria-Firmicutes-Bacilli-Lactobacillales-Streptococcaceae-Streptococcus-Streptococcus urinalis	.	.	.	.	.	.	.	.	.	.	.	.	.	.	.	.	.	.	.	.	.	.	.	.	.	.	.	.	.	.	.	.	.	.	.	.	.	.	.	.	.	.	.	.	.	.	.	.	.
Bacteria-Firmicutes-Bacilli-Lactobacillales-Streptococcaceae-Streptococcus-uncultured Streptococcus sp.	.	.	.	.	.	.	.	.	.	.	.	.	.	.	.	.	.	.	.	.	.	.	.	.	.	.	.	.	.	.	.	.	.	.	.	.	.	.	.	.	.	.	.	.	.	.	.	.	.
Bacteria-Firmicutes-Clostridia-Clostridiales	.	.	.	.	.	.	.	.	.	.	.	.	.	.	.	.	.	.	3	.	.	.	.	.	.	.	2	.	.	.	.	.	.	.	.	.	.	.	.	.	1	.	.	.	.	.	.	.	.
Bacteria-Firmicutes-Clostridia-Clostridiales-Clostridiales Family XIII. Incertae Sedis	.	.	.	.	.	.	.	.	.	.	.	.	.	.	.	.	.	.	.	.	.	.	.	.	.	.	.	.	.	.	.	.	.	.	.	.	.	.	.	.	.	.	.	.	.	.	.	.	.
Bacteria-Firmicutes-Clostridia-Clostridiales-Clostridiales Family XIII. Incertae Sedis-Mogibacterium	.	.	.	.	.	.	.	.	.	.	.	.	.	.	.	.	.	.	.	.	.	.	.	.	.	.	.	.	.	.	.	.	.	.	.	.	.	.	.	.	.	.	.	.	.	.	.	.	.
Bacteria-Firmicutes-Clostridia-Clostridiales-Clostridiales Family XIII. Incertae Sedis-Mogibacterium-Mogibacterium diversum	.	.	.	.	.	.	.	.	.	.	.	.	.	.	.	.	.	.	.	.	.	.	.	.	.	.	.	.	.	.	.	.	.	.	.	.	.	.	.	.	.	.	.	.	.	.	.	.	.
Bacteria-Firmicutes-Clostridia-Clostridiales-Clostridiales Family XIII. Incertae Sedis-Mogibacterium-Mogibacterium pumilum	.	.	.	.	.	.	.	.	.	.	.	.	.	.	.	.	.	.	.	.	.	.	.	.	.	.	.	.	.	.	.	.	.	.	.	.	.	.	.	.	.	.	.	.	.	.	.	.	.
Bacteria-Firmicutes-Clostridia-Clostridiales-Hungateiclostridiaceae-Fastidiosipila-Fastidiosipila sanguinis	.	.	.	.	.	.	.	.	.	.	.	.	.	.	.	.	.	.	.	.	.	.	.	.	.	.	.	.	.	.	.	.	1	.	.	.	.	.	.	.	.	.	.	.	.	.	.	.	.
Bacteria-Firmicutes-Clostridia-Clostridiales-Lachnospiraceae	.	.	.	.	.	.	.	.	.	.	.	.	.	.	.	.	.	.	.	.	.	.	.	.	.	.	.	.	.	.	.	.	.	.	.	.	.	.	.	.	.	.	.	.	.	.	.	.	.
Bacteria-Firmicutes-Clostridia-Clostridiales-Lachnospiraceae-Blautia	.	.	.	.	.	.	.	.	.	.	.	.	.	.	.	.	.	.	.	.	.	.	.	.	.	.	.	.	.	.	.	.	.	.	.	.	.	.	.	.	.	.	.	.	.	.	.	.	.
Bacteria-Firmicutes-Clostridia-Clostridiales-Lachnospiraceae-Blautia-Blautia sp. N6H1-15	.	.	.	.	.	.	.	.	.	.	.	.	.	.	.	.	.	.	.	.	.	.	.	.	.	.	.	.	.	.	.	.	.	.	.	.	.	.	.	.	.	.	.	.	.	.	.	.	.
Bacteria-Firmicutes-Clostridia-Clostridiales-Lachnospiraceae-Lachnospiraceae bacterium oral taxon 500	.	.	.	.	.	.	.	.	.	.	.	.	.	.	.	.	.	.	.	.	.	.	.	.	.	.	.	.	.	.	.	.	.	.	.	.	.	.	.	.	.	.	.	.	.	.	.	.	.
Bacteria-Firmicutes-Clostridia-Clostridiales-Peptostreptococcaceae	.	.	.	.	.	.	.	.	.	.	.	.	.	.	.	.	.	.	2	.	.	.	.	.	.	.	.	.	.	.	.	.	.	.	.	.	.	.	.	.	.	.	.	.	.	.	.	.	.
Bacteria-Firmicutes-Clostridia-Clostridiales-Peptostreptococcaceae-Clostridioides	.	.	.	.	.	.	.	.	.	.	.	.	.	.	.	.	.	.	.	.	.	.	.	.	.	.	.	.	.	.	.	.	.	.	.	.	.	.	.	.	.	.	.	.	.	.	.	.	.
Bacteria-Firmicutes-Clostridia-Clostridiales-Peptostreptococcaceae-Clostridioides-Clostridioides difficile	.	.	.	.	.	.	.	.	.	.	.	.	.	.	.	.	.	.	.	.	.	.	.	.	.	.	.	.	.	.	.	.	.	.	.	.	.	.	.	.	.	.	.	.	.	.	.	.	.
Bacteria-Firmicutes-Clostridia-Clostridiales-Peptostreptococcaceae-Filifactor	.	.	.	.	.	.	.	.	.	.	.	.	.	.	.	.	.	.	.	.	.	.	.	.	.	.	.	.	.	.	.	.	.	.	.	.	.	.	.	.	.	.	.	.	.	.	.	.	.
Bacteria-Firmicutes-Clostridia-Clostridiales-Peptostreptococcaceae-Filifactor-Filifactor alocis ATCC 35896	.	.	.	.	.	.	.	.	.	.	.	.	.	.	.	.	.	.	.	.	.	.	.	.	.	.	.	.	.	.	.	.	.	.	.	.	.	.	.	.	.	.	.	.	.	.	.	.	.
Bacteria-Firmicutes-Clostridia-Clostridiales-Ruminococcaceae	.	.	.	.	.	.	.	.	.	.	.	.	.	.	.	.	.	.	.	.	.	.	.	.	.	.	.	.	.	.	.	.	.	.	.	.	.	.	.	.	.	.	.	.	.	.	.	.	.
Bacteria-Firmicutes-Clostridia-Clostridiales-Ruminococcaceae-Faecalibacterium	.	.	.	.	.	.	.	.	.	.	.	.	.	.	.	.	.	.	.	.	.	.	.	.	.	.	.	.	.	.	.	.	.	.	.	.	.	.	.	.	.	.	.	.	.	.	.	.	.
Bacteria-Firmicutes-Clostridia-Clostridiales-Ruminococcaceae-Faecalibacterium-Faecalibacterium prausnitzii	.	.	.	.	.	.	.	.	.	.	.	.	.	.	.	.	.	.	.	.	.	.	.	.	.	.	.	.	.	.	.	.	.	.	.	.	.	.	.	.	.	.	.	.	.	.	.	.	.
Bacteria-Firmicutes-Clostridia-Clostridiales-Ruminococcaceae-Ruminococcaceae bacterium CPB6	.	.	.	.	.	.	.	.	.	.	.	.	.	.	.	.	.	.	.	.	.	.	.	.	.	.	.	.	.	.	.	.	.	.	.	.	.	.	.	.	.	.	.	.	.	.	1	.	.
Bacteria-Firmicutes-Clostridia-Halanaerobiales	.	.	.	.	.	.	.	.	.	.	.	.	.	.	.	.	.	.	.	.	.	.	.	.	.	.	.	.	.	.	.	.	.	.	.	.	.	.	.	.	.	.	.	.	.	.	.	.	.
Bacteria-Firmicutes-Negativicutes-Veillonellales	.	.	.	.	.	.	.	.	.	.	.	.	.	.	.	.	.	.	.	.	.	.	.	.	.	.	.	1	.	.	.	.	.	.	.	.	.	.	.	.	.	2	.	.	.	.	.	.	.
Bacteria-Firmicutes-Negativicutes-Veillonellales-Veillonellaceae	.	.	.	.	.	.	.	.	.	.	.	.	.	.	.	.	.	.	.	.	.	.	.	.	.	.	.	.	.	.	.	.	.	.	.	.	.	.	.	.	.	.	.	.	.	.	.	.	.
Bacteria-Firmicutes-Negativicutes-Veillonellales-Veillonellaceae-Veillonella	.	.	.	.	.	.	.	.	.	.	.	.	.	.	.	.	.	.	.	.	.	.	.	.	.	.	.	.	.	.	.	.	.	.	.	.	.	.	.	.	.	.	.	.	.	.	.	.	.
Bacteria-Firmicutes-Negativicutes-Veillonellales-Veillonellaceae-Veillonella-Veillonella dispar	.	.	.	.	.	.	.	.	.	.	.	.	.	.	.	.	.	.	.	.	.	.	.	.	.	.	.	.	.	.	.	.	.	.	.	.	.	.	.	.	.	.	.	.	.	.	.	.	.
Bacteria-Firmicutes-Negativicutes-Veillonellales-Veillonellaceae-Veillonella-Veillonella parvula	.	.	.	.	.	.	.	.	.	.	.	.	.	.	.	.	.	.	.	.	.	.	.	.	.	1	.	.	.	.	.	.	.	.	.	.	.	.	.	.	.	.	.	.	.	.	.	.	.
Bacteria-Firmicutes-Negativicutes-Veillonellales-Veillonellaceae-Veillonella-Veillonella parvula ATCC 17745	.	.	.	.	.	.	.	.	.	.	.	.	.	.	.	.	.	.	.	.	.	.	.	.	.	.	.	.	.	.	.	.	.	.	.	.	.	.	.	.	.	.	.	.	.	.	.	.	.
Bacteria-Firmicutes-Tissierellia	.	.	.	.	.	.	.	.	.	.	.	.	.	.	.	.	.	.	.	.	.	.	.	.	.	.	.	.	.	.	.	.	.	.	.	.	.	.	.	.	.	.	.	.	.	.	.	.	.
Bacteria-Firmicutes-Tissierellia-Ezakiella-Ezakiella massiliensis	.	.	.	.	.	.	.	.	.	.	.	.	.	.	.	.	.	.	.	.	.	.	.	.	.	.	.	.	.	.	.	.	2	.	.	.	.	.	.	.	.	.	.	.	.	.	.	.	.
Bacteria-Firmicutes-Tissierellia-Tissierellales	.	.	.	.	.	.	.	.	.	.	.	.	.	.	.	.	.	.	1	.	.	.	.	.	.	.	.	.	.	.	.	.	1	.	.	.	.	.	.	.	1	.	.	.	.	.	.	.	.
Bacteria-Firmicutes-Tissierellia-Tissierellales-Peptoniphilaceae	.	.	.	.	.	1	.	.	.	.	.	.	.	.	.	.	.	.	1	.	.	.	.	.	.	.	.	.	.	.	.	.	2	.	.	.	.	.	.	.	.	.	.	.	.	.	.	.	.
Bacteria-Firmicutes-Tissierellia-Tissierellales-Peptoniphilaceae-Anaerococcus	.	.	.	.	.	.	.	.	.	.	.	.	.	.	.	.	.	.	1	.	.	.	.	.	.	.	.	.	.	.	.	.	5	.	.	.	.	.	.	.	2	.	.	.	.	.	.	.	.
Bacteria-Firmicutes-Tissierellia-Tissierellales-Peptoniphilaceae-Anaerococcus-Anaerococcus mediterraneensis	.	.	.	.	.	.	.	.	.	.	.	.	.	.	.	.	.	.	.	.	.	.	.	.	.	.	.	.	.	.	.	.	.	.	.	.	.	.	.	.	.	.	.	.	.	.	.	.	.
Bacteria-Firmicutes-Tissierellia-Tissierellales-Peptoniphilaceae-Anaerococcus-Anaerococcus prevotii DSM 20548	.	.	.	.	.	.	.	.	.	.	.	.	.	.	.	.	.	.	.	.	.	.	.	.	.	.	.	.	.	.	.	.	2	.	.	.	.	.	.	.	.	.	.	.	.	.	.	.	.
Bacteria-Firmicutes-Tissierellia-Tissierellales-Peptoniphilaceae-Finegoldia	.	.	.	.	.	.	.	.	.	.	.	.	.	.	.	.	.	.	.	.	.	.	.	.	.	.	.	.	.	.	.	.	5	.	.	.	.	.	.	.	2	.	.	.	.	.	.	.	.
Bacteria-Firmicutes-Tissierellia-Tissierellales-Peptoniphilaceae-Finegoldia-Finegoldia magna ATCC 29328	.	.	.	.	.	.	.	.	.	.	.	.	.	.	.	.	.	.	.	.	.	.	.	.	.	.	.	.	.	.	.	.	5	.	.	.	.	.	.	.	1	.	.	.	.	.	.	.	.
Bacteria-Firmicutes-Tissierellia-Tissierellales-Peptoniphilaceae-Parvimonas	.	.	.	.	.	.	.	.	.	.	.	.	.	.	.	.	.	.	.	.	.	.	.	.	.	.	.	.	.	.	.	.	.	.	.	.	.	.	.	.	.	.	.	.	.	.	.	.	.
Bacteria-Firmicutes-Tissierellia-Tissierellales-Peptoniphilaceae-Parvimonas-Parvimonas micra	.	.	.	.	.	.	.	.	.	.	.	.	.	.	.	.	.	.	.	.	.	.	.	.	.	.	.	.	.	.	.	.	.	.	.	.	.	.	.	.	.	.	.	.	.	.	.	.	.
Bacteria-Firmicutes-Tissierellia-Tissierellales-Peptoniphilaceae-Peptoniphilus	.	.	.	.	.	.	.	.	1	.	.	.	.	.	.	.	.	.	1	.	.	.	.	.	.	.	.	.	.	.	.	.	2	.	.	.	.	.	.	.	.	.	.	.	.	.	.	.	.
Bacteria-Firmicutes-Tissierellia-Tissierellales-Peptoniphilaceae-Peptoniphilus-Peptoniphilus harei	.	.	.	.	.	.	.	.	.	.	.	.	.	.	.	.	.	.	1	.	.	.	.	.	.	.	.	.	.	.	.	.	3	.	.	.	.	.	.	.	.	.	.	.	.	.	.	.	.
Bacteria-Fusobacteria-Fusobacteriia-Fusobacteriales	.	.	.	.	.	.	.	.	.	.	.	.	.	.	.	.	.	.	.	.	.	.	.	.	.	.	.	.	.	.	.	.	.	.	.	.	.	.	.	1	.	1	.	.	.	.	.	.	.
Bacteria-Fusobacteria-Fusobacteriia-Fusobacteriales-Fusobacteriaceae	.	.	.	.	.	.	.	.	.	.	.	.	.	.	.	.	.	.	.	.	.	.	.	.	.	.	.	.	.	.	.	.	1	.	.	.	.	.	.	.	.	.	.	.	.	.	.	.	.
Bacteria-Fusobacteria-Fusobacteriia-Fusobacteriales-Fusobacteriaceae-Fusobacterium	.	.	.	1	.	.	.	.	.	.	.	.	.	.	.	.	.	.	.	.	.	.	.	.	.	.	.	.	.	.	.	.	1	.	.	.	.	.	.	.	.	1	.	.	.	.	.	.	.
Bacteria-Fusobacteria-Fusobacteriia-Fusobacteriales-Fusobacteriaceae-Fusobacterium-Fusobacterium necrophorum	.	.	.	.	.	.	.	.	.	.	.	.	.	.	.	.	.	.	.	.	.	.	.	.	.	.	.	.	.	.	.	.	.	.	.	.	.	.	.	.	.	.	.	.	.	.	.	.	.
Bacteria-Fusobacteria-Fusobacteriia-Fusobacteriales-Fusobacteriaceae-Fusobacterium-Fusobacterium necrophorum subsp. funduliforme	.	.	.	.	.	.	.	.	.	.	.	.	.	.	.	.	.	.	.	.	.	.	.	.	.	.	.	.	.	.	.	.	.	.	.	.	.	.	.	.	.	.	.	.	.	.	.	.	.
Bacteria-Fusobacteria-Fusobacteriia-Fusobacteriales-Fusobacteriaceae-Fusobacterium-Fusobacterium nucleatum subsp. polymorphum	.	.	.	.	.	.	.	.	.	.	.	.	.	.	.	.	.	.	.	.	.	.	.	.	.	.	.	.	.	.	.	.	.	.	.	.	.	.	.	.	.	2	.	.	.	.	.	.	.
Bacteria-Fusobacteria-Fusobacteriia-Fusobacteriales-Fusobacteriaceae-Fusobacterium-Fusobacterium nucleatum subsp. vincentii 3_1_27	.	.	.	.	.	.	.	.	.	.	.	.	.	.	.	.	.	.	.	.	.	.	.	.	.	.	.	.	.	.	.	.	.	.	.	.	.	.	.	.	.	.	.	.	.	.	.	.	.
Bacteria-Fusobacteria-Fusobacteriia-Fusobacteriales-Fusobacteriaceae-Fusobacterium-Fusobacterium nucleatum subsp. vincentii ChDC F8	.	.	.	.	.	.	.	.	.	.	.	.	.	.	.	.	.	.	.	.	.	.	.	.	.	.	.	.	.	.	.	.	.	.	.	.	.	.	.	.	.	.	.	.	.	.	.	.	.
Bacteria-Fusobacteria-Fusobacteriia-Fusobacteriales-Leptotrichiaceae-Leptotrichia-Leptotrichia buccalis C-1013-b	.	.	.	.	.	.	.	.	.	.	.	.	.	.	.	.	.	.	.	.	.	.	.	.	.	.	.	.	.	.	.	.	.	.	.	.	.	.	.	.	.	2	.	.	.	.	.	.	.
Bacteria-Fusobacteria-Fusobacteriia-Fusobacteriales-Leptotrichiaceae-Leptotrichia-Leptotrichia sp. oral taxon 212	.	.	.	.	.	.	.	.	.	.	.	.	.	.	.	.	.	.	.	.	.	.	.	.	.	.	.	1	.	.	.	.	.	.	.	.	.	.	.	1	.	.	.	.	.	.	.	.	.
Bacteria-Fusobacteria-Fusobacteriia-Fusobacteriales-Leptotrichiaceae-Streptobacillus	.	.	.	.	.	.	.	.	.	.	.	.	.	.	.	.	.	.	.	.	.	.	.	.	.	.	.	.	.	.	.	.	.	.	.	.	.	.	.	.	.	.	.	.	.	.	.	.	.
Bacteria-Fusobacteria-Fusobacteriia-Fusobacteriales-Leptotrichiaceae-Streptobacillus-Streptobacillus moniliformis	.	.	.	.	.	.	.	.	.	.	.	.	.	.	.	.	.	.	.	.	.	.	.	.	.	.	.	.	.	.	.	.	.	.	.	.	.	.	.	.	.	.	.	.	.	.	.	.	.
Bacteria-Gemmatimonadetes-Gemmatimonadetes-Gemmatimonadales	.	.	.	.	.	.	.	.	.	.	.	.	.	.	.	1	.	.	.	.	.	.	.	.	.	.	.	.	.	.	.	.	.	.	.	.	.	.	.	.	.	.	.	.	.	.	.	.	.
Bacteria-Proteobacteria-Alphaproteobacteria	.	.	.	.	.	.	.	.	.	.	.	.	.	.	.	.	.	.	.	.	.	.	.	.	.	.	10	.	.	.	.	.	.	.	.	.	.	.	.	.	.	.	.	.	.	.	.	.	.
Bacteria-Proteobacteria-Alphaproteobacteria-Caulobacterales	.	.	.	1	.	.	.	.	.	.	.	.	.	.	.	.	.	.	.	.	.	.	.	.	.	.	22	.	.	.	.	.	.	.	.	.	.	.	.	.	.	.	1	.	.	.	.	.	.
Bacteria-Proteobacteria-Alphaproteobacteria-Caulobacterales-Caulobacteraceae	.	.	.	.	1	.	.	.	.	.	.	.	.	.	.	.	.	.	.	.	.	.	.	.	.	.	3	.	.	.	.	.	.	.	.	.	.	.	.	.	.	.	.	.	.	.	.	.	.
Bacteria-Proteobacteria-Alphaproteobacteria-Caulobacterales-Caulobacteraceae-Brevundimonas	.	.	.	.	.	.	.	.	.	.	.	.	.	.	.	.	.	.	.	.	1	.	.	.	.	.	.	.	.	.	.	.	.	.	.	.	.	.	.	.	.	.	.	.	.	.	.	.	.
Bacteria-Proteobacteria-Alphaproteobacteria-Rhizobiales	1	1	1	3	3	1	6	.	.	1	1	.	.	1	.	2	.	5	2	5	3	3	4	4	3	2	402	2	.	1	.	.	1	4	4	2	1	.	2	1	1	2	3	.	1	2	.	1	3
Bacteria-Proteobacteria-Alphaproteobacteria-Rhizobiales-Aurantimonadaceae	.	.	.	.	.	.	.	.	.	.	.	.	.	.	.	.	.	.	.	.	.	.	.	.	.	.	5	.	.	.	.	.	.	.	.	.	.	.	.	.	.	.	.	.	.	.	.	.	.
Bacteria-Proteobacteria-Alphaproteobacteria-Rhizobiales-Bradyrhizobiaceae	1	.	.	.	1	1	.	.	.	1	.	.	.	.	.	.	.	.	.	1	1	.	1	1	1	.	16	.	.	.	.	1	.	.	1	.	1	2	.	.	.	3	1	2	1	.	1	.	.
Bacteria-Proteobacteria-Alphaproteobacteria-Rhizobiales-Bradyrhizobiaceae-Bosea	.	.	.	.	.	.	.	.	.	.	.	.	.	.	.	.	.	.	.	.	.	.	.	.	.	.	1	.	.	.	.	.	.	.	.	.	.	.	.	.	.	.	.	.	.	.	.	.	.
Bacteria-Proteobacteria-Alphaproteobacteria-Rhizobiales-Bradyrhizobiaceae-Bradyrhizobium	.	.	.	.	.	.	.	.	1	1	.	.	.	.	1	.	.	2	1	1	4	1	1	2	1	1	2	3	1	1	2	2	2	3	2	1	1	.	.	.	3	2	2	1	4	1	.	.	.
Bacteria-Proteobacteria-Alphaproteobacteria-Rhizobiales-Bradyrhizobiaceae-Bradyrhizobium-Bradyrhizobium sp. BTAi1	1	1	3	.	.	.	1	.	.	.	.	.	.	.	.	.	.	10	.	1	1	.	.	.	1	1	.	.	1	.	.	.	.	1	.	5	.	.	.	.	.	.	.	.	.	1	.	.	.
Bacteria-Proteobacteria-Alphaproteobacteria-Rhizobiales-Bradyrhizobiaceae-Bradyrhizobium-Bradyrhizobium sp. OHSU_III	.	.	.	.	.	.	.	.	.	.	.	.	.	.	.	.	.	.	.	.	.	.	.	.	.	.	.	.	.	.	1	.	.	.	.	.	.	.	.	.	.	.	.	.	.	.	.	.	.
Bacteria-Proteobacteria-Alphaproteobacteria-Rhizobiales-Bradyrhizobiaceae-Bradyrhizobium-Bradyrhizobium sp. SK17	.	.	.	1	.	.	.	.	.	1	.	.	.	.	.	.	.	.	.	.	1	.	.	.	.	1	1	.	.	.	.	.	.	.	.	.	1	2	.	.	2	.	3	.	.	1	2	.	.
Bacteria-Proteobacteria-Alphaproteobacteria-Rhizobiales-Bradyrhizobiaceae-Rhodopseudomonas	.	.	.	.	.	.	.	.	.	.	.	.	.	.	.	.	.	.	.	.	.	.	.	.	.	.	1	.	.	.	.	.	.	.	.	.	.	.	.	.	.	.	.	.	.	.	.	.	.
Bacteria-Proteobacteria-Alphaproteobacteria-Rhizobiales-Bradyrhizobiaceae-Rhodopseudomonas-Rhodopseudomonas palustris DX-1	.	.	.	.	.	.	.	.	.	.	.	.	.	.	.	.	.	.	.	.	.	.	.	.	.	.	.	.	.	.	.	.	.	.	.	1	.	.	.	.	.	.	.	.	.	.	.	.	.
Bacteria-Proteobacteria-Alphaproteobacteria-Rhizobiales-Chelatococcaceae	.	.	.	.	.	.	.	.	.	.	.	.	.	.	.	.	.	.	.	.	.	.	.	.	.	.	11	.	.	.	.	.	.	.	.	.	.	.	.	.	.	.	.	.	.	.	.	.	.
Bacteria-Proteobacteria-Alphaproteobacteria-Rhizobiales-Cohaesibacteraceae	.	.	.	.	.	.	.	.	.	.	.	.	.	.	.	.	.	.	.	.	.	.	.	.	.	.	2	.	.	.	.	.	.	.	.	.	.	.	.	.	.	.	.	.	.	.	.	.	.
Bacteria-Proteobacteria-Alphaproteobacteria-Rhizobiales-Cohaesibacteraceae-Breoghania	.	.	.	.	.	.	.	.	.	.	.	.	.	.	.	.	.	.	.	.	.	.	.	.	.	.	5	.	.	.	.	.	.	.	.	.	.	.	.	.	.	.	.	.	.	.	.	.	.
Bacteria-Proteobacteria-Alphaproteobacteria-Rhizobiales-Hyphomicrobiaceae	.	.	.	.	.	.	.	.	.	.	.	.	.	.	.	.	.	.	.	.	.	.	.	.	.	.	2	.	.	.	.	.	.	.	.	.	.	.	.	.	.	.	.	.	.	.	.	.	.
Bacteria-Proteobacteria-Alphaproteobacteria-Rhizobiales-Hyphomicrobiaceae-Blastochloris	.	.	.	.	.	.	.	.	.	.	.	.	.	.	.	.	.	.	.	.	.	.	.	.	.	.	2	.	.	.	.	.	.	.	.	.	.	.	.	.	.	.	.	.	.	.	.	.	.
Bacteria-Proteobacteria-Alphaproteobacteria-Rhizobiales-Methylobacteriaceae	1	.	.	.	.	.	.	.	.	.	.	.	.	.	.	1	.	.	1	1	1	.	1	1	.	.	25	.	.	.	.	.	.	1	.	.	.	.	.	.	.	.	.	1	1	.	.	.	1
Bacteria-Proteobacteria-Alphaproteobacteria-Rhizobiales-Methylobacteriaceae-Methylobacterium	1	.	.	.	.	.	.	.	.	1	.	.	.	.	.	.	.	1	.	.	.	.	.	.	.	.	1	.	.	.	.	.	.	.	.	.	.	.	.	.	.	.	.	.	.	.	.	.	.
Bacteria-Proteobacteria-Alphaproteobacteria-Rhizobiales-Methylobacteriaceae-Methylobacterium-Methylobacterium aquaticum	.	.	.	.	.	.	.	.	.	.	.	.	.	.	.	.	.	.	.	1	.	.	.	.	.	.	.	.	.	.	.	.	.	.	.	.	.	.	.	.	.	.	.	.	.	.	.	.	.
Bacteria-Proteobacteria-Alphaproteobacteria-Rhizobiales-Methylobacteriaceae-Methylobacterium-Methylobacterium brachiatum	.	.	.	.	.	.	.	.	.	.	1	.	.	.	.	.	.	.	.	.	.	.	.	.	.	.	.	.	.	.	.	.	.	.	.	.	.	.	.	.	.	.	.	.	.	.	.	.	.
Bacteria-Proteobacteria-Alphaproteobacteria-Rhizobiales-Methylobacteriaceae-Methylobacterium-Methylobacterium currus	.	.	.	.	.	.	.	.	.	.	.	.	.	.	.	.	.	.	.	.	.	.	.	.	.	.	1	.	.	.	.	.	.	.	.	.	.	.	.	.	.	.	.	.	.	.	.	.	.
Bacteria-Proteobacteria-Alphaproteobacteria-Rhizobiales-Methylobacteriaceae-Methylobacterium-Methylobacterium radiotolerans JCM 2831	.	.	.	.	.	.	.	.	.	.	.	.	.	.	.	.	.	.	.	.	.	.	.	.	.	.	.	.	.	.	.	.	.	.	.	.	.	.	.	.	.	.	.	.	.	.	.	.	.
Bacteria-Proteobacteria-Alphaproteobacteria-Rhizobiales-Methylobacteriaceae-Methylobacterium-Methylobacterium sp. AMS5	.	.	.	.	.	.	.	.	.	.	.	.	.	.	.	.	.	.	.	.	.	.	.	.	.	.	.	.	.	.	.	.	.	.	.	.	.	.	.	.	.	.	.	.	.	.	.	.	.
Bacteria-Proteobacteria-Alphaproteobacteria-Rhizobiales-Methylobacteriaceae-Methylobacterium-Methylobacterium sp. DM1	.	.	.	.	.	.	.	.	.	.	.	.	.	.	.	.	.	.	.	.	.	.	.	.	.	.	.	.	.	.	.	.	.	.	.	.	.	.	.	.	.	.	.	.	.	.	.	.	1
Bacteria-Proteobacteria-Alphaproteobacteria-Rhizobiales-Methylobacteriaceae-Methylobacterium-Methylobacterium sp. XJLW	.	1	.	.	.	.	.	.	.	.	.	.	.	.	.	.	.	.	.	.	.	.	.	.	.	.	.	.	.	.	.	.	.	.	.	.	.	.	.	.	.	.	.	.	.	.	.	.	.
Bacteria-Proteobacteria-Alphaproteobacteria-Rhizobiales-Methylobacteriaceae-Methylorubrum	.	.	.	.	.	1	.	.	.	.	.	.	.	.	.	.	.	2	.	2	.	.	.	2	3	1	1	1	.	.	.	1	.	1	.	.	.	.	.	.	.	.	1	.	1	.	1	2	2
Bacteria-Proteobacteria-Alphaproteobacteria-Rhizobiales-Methylobacteriaceae-Methylorubrum-Methylorubrum extorquens	1	.	.	.	.	.	.	.	.	.	.	.	.	.	.	.	.	.	.	.	.	.	.	.	.	.	.	.	.	.	.	.	.	.	.	.	.	.	.	.	.	.	.	.	.	.	.	1	.
Bacteria-Proteobacteria-Alphaproteobacteria-Rhizobiales-Methylobacteriaceae-Methylorubrum-Methylorubrum populi	1	.	.	.	.	1	.	.	.	.	.	.	.	.	.	.	.	1	.	.	1	.	.	1	.	.	.	.	.	.	1	.	.	.	1	.	.	1	.	.	.	.	.	.	2	.	1	.	.
Bacteria-Proteobacteria-Alphaproteobacteria-Rhizobiales-Methylobacteriaceae-Methylorubrum-Methylorubrum populi BJ001	4	.	.	.	.	11	.	.	.	.	.	.	.	.	.	.	.	3	3	2	4	4	9	7	7	5	4	4	6	4	1	5	6	3	1	3	1	4	2	5	4	8	4	4	7	2	2	2	3
Bacteria-Proteobacteria-Alphaproteobacteria-Rhizobiales-Methylocystaceae	.	.	.	.	.	.	.	.	.	.	.	.	.	.	.	.	.	.	.	.	.	.	.	.	.	.	5	.	.	.	.	.	.	.	.	.	.	.	.	.	.	.	.	.	.	.	.	.	.
Bacteria-Proteobacteria-Alphaproteobacteria-Rhizobiales-Methylocystaceae-Pleomorphomonas	.	.	.	.	.	.	.	.	.	.	.	.	.	.	.	.	.	.	.	.	.	.	.	.	.	.	2	.	.	.	.	.	.	.	.	.	.	.	.	.	.	.	.	.	.	.	.	.	.
Bacteria-Proteobacteria-Alphaproteobacteria-Rhizobiales-Phyllobacteriaceae	.	.	.	.	.	.	.	.	.	.	.	.	.	.	.	.	.	.	.	.	.	.	.	.	.	.	13	.	.	.	.	.	.	1	.	.	.	.	.	.	.	.	.	.	.	.	.	.	.
Bacteria-Proteobacteria-Alphaproteobacteria-Rhizobiales-Phyllobacteriaceae-Mesorhizobium	.	.	.	.	.	.	.	.	.	.	.	.	.	.	.	.	.	.	.	.	.	.	.	.	.	.	3	.	.	.	.	.	.	.	.	.	.	.	.	.	.	.	.	.	.	.	.	.	.
Bacteria-Proteobacteria-Alphaproteobacteria-Rhizobiales-Rhizobiaceae	.	.	.	.	.	.	1	.	.	.	.	.	.	.	.	.	.	.	.	.	.	.	.	.	.	.	15	.	.	.	.	.	.	.	.	.	.	.	.	.	.	.	.	.	.	.	.	.	.
Bacteria-Proteobacteria-Alphaproteobacteria-Rhizobiales-Rhizobiaceae-Rhizobium-Rhizobium sp. NT-26	.	.	.	.	.	.	.	.	.	.	.	.	.	.	.	.	.	.	.	.	1	.	.	.	.	.	.	.	.	.	.	.	.	.	.	.	.	.	.	.	.	.	.	.	.	.	.	.	.
Bacteria-Proteobacteria-Alphaproteobacteria-Rhizobiales-Rhizobiaceae-Sinorhizobium	.	.	.	.	.	.	.	.	.	.	.	.	.	.	.	.	.	.	.	.	.	.	.	.	.	.	1	.	.	.	.	.	.	.	.	.	.	.	.	.	.	.	.	.	.	.	.	.	.
Bacteria-Proteobacteria-Alphaproteobacteria-Rhizobiales-Rhizobiales bacterium NRL2	.	.	.	.	.	.	.	.	.	.	.	.	.	.	.	.	.	.	.	.	.	.	.	.	.	.	1	.	.	.	.	.	.	.	.	.	.	.	.	.	.	.	.	.	.	.	.	.	.
Bacteria-Proteobacteria-Alphaproteobacteria-Rhizobiales-Rhodobiaceae	.	.	2	2	5	.	3	1	1	.	.	3	1	.	.	.	.	.	.	2	2	1	.	1	1	.	1	1	.	.	.	.	.	1	.	.	.	.	.	.	.	.	.	.	.	2	1	1	.
Bacteria-Proteobacteria-Alphaproteobacteria-Rhizobiales-Rhodobiaceae-Anderseniella	.	.	3	6	4	1	5	2	2	1	2	1	2	1	1	.	1	2	.	1	2	1	.	5	1	3	1	1	.	2	.	.	.	3	1	.	1	1	.	.	.	3	3	.	1	3	2	.	.
Bacteria-Proteobacteria-Alphaproteobacteria-Rhizobiales-Rhodobiaceae-Anderseniella-Anderseniella sp. Alg231-50	.	1	.	15	23	4	18	5	.	4	4	10	1	.	5	5	5	11	5	7	20	4	4	39	2	4	5	3	2	9	3	1	2	.	1	1	5	2	10	2	.	3	33	.	2	6	4	8	6
Bacteria-Proteobacteria-Alphaproteobacteria-Rhizobiales-Xanthobacteraceae	.	.	.	.	.	.	.	.	.	.	.	.	.	.	.	.	.	.	.	.	.	.	.	.	.	.	2	.	.	.	.	.	.	.	.	.	.	.	.	.	.	.	.	.	.	.	.	.	.
Bacteria-Proteobacteria-Alphaproteobacteria-Rhizobiales-Xanthobacteraceae-Starkeya	.	.	.	.	.	.	.	.	.	.	.	.	.	.	.	.	.	.	.	.	.	.	.	.	.	.	.	.	.	.	.	.	.	.	.	.	.	.	.	.	.	.	.	.	.	.	.	.	.
Bacteria-Proteobacteria-Alphaproteobacteria-Rhodobacterales	1	.	.	1	1	.	4	.	.	4	1	.	.	1	.	1	.	.	.	2	1	.	.	.	.	.	58	.	.	.	.	.	.	.	1	1	.	1	.	.	.	1	1	.	.	.	1	.	.
Bacteria-Proteobacteria-Alphaproteobacteria-Rhodobacterales-Rhodobacteraceae	.	.	.	1	1	.	1	.	1	.	.	.	.	.	.	2	.	.	.	.	.	.	1	.	1	.	12	.	.	.	1	.	.	2	.	.	.	.	.	.	.	.	.	.	.	.	.	.	.
Bacteria-Proteobacteria-Alphaproteobacteria-Rhodobacterales-Rhodobacteraceae-Paracoccus	.	.	.	1	1	.	.	.	.	1	.	.	.	.	.	.	.	.	.	.	.	.	1	.	.	.	.	.	.	.	.	.	.	.	.	.	.	.	.	.	.	.	.	.	.	.	.	.	.
Bacteria-Proteobacteria-Alphaproteobacteria-Rhodobacterales-Rhodobacteraceae-Paracoccus-Paracoccus mutanolyticus	.	.	.	.	.	.	.	.	.	.	.	.	.	.	.	.	.	.	.	.	.	.	.	.	1	.	.	.	.	.	.	.	.	.	.	.	.	.	.	.	.	.	.	.	.	.	.	.	.
Bacteria-Proteobacteria-Alphaproteobacteria-Rhodobacterales-Rhodobacteraceae-Paracoccus-Paracoccus yeei	.	.	1	.	.	.	.	.	.	.	.	.	.	1	.	.	.	.	1	.	.	.	1	.	.	.	.	1	.	1	.	.	.	.	.	.	.	.	.	.	.	.	.	.	.	.	.	.	.
Bacteria-Proteobacteria-Alphaproteobacteria-Rhodobacterales-Rhodobacteraceae-Rhodobacter	.	.	.	.	.	.	2	.	.	.	.	.	.	.	.	.	.	.	.	.	.	.	.	.	.	.	.	.	.	.	.	.	.	.	.	.	.	.	.	.	.	.	.	.	.	.	.	.	.
Bacteria-Proteobacteria-Alphaproteobacteria-Rhodobacterales-Rhodobacteraceae-Rhodovulum	.	.	.	.	.	.	.	.	.	.	.	.	.	.	.	.	.	.	.	.	.	.	.	.	.	.	1	.	.	.	.	.	.	.	.	.	.	.	.	.	.	.	.	.	.	.	.	.	.
Bacteria-Proteobacteria-Alphaproteobacteria-Rhodobacterales-Rhodobacteraceae-Salipiger-Salipiger profundus	.	.	.	.	.	.	.	.	.	.	.	.	.	.	.	.	.	.	.	.	.	.	.	.	.	.	1	.	.	.	.	.	.	.	.	.	.	.	.	.	.	.	.	.	.	.	.	.	.
Bacteria-Proteobacteria-Alphaproteobacteria-Rhodospirillales	.	.	.	.	1	.	2	.	.	.	.	.	.	.	.	.	.	.	.	.	.	.	.	.	1	.	391	.	.	.	.	.	.	.	.	.	.	.	.	.	.	.	.	.	.	1	.	.	.
Bacteria-Proteobacteria-Alphaproteobacteria-Rhodospirillales-Acetobacteraceae	.	.	.	.	.	.	.	.	.	.	.	.	.	.	.	.	.	.	.	.	.	.	.	.	.	.	6	.	.	.	.	.	.	.	.	.	.	.	.	.	.	.	.	.	.	.	.	.	.
Bacteria-Proteobacteria-Alphaproteobacteria-Rhodospirillales-Rhodospirillaceae	.	.	.	.	.	.	.	.	.	.	.	.	.	.	.	.	.	.	.	.	.	.	.	.	.	.	131	.	.	.	.	.	.	.	.	.	.	.	.	.	.	.	.	.	.	.	.	.	.
Bacteria-Proteobacteria-Alphaproteobacteria-Rhodospirillales-Rhodospirillaceae-Azospirillum	.	.	.	.	.	.	1	.	.	.	.	.	.	.	.	.	.	.	.	.	.	.	.	.	.	.	30	.	.	.	.	.	.	.	.	.	.	.	.	.	.	.	.	.	.	.	.	.	.
Bacteria-Proteobacteria-Alphaproteobacteria-Rhodospirillales-Rhodospirillaceae-Azospirillum-Azospirillum brasilense	.	.	.	.	.	.	.	.	.	.	.	.	.	.	.	.	.	.	.	.	.	.	.	.	.	.	2	.	.	.	.	.	.	.	.	.	.	.	.	.	.	.	.	.	.	.	.	.	.
Bacteria-Proteobacteria-Alphaproteobacteria-Rhodospirillales-Rhodospirillaceae-Indioceanicola	.	.	.	.	.	.	.	.	.	.	.	.	.	.	.	1	.	.	.	.	.	.	.	.	.	.	2	.	.	.	.	.	.	.	.	.	.	.	.	.	.	.	.	.	.	.	.	.	.
Bacteria-Proteobacteria-Alphaproteobacteria-Rhodospirillales-Rhodospirillaceae-Indioceanicola-Indioceanicola profundi	.	.	.	.	.	.	.	.	.	.	.	.	.	.	.	.	.	.	1	.	.	.	.	.	.	.	.	.	.	.	.	.	.	.	.	.	.	.	.	.	.	.	.	.	.	.	.	.	.
Bacteria-Proteobacteria-Alphaproteobacteria-Rhodospirillales-Rhodospirillaceae-Magnetospirillum	.	.	.	.	.	.	.	.	.	.	.	.	.	.	.	.	.	.	.	.	.	.	.	.	.	.	1	.	.	.	.	.	.	.	.	.	.	.	.	.	.	.	.	.	.	.	.	.	.
Bacteria-Proteobacteria-Alphaproteobacteria-Rhodospirillales-Rhodospirillaceae-Rhodospirillum	.	.	.	.	.	.	.	.	.	.	.	.	.	.	.	.	.	.	.	.	.	.	.	.	.	.	2	.	.	.	.	.	.	.	.	.	.	.	.	.	.	.	.	.	.	.	.	.	.
Bacteria-Proteobacteria-Alphaproteobacteria-Rhodospirillales-Rhodospirillaceae-Tistrella	.	.	.	.	.	.	.	.	.	.	.	.	.	.	.	.	.	.	.	.	.	.	.	.	.	.	1	.	.	.	.	.	.	.	.	.	.	.	.	.	.	.	.	.	.	.	.	.	.
Bacteria-Proteobacteria-Alphaproteobacteria-Sphingomonadales	.	.	.	.	2	.	4	.	.	2	.	.	.	.	.	.	.	.	.	.	.	.	.	.	.	.	20	.	.	.	.	.	.	.	.	.	1	.	.	1	.	1	.	.	.	1	.	.	.
Bacteria-Proteobacteria-Alphaproteobacteria-Sphingomonadales-Erythrobacteraceae	.	.	.	.	.	.	.	.	.	.	.	.	.	.	.	.	.	.	.	.	.	.	.	.	.	.	2	.	.	.	.	.	.	.	.	.	.	.	.	.	.	.	.	.	.	.	.	.	.
Bacteria-Proteobacteria-Alphaproteobacteria-Sphingomonadales-Erythrobacteraceae-Erythrobacter	.	.	.	.	.	.	.	.	.	.	.	.	.	.	.	.	.	.	.	.	.	.	.	.	.	.	.	.	.	.	.	.	.	.	.	.	.	.	.	.	.	.	.	.	.	.	.	.	.
Bacteria-Proteobacteria-Alphaproteobacteria-Sphingomonadales-Erythrobacteraceae-Erythrobacter-Erythrobacter sp. Alg231-14	.	.	.	.	.	.	.	.	.	.	.	.	.	.	.	.	.	.	.	.	.	.	.	.	.	.	.	.	.	1	.	.	.	.	.	.	.	.	.	.	.	.	.	.	.	.	.	.	.
Bacteria-Proteobacteria-Alphaproteobacteria-Sphingomonadales-Erythrobacteraceae-Porphyrobacter	.	.	.	.	.	.	.	.	.	.	.	.	.	.	.	.	.	.	.	.	.	.	.	.	.	.	.	.	.	.	.	.	.	.	.	.	.	.	.	.	.	.	.	.	.	.	.	.	.
Bacteria-Proteobacteria-Alphaproteobacteria-Sphingomonadales-Erythrobacteraceae-Porphyrobacter-Porphyrobacter sp. LM 6	.	.	.	.	.	.	.	.	.	.	.	.	.	.	.	.	.	.	.	.	.	.	.	.	.	.	.	.	.	.	.	.	.	.	.	.	.	.	.	.	.	.	.	.	.	1	.	.	.
Bacteria-Proteobacteria-Alphaproteobacteria-Sphingomonadales-Sphingomonadaceae	.	.	.	.	.	.	.	.	.	.	.	.	.	.	.	1	.	.	.	.	.	.	.	.	.	.	5	1	.	.	.	.	.	.	.	.	.	.	.	.	.	.	.	.	.	.	.	.	.
Bacteria-Proteobacteria-Alphaproteobacteria-Sphingomonadales-Sphingomonadaceae-Sphingomonas	.	.	1	.	.	.	.	.	.	.	.	.	.	.	.	.	.	.	.	.	.	.	.	.	.	.	.	.	.	.	.	.	.	.	.	.	.	.	.	.	.	.	.	.	.	.	.	.	.
Bacteria-Proteobacteria-Alphaproteobacteria-Sphingomonadales-Sphingomonadaceae-Sphingomonas-Sphingomonas sp. NIC1	.	.	.	.	.	.	.	.	.	.	.	.	.	.	.	.	.	.	.	.	.	.	.	.	.	.	.	.	.	.	.	.	.	.	.	.	.	.	.	.	.	.	.	.	.	.	.	.	.
Bacteria-Proteobacteria-Betaproteobacteria	.	.	.	.	.	.	.	.	.	.	.	.	.	.	.	.	.	.	.	.	.	.	.	.	.	.	3	.	.	.	.	.	.	.	.	.	.	.	.	.	.	.	.	.	.	1	.	.	.
Bacteria-Proteobacteria-Betaproteobacteria-Burkholderiales	5	.	.	.	1	1	2	.	.	.	.	.	.	.	.	.	.	1	1	1	6	.	.	.	1	1	84	.	.	.	.	.	1	.	.	1	.	3	.	.	2	2	1	2	.	.	.	.	1
Bacteria-Proteobacteria-Betaproteobacteria-Burkholderiales-Alcaligenaceae	.	.	.	.	.	.	.	.	.	.	.	.	.	.	.	.	.	.	.	.	.	.	.	.	.	.	1	.	.	.	.	.	.	.	.	.	.	.	.	.	.	.	.	.	.	.	.	.	.
Bacteria-Proteobacteria-Betaproteobacteria-Burkholderiales-Alcaligenaceae-Achromobacter-Achromobacter spanius	.	.	.	.	.	.	.	.	.	.	.	.	.	.	.	.	.	.	.	.	.	.	.	.	1	.	.	.	.	.	.	.	.	.	.	.	.	.	.	.	.	.	.	.	.	.	.	.	.
Bacteria-Proteobacteria-Betaproteobacteria-Burkholderiales-Alcaligenaceae-Bordetella-Bordetella parapertussis Bpp5	.	.	.	.	.	.	.	.	.	.	.	.	.	.	.	.	.	.	.	.	.	.	.	.	1	.	.	.	.	.	.	.	.	.	.	.	.	.	.	.	.	.	.	.	.	.	.	.	.
Bacteria-Proteobacteria-Betaproteobacteria-Burkholderiales-Burkholderiaceae	.	.	.	.	.	.	1	.	.	.	.	.	.	.	.	.	.	.	.	.	.	.	.	.	.	.	2	.	.	1	.	.	.	.	.	.	.	.	.	.	.	.	1	.	.	.	.	.	.
Bacteria-Proteobacteria-Betaproteobacteria-Burkholderiales-Burkholderiaceae-Burkholderia	.	.	.	.	.	.	.	.	.	.	.	.	.	.	.	.	.	.	1	.	.	.	.	.	.	.	.	.	.	.	.	.	.	.	.	1	.	.	.	.	.	.	.	.	.	.	.	.	.
Bacteria-Proteobacteria-Betaproteobacteria-Burkholderiales-Burkholderiaceae-Burkholderia-Burkholderia cenocepacia	.	.	.	.	.	.	.	.	.	.	.	.	.	.	.	.	.	.	.	.	.	.	.	.	.	.	.	.	.	.	.	.	1	.	.	.	.	.	.	.	.	.	.	.	.	.	.	.	.
Bacteria-Proteobacteria-Betaproteobacteria-Burkholderiales-Burkholderiaceae-Burkholderia-Burkholderia stabilis	.	.	.	.	.	.	.	.	.	.	.	.	.	.	.	.	.	.	.	.	.	.	.	.	.	.	.	.	.	.	.	.	1	.	.	.	.	.	.	.	.	.	.	.	.	.	.	.	.
Bacteria-Proteobacteria-Betaproteobacteria-Burkholderiales-Burkholderiaceae-Lautropia-Lautropia mirabilis	.	.	.	.	.	.	.	.	.	.	.	.	.	.	.	.	.	.	.	.	.	.	.	.	.	.	.	.	.	.	.	.	.	.	.	.	.	.	.	.	.	.	.	.	.	.	.	.	.
Bacteria-Proteobacteria-Betaproteobacteria-Burkholderiales-Burkholderiaceae-Paraburkholderia	.	.	.	.	.	.	.	.	.	.	.	.	.	.	.	.	.	.	.	.	.	.	1	.	.	.	.	.	.	.	.	.	.	.	.	.	.	.	.	.	.	.	.	.	.	.	.	.	.
Bacteria-Proteobacteria-Betaproteobacteria-Burkholderiales-Burkholderiaceae-Paucimonas-Paucimonas lemoignei	.	.	.	.	.	.	.	.	.	.	.	.	.	.	.	.	.	.	.	.	.	.	.	.	.	.	.	.	.	.	.	.	.	.	.	.	.	.	.	.	.	.	.	.	.	.	.	1	.
Bacteria-Proteobacteria-Betaproteobacteria-Burkholderiales-Burkholderiaceae-Ralstonia	.	.	.	.	.	.	.	.	.	.	.	.	.	.	.	.	.	.	.	.	.	.	.	.	.	.	.	.	.	.	.	.	.	.	.	.	.	.	.	.	.	.	.	.	.	.	.	.	.
Bacteria-Proteobacteria-Betaproteobacteria-Burkholderiales-Comamonadaceae	3	.	.	.	.	1	.	.	.	.	.	.	.	.	.	.	.	1	.	.	3	.	.	1	1	1	.	.	.	.	.	.	.	.	2	.	1	.	.	.	.	.	.	.	.	1	2	.	1
Bacteria-Proteobacteria-Betaproteobacteria-Burkholderiales-Comamonadaceae-Acidovorax-Acidovorax sp. JS42	.	.	.	.	.	.	.	.	.	.	.	.	.	.	.	.	.	.	.	.	.	.	.	.	.	.	.	.	.	.	.	.	.	.	.	.	.	.	.	.	.	.	.	.	.	.	.	.	.
Bacteria-Proteobacteria-Betaproteobacteria-Burkholderiales-Comamonadaceae-Delftia	.	.	.	.	.	.	.	.	.	.	.	.	.	.	.	.	.	1	1	5	2	2	5	5	4	5	.	2	2	.	1	1	.	1	.	1	1	.	.	1	.	.	2	.	2	2	2	.	1
Bacteria-Proteobacteria-Betaproteobacteria-Burkholderiales-Comamonadaceae-Delftia-Delftia acidovorans	6	.	.	.	.	.	.	.	.	.	.	.	.	.	.	.	.	5	3	7	2	1	3	1	2	2	3	4	.	2	1	1	2	.	.	1	.	4	2	1	1	1	2	.	3	3	2	2	.
Bacteria-Proteobacteria-Betaproteobacteria-Burkholderiales-Comamonadaceae-Delftia-Delftia acidovorans SPH-1	.	.	.	.	.	.	.	.	.	.	.	.	.	.	.	.	.	.	.	.	.	.	.	.	.	.	.	.	.	.	.	.	.	.	.	.	.	.	.	.	.	1	1	.	.	.	.	.	.
Bacteria-Proteobacteria-Betaproteobacteria-Burkholderiales-Comamonadaceae-Delftia-Delftia sp. Cs1-4	1	.	.	.	.	2	.	.	.	.	.	.	.	.	.	.	.	1	1	1	.	.	1	.	1	.	1	.	1	.	.	.	.	.	1	.	.	1	.	2	.	.	1	.	.	1	3	.	.
Bacteria-Proteobacteria-Betaproteobacteria-Burkholderiales-Comamonadaceae-Delftia-Delftia sp. HK171	1	.	.	.	.	1	.	.	.	.	.	.	.	.	.	.	.	.	.	1	.	.	.	.	2	1	2	.	.	.	.	1	.	.	1	1	.	2	.	.	1	2	.	1	2	1	2	1	1
Bacteria-Proteobacteria-Betaproteobacteria-Burkholderiales-Comamonadaceae-Delftia-Delftia tsuruhatensis	30	.	.	.	.	6	.	.	.	.	.	.	.	.	.	.	.	10	6	12	13	3	16	6	8	13	6	8	11	10	2	12	5	10	6	7	5	18	4	9	6	8	8	14	29	10	19	7	3
Bacteria-Proteobacteria-Betaproteobacteria-Burkholderiales-Oxalobacteraceae-Herbaspirillum	.	.	.	.	.	.	.	.	.	.	.	.	.	.	.	.	.	.	.	.	.	.	.	.	.	.	.	.	.	.	.	.	.	.	.	.	.	.	.	.	.	.	.	.	.	.	.	.	.
Bacteria-Proteobacteria-Betaproteobacteria-Burkholderiales-Oxalobacteraceae-Massilia-Massilia oculi	.	.	.	.	.	.	.	.	.	.	.	.	.	.	.	.	.	.	.	.	.	.	.	.	.	.	.	.	.	.	.	.	.	.	.	.	.	.	1	.	.	.	.	.	.	.	.	.	.
Bacteria-Proteobacteria-Betaproteobacteria-Neisseriales	.	.	.	.	.	.	.	.	.	.	.	.	.	.	.	.	.	.	.	.	.	.	.	.	.	.	5	.	.	.	.	.	.	.	.	.	.	.	.	.	.	.	.	.	.	.	.	.	.
Bacteria-Proteobacteria-Betaproteobacteria-Neisseriales-Chromobacteriaceae	.	.	.	.	.	.	.	.	.	.	.	.	.	.	.	.	.	.	.	.	.	.	.	.	.	.	1	.	.	.	.	.	.	.	.	.	.	.	.	.	.	.	.	.	.	.	.	.	.
Bacteria-Proteobacteria-Betaproteobacteria-Neisseriales-Neisseriaceae	.	.	.	.	.	.	.	.	.	.	.	.	.	.	.	.	.	.	.	.	.	.	.	.	.	.	.	.	.	.	.	.	.	.	.	.	.	.	.	.	.	1	.	.	.	.	.	.	.
Bacteria-Proteobacteria-Betaproteobacteria-Neisseriales-Neisseriaceae-Eikenella	.	.	.	.	.	.	.	.	.	.	.	.	.	.	.	.	.	.	.	.	.	.	.	.	.	.	.	.	.	.	.	.	.	.	.	.	.	.	.	.	.	.	.	.	.	.	.	.	.
Bacteria-Proteobacteria-Betaproteobacteria-Neisseriales-Neisseriaceae-Eikenella-Eikenella corrodens	.	.	.	.	.	.	.	.	.	.	.	.	.	.	.	.	.	.	.	.	.	.	.	.	.	.	.	.	.	.	.	.	.	.	.	.	.	.	.	.	.	.	.	.	.	.	.	.	.
Bacteria-Proteobacteria-Betaproteobacteria-Neisseriales-Neisseriaceae-Neisseria	.	.	.	.	.	.	.	.	.	.	.	.	.	.	.	.	.	.	.	.	.	.	.	.	.	.	.	.	.	.	.	.	.	.	.	.	.	.	.	1	.	.	.	.	.	.	.	.	.
Bacteria-Proteobacteria-Betaproteobacteria-Nitrosomonadales	.	.	.	.	.	.	.	.	.	.	.	.	.	.	.	.	.	.	.	.	.	.	.	.	.	.	1	.	.	.	.	.	.	1	.	.	.	.	.	.	.	.	.	.	.	.	.	.	.
Bacteria-Proteobacteria-Betaproteobacteria-Nitrosomonadales-Methylophilaceae-Methylomonas clara	.	.	.	.	.	.	.	.	.	.	.	.	.	.	.	.	.	.	.	.	.	.	.	.	.	.	.	.	.	.	.	.	.	.	.	.	.	.	.	.	.	.	.	.	.	.	.	.	.
Bacteria-Proteobacteria-Betaproteobacteria-Rhodocyclales	.	.	.	.	.	.	.	.	.	.	.	.	.	.	.	.	.	.	.	.	.	.	.	.	.	.	3	.	.	.	.	.	.	.	.	.	.	.	.	.	.	.	.	.	.	.	.	.	.
Bacteria-Proteobacteria-Betaproteobacteria-Rhodocyclales-Zoogloeaceae	.	.	.	.	.	.	.	.	.	.	.	.	.	.	.	.	.	.	.	.	.	.	.	.	.	.	1	.	.	.	.	.	.	.	.	.	.	.	.	.	.	.	.	.	.	.	.	.	.
Bacteria-Proteobacteria-Betaproteobacteria-Rhodocyclales-Zoogloeaceae-Thauera-Thauera hydrothermalis	.	.	.	.	.	.	1	.	.	.	.	.	.	.	.	.	.	.	.	.	.	.	.	.	.	.	.	.	.	.	.	.	.	.	.	.	.	.	.	.	.	.	.	.	.	.	.	.	.
Bacteria-Proteobacteria-Betaproteobacteria-uncultured beta proteobacterium	.	.	.	.	.	.	.	.	.	.	.	.	.	.	.	.	.	.	.	.	.	.	.	.	.	.	.	.	.	.	.	.	.	.	.	.	.	.	.	.	.	1	.	.	.	.	.	.	.
Bacteria-Proteobacteria-Deltaproteobacteria-Desulfuromonadales-Desulfuromonadaceae	.	.	.	.	.	.	.	.	.	.	.	.	.	.	.	.	.	.	.	.	.	.	.	.	.	.	1	.	.	.	.	.	.	.	.	.	.	.	.	.	.	.	.	.	.	.	.	.	.
Bacteria-Proteobacteria-Deltaproteobacteria-Myxococcales	.	.	.	.	1	.	1	.	.	1	.	.	.	.	.	.	.	.	.	.	.	.	.	.	.	.	9	.	.	.	.	.	.	.	.	.	.	.	.	.	.	.	.	.	.	.	.	.	.
Bacteria-Proteobacteria-Deltaproteobacteria-Myxococcales-Archangiaceae	.	.	.	.	.	.	.	.	.	.	.	.	.	.	.	.	.	.	.	.	.	.	.	.	.	.	.	.	.	.	.	.	.	.	.	.	.	.	.	.	.	.	.	.	.	.	.	.	.
Bacteria-Proteobacteria-Deltaproteobacteria-Myxococcales-Archangiaceae-Archangium-Archangium gephyra	.	.	.	.	.	.	1	.	.	.	.	.	.	.	.	.	.	.	.	.	.	.	.	.	.	.	.	.	.	.	.	.	.	.	.	.	.	.	.	.	.	.	.	.	.	.	.	.	.
Bacteria-Proteobacteria-Deltaproteobacteria-Myxococcales-Polyangiaceae	.	.	.	.	.	.	.	.	.	.	.	.	.	.	.	.	.	.	.	.	.	.	.	.	.	.	1	.	.	.	.	.	.	.	.	.	.	.	.	.	.	.	.	.	.	.	.	.	.
Bacteria-Proteobacteria-Deltaproteobacteria-Myxococcales-Polyangiaceae-Sorangium	.	.	.	.	.	.	1	.	.	.	.	.	.	.	.	.	.	.	.	.	.	.	.	.	.	.	.	.	.	.	.	.	.	.	.	.	.	.	.	.	.	.	.	.	.	.	.	.	.
Bacteria-Proteobacteria-Epsilonproteobacteria-Campylobacterales	.	.	.	.	.	.	.	.	.	.	.	.	.	.	.	.	.	.	.	.	.	.	.	.	.	.	.	.	.	.	.	.	.	.	.	.	.	.	.	.	.	.	.	.	.	.	.	.	.
Bacteria-Proteobacteria-Epsilonproteobacteria-Campylobacterales-Campylobacteraceae	.	.	.	.	.	.	.	.	.	.	.	.	.	.	.	.	.	.	.	.	.	.	.	.	.	.	.	.	.	.	.	.	.	.	.	.	.	.	.	.	.	.	.	.	.	.	.	.	.
Bacteria-Proteobacteria-Epsilonproteobacteria-Campylobacterales-Campylobacteraceae-Campylobacter	.	.	.	.	.	.	.	.	.	.	.	.	.	.	.	.	.	.	.	.	.	.	.	.	.	.	.	.	.	.	.	.	.	.	.	.	.	.	.	.	.	.	.	.	.	.	.	.	.
Bacteria-Proteobacteria-Epsilonproteobacteria-Campylobacterales-Campylobacteraceae-Campylobacter-Campylobacter concisus	.	.	.	.	.	.	.	.	.	.	.	.	.	.	.	.	.	.	.	.	.	.	.	.	.	.	.	.	.	.	.	.	.	.	.	.	.	.	.	.	.	.	.	.	.	.	.	.	.
Bacteria-Proteobacteria-Epsilonproteobacteria-Campylobacterales-Campylobacteraceae-Campylobacter-Campylobacter concisus 13826	.	.	.	.	.	.	.	.	.	.	.	.	.	.	.	.	.	.	.	.	.	.	.	.	.	.	.	.	.	.	.	.	.	.	.	.	.	.	.	.	.	.	.	.	.	.	.	.	.
Bacteria-Proteobacteria-Epsilonproteobacteria-Campylobacterales-Campylobacteraceae-Campylobacter-Campylobacter showae	.	.	.	.	.	.	.	.	.	.	.	.	.	.	.	.	.	.	.	.	.	.	.	.	.	.	.	.	.	.	.	.	.	.	.	.	.	.	.	.	.	.	.	.	.	.	.	.	.
Bacteria-Proteobacteria-Epsilonproteobacteria-Campylobacterales-Campylobacteraceae-Campylobacter-Campylobacter ureolyticus RIGS 9880	.	.	.	.	.	2	.	.	.	.	.	.	.	.	.	.	.	.	.	.	.	.	.	.	.	.	.	.	.	.	.	.	.	.	.	.	.	.	.	.	.	.	.	.	.	.	.	.	.
Bacteria-Proteobacteria-Epsilonproteobacteria-Campylobacterales-Helicobacteraceae-Helicobacter	.	.	.	.	.	.	.	.	.	.	.	.	1	.	.	.	.	.	.	.	.	.	.	.	.	.	.	.	.	.	.	.	.	.	.	.	.	.	.	.	.	.	.	.	.	.	.	.	.
Bacteria-Proteobacteria-Gammaproteobacteria	.	.	.	.	.	.	.	.	.	.	.	.	.	.	.	.	.	.	.	.	.	.	1	.	.	.	.	.	.	.	.	.	.	.	.	.	.	.	.	.	.	1	.	.	.	.	.	.	.
Bacteria-Proteobacteria-Gammaproteobacteria-Aeromonadales	.	.	.	.	.	.	.	.	.	.	.	.	.	.	.	.	.	.	.	.	.	.	.	.	.	.	1	.	.	.	.	.	.	.	.	.	.	.	.	2	.	.	.	.	.	.	.	.	.
Bacteria-Proteobacteria-Gammaproteobacteria-Aeromonadales-Aeromonadaceae-Aeromonas	.	.	.	.	.	.	.	.	.	.	.	.	.	.	.	.	.	.	.	.	.	.	.	.	.	.	.	.	.	.	.	.	.	.	.	.	.	.	.	.	.	.	.	.	.	.	.	.	.
Bacteria-Proteobacteria-Gammaproteobacteria-Aeromonadales-Aeromonadaceae-Aeromonas-Aeromonas salmonicida subsp. salmonicida 01-B526	.	.	.	.	.	.	.	.	.	.	.	.	.	.	.	.	.	.	.	.	.	.	.	.	.	.	.	.	.	.	.	.	.	.	.	.	.	.	.	.	.	.	.	.	.	.	.	.	.
Bacteria-Proteobacteria-Gammaproteobacteria-Aeromonadales-Aeromonadaceae-Aeromonas-Aeromonas sp. ASNIH1	.	.	.	.	.	.	.	.	.	1	.	.	.	.	.	.	.	.	.	.	.	.	.	.	.	.	.	.	.	.	.	.	.	.	.	.	.	.	.	.	.	.	.	.	.	.	.	.	.
Bacteria-Proteobacteria-Gammaproteobacteria-Cardiobacteriales-Cardiobacteriaceae-Cardiobacterium-Cardiobacterium hominis	.	.	.	.	.	.	.	.	.	.	.	.	.	.	.	.	.	.	.	.	.	.	.	.	.	.	.	.	.	.	.	.	.	.	.	.	.	.	.	.	.	1	.	.	.	.	.	.	.
Bacteria-Proteobacteria-Gammaproteobacteria-Chromatiales	.	.	.	.	.	.	.	.	.	1	.	.	.	.	.	.	.	.	.	.	.	.	.	.	.	.	4	.	.	.	.	.	.	.	.	.	.	.	.	.	.	.	.	.	.	.	.	.	.
Bacteria-Proteobacteria-Gammaproteobacteria-Enterobacterales	.	.	.	.	.	.	.	.	.	1	.	1	.	.	.	.	.	1	.	.	1	.	.	.	.	2	2	.	.	.	1	.	1	1	.	.	.	.	.	.	.	1	1	1	.	.	.	.	.
Bacteria-Proteobacteria-Gammaproteobacteria-Enterobacterales-Enterobacteriaceae	.	.	.	2	.	.	1	.	.	.	.	1	.	.	.	.	1	.	.	.	.	.	.	1	.	.	.	.	.	.	.	.	.	1	.	.	.	.	.	.	.	.	1	.	.	.	1	.	.
Bacteria-Proteobacteria-Gammaproteobacteria-Enterobacterales-Enterobacteriaceae-Citrobacter-Citrobacter freundii	.	.	.	.	.	.	.	.	.	.	.	.	.	.	.	.	.	.	.	.	.	.	.	.	.	.	.	.	.	.	.	.	.	.	.	.	.	.	.	.	.	.	.	.	.	.	.	.	.
Bacteria-Proteobacteria-Gammaproteobacteria-Enterobacterales-Enterobacteriaceae-Enterobacter	.	.	.	.	.	.	.	.	.	.	.	.	.	.	.	.	.	.	1	.	.	.	.	.	.	.	.	.	.	.	.	.	.	.	.	.	.	.	.	.	.	.	.	.	.	.	.	.	.
Bacteria-Proteobacteria-Gammaproteobacteria-Enterobacterales-Enterobacteriaceae-Enterobacter-Enterobacter cloacae	.	.	.	1	.	.	.	.	.	.	.	.	.	.	.	.	.	.	1	.	.	.	.	.	.	.	.	.	.	.	.	.	.	.	.	.	.	.	.	1	.	.	.	.	.	.	.	.	.
Bacteria-Proteobacteria-Gammaproteobacteria-Enterobacterales-Enterobacteriaceae-Enterobacter-Enterobacter cloacae subsp. cloacae ATCC 13047	.	.	.	.	.	.	.	.	.	.	.	.	.	.	.	.	.	.	2	.	.	.	.	.	.	.	.	.	.	.	.	.	.	.	.	.	.	.	.	.	.	.	.	.	.	.	.	.	.
Bacteria-Proteobacteria-Gammaproteobacteria-Enterobacterales-Enterobacteriaceae-Escherichia	.	.	.	1	1	1	.	.	1	.	.	.	.	.	.	.	1	.	.	.	1	.	.	.	.	.	.	.	.	.	.	.	.	.	.	.	.	.	.	.	.	2	.	.	.	.	.	.	.
Bacteria-Proteobacteria-Gammaproteobacteria-Enterobacterales-Enterobacteriaceae-Escherichia-Escherichia coli	.	.	.	.	.	.	.	.	.	.	1	2	.	.	.	.	.	.	1	.	1	.	.	1	.	.	.	1	1	.	.	.	.	.	.	.	.	.	.	.	.	.	.	.	.	.	.	.	.
Bacteria-Proteobacteria-Gammaproteobacteria-Enterobacterales-Enterobacteriaceae-Klebsiella	.	.	.	.	.	.	.	.	.	.	.	.	.	.	.	.	.	.	.	.	.	.	.	.	.	.	.	.	.	.	.	.	.	.	.	.	.	.	.	.	.	.	.	.	.	.	.	.	.
Bacteria-Proteobacteria-Gammaproteobacteria-Enterobacterales-Enterobacteriaceae-Klebsiella-Klebsiella pneumoniae	.	.	.	.	.	.	.	.	.	3	1	.	.	.	.	.	.	.	.	.	.	.	.	.	.	.	.	.	.	.	.	.	.	.	.	.	.	.	.	.	.	.	.	.	.	.	.	.	.
Bacteria-Proteobacteria-Gammaproteobacteria-Enterobacterales-Enterobacteriaceae-Klebsiella-Klebsiella pneumoniae subsp. pneumoniae	.	.	.	.	.	.	.	.	.	.	.	.	.	.	.	.	.	.	.	.	.	.	.	.	.	.	.	.	.	.	.	.	.	.	.	.	.	.	.	.	.	.	.	.	.	.	.	.	.
Bacteria-Proteobacteria-Gammaproteobacteria-Enterobacterales-Enterobacteriaceae-Klebsiella-Klebsiella quasipneumoniae	.	.	.	.	.	.	.	.	.	.	.	.	.	.	.	.	.	.	.	.	.	.	.	.	.	.	.	.	.	.	.	.	.	.	.	.	.	.	.	.	.	.	.	.	.	.	.	.	.
Bacteria-Proteobacteria-Gammaproteobacteria-Enterobacterales-Enterobacteriaceae-Leclercia-Leclercia adecarboxylata	.	.	.	.	.	.	.	.	.	.	.	.	.	.	.	.	.	.	.	.	.	.	.	.	.	.	.	.	.	.	.	.	.	.	.	.	.	.	.	.	.	.	.	1	.	.	.	.	.
Bacteria-Proteobacteria-Gammaproteobacteria-Enterobacterales-Enterobacteriaceae-Leclercia-Leclercia sp. LSNIH1	.	.	.	.	.	.	.	.	.	.	.	.	.	.	.	.	.	.	.	.	.	.	.	.	.	.	.	.	.	.	.	.	.	.	.	.	.	.	.	.	.	.	.	.	.	1	.	.	.
Bacteria-Proteobacteria-Gammaproteobacteria-Enterobacterales-Enterobacteriaceae-Pluralibacter	.	.	.	.	.	.	.	.	.	.	.	.	.	.	.	.	.	.	1	.	.	.	.	.	.	.	.	.	.	.	.	.	.	.	.	.	.	.	.	.	.	.	.	.	.	.	.	.	.
Bacteria-Proteobacteria-Gammaproteobacteria-Enterobacterales-Enterobacteriaceae-Salmonella	.	.	.	.	1	.	1	.	.	.	.	.	.	.	.	.	.	.	.	.	.	.	.	.	.	.	.	.	.	.	.	.	.	.	.	.	.	.	.	.	.	.	.	.	.	.	.	.	.
Bacteria-Proteobacteria-Gammaproteobacteria-Enterobacterales-Enterobacteriaceae-Salmonella-Salmonella enterica subsp. enterica	.	.	.	.	.	.	.	.	.	.	.	.	.	.	.	.	.	.	.	.	.	.	.	.	1	.	.	.	.	.	.	.	.	.	1	.	.	.	.	.	.	.	1	.	1	.	.	.	.
Bacteria-Proteobacteria-Gammaproteobacteria-Enterobacterales-Enterobacteriaceae-Salmonella-Salmonella enterica subsp. enterica serovar Goldcoast	.	.	.	.	.	.	.	.	.	.	.	.	.	.	.	.	.	.	.	.	.	.	.	.	.	.	.	.	.	.	.	.	.	.	.	.	.	.	.	.	.	.	.	.	.	1	.	.	.
Bacteria-Proteobacteria-Gammaproteobacteria-Enterobacterales-Enterobacteriaceae-Salmonella-Salmonella enterica subsp. enterica serovar Newport str. USDA-ARS-USMARC-1927	.	.	.	.	.	.	.	.	2	.	.	.	.	.	.	.	.	.	.	.	.	.	.	.	.	.	.	.	.	.	.	.	.	.	.	.	.	.	.	.	.	.	.	.	.	.	.	.	.
Bacteria-Proteobacteria-Gammaproteobacteria-Enterobacterales-Enterobacteriaceae-Salmonella-Salmonella enterica subsp. enterica serovar Oranienburg	.	.	.	.	.	.	.	.	.	.	.	.	.	.	.	.	.	.	.	.	.	.	.	.	.	.	.	.	.	.	.	.	.	.	.	.	.	.	.	.	.	.	.	.	.	.	.	.	.
Bacteria-Proteobacteria-Gammaproteobacteria-Enterobacterales-Enterobacteriaceae-Salmonella-Salmonella enterica subsp. enterica serovar Typhi	.	1	.	.	.	.	.	.	.	.	.	.	.	.	.	.	.	.	.	.	.	.	.	.	.	.	.	.	.	.	.	.	.	.	.	.	.	.	.	.	.	.	.	.	.	.	.	.	.
Bacteria-Proteobacteria-Gammaproteobacteria-Enterobacterales-Enterobacteriaceae-Salmonella-Salmonella enterica subsp. enterica serovar Typhimurium	.	.	.	.	.	.	.	.	.	.	.	.	.	.	.	.	.	.	.	.	.	.	.	.	.	.	.	.	.	.	.	.	.	.	.	.	.	.	.	.	.	.	.	.	.	.	.	.	.
Bacteria-Proteobacteria-Gammaproteobacteria-Enterobacterales-Enterobacteriaceae-Salmonella-Salmonella enterica subsp. enterica serovar Typhimurium var. 5-	.	.	.	.	.	.	.	.	.	.	.	.	.	.	.	.	.	.	.	.	.	.	.	.	.	.	.	.	.	1	.	.	.	.	.	.	.	.	1	.	.	.	.	.	.	.	.	.	.
Bacteria-Proteobacteria-Gammaproteobacteria-Enterobacterales-Enterobacteriaceae-Salmonella-Salmonella enterica subsp. enterica serovar Virchow	.	1	.	.	.	.	.	.	.	.	.	.	.	.	.	.	.	.	.	.	.	.	.	.	.	.	.	.	.	.	.	.	.	.	.	.	.	.	.	.	.	.	.	.	.	.	.	.	.
Bacteria-Proteobacteria-Gammaproteobacteria-Enterobacterales-Enterobacteriaceae-Shigella-Shigella flexneri	.	.	.	.	.	.	.	.	.	.	.	.	.	.	.	.	.	.	.	.	.	.	.	.	.	.	.	.	.	.	.	.	.	.	.	.	.	.	.	.	.	.	.	.	.	1	.	.	.
Bacteria-Proteobacteria-Gammaproteobacteria-Enterobacterales-Enterobacteriaceae-Shigella-Shigella sonnei	.	.	.	.	.	.	.	.	.	.	2	.	.	.	.	.	.	.	.	.	.	.	.	.	.	.	.	.	.	.	.	.	.	.	.	.	.	.	.	.	.	.	.	.	.	.	.	.	.
Bacteria-Proteobacteria-Gammaproteobacteria-Enterobacterales-Morganellaceae-Morganella	.	.	.	.	.	.	.	.	.	.	.	.	.	.	.	.	.	.	.	.	.	.	.	.	.	.	.	.	.	.	.	.	.	.	.	.	.	.	.	.	.	.	.	.	.	.	.	.	.
Bacteria-Proteobacteria-Gammaproteobacteria-Enterobacterales-Morganellaceae-Morganella-Morganella morganii	.	.	.	.	.	.	.	.	.	.	.	.	.	.	.	.	.	.	.	.	.	.	.	.	.	.	.	.	.	.	.	.	.	.	.	.	.	.	.	.	.	.	.	.	.	.	.	.	.
Bacteria-Proteobacteria-Gammaproteobacteria-Enterobacterales-Morganellaceae-Proteus-Proteus mirabilis	.	.	.	.	.	.	.	.	.	.	.	.	.	.	.	.	.	.	.	.	.	.	.	.	.	.	.	.	.	.	.	.	.	.	.	.	.	.	.	.	.	.	.	.	.	.	.	4	.
Bacteria-Proteobacteria-Gammaproteobacteria-Enterobacterales-Yersiniaceae	.	.	.	.	.	.	.	.	.	.	.	.	.	.	.	.	.	.	.	.	.	.	.	.	.	.	2	.	.	.	.	.	.	.	.	.	.	.	.	.	.	.	.	.	.	.	.	.	.
Bacteria-Proteobacteria-Gammaproteobacteria-Enterobacterales-Yersiniaceae-Rahnella	.	.	.	.	.	.	.	.	.	.	.	.	.	.	.	.	.	.	.	.	.	.	.	.	.	.	2	.	.	.	.	.	.	.	.	.	.	.	.	.	.	.	.	.	.	.	.	.	.
Bacteria-Proteobacteria-Gammaproteobacteria-Enterobacterales-Yersiniaceae-Rahnella-Rahnella aquatilis CIP 78.65 = ATCC 33071	.	.	.	.	.	.	.	.	.	.	.	.	.	.	.	.	.	.	.	.	.	.	.	.	.	.	.	.	.	.	.	.	.	1	.	.	.	.	.	.	.	.	.	.	.	.	.	.	.
Bacteria-Proteobacteria-Gammaproteobacteria-Methylococcales	.	.	.	.	.	.	.	.	.	.	.	.	.	.	.	.	.	.	.	.	.	.	.	.	.	.	1	.	.	.	.	.	.	.	.	.	.	.	.	.	.	.	.	.	.	.	.	.	.
Bacteria-Proteobacteria-Gammaproteobacteria-Oceanospirillales	.	.	.	.	.	.	.	.	.	.	.	.	.	.	.	.	.	.	.	.	.	.	.	.	.	.	12	.	.	.	.	.	.	.	.	.	.	.	.	.	.	.	.	.	.	.	.	.	.
Bacteria-Proteobacteria-Gammaproteobacteria-Oceanospirillales-Halomonadaceae	.	.	.	.	.	.	.	.	.	.	.	.	.	.	.	.	.	.	.	.	.	.	.	.	.	.	4	.	.	.	.	.	.	.	.	.	.	.	.	.	.	.	.	.	.	.	.	.	.
Bacteria-Proteobacteria-Gammaproteobacteria-Oceanospirillales-Halomonadaceae-Halomonas	.	.	.	.	.	.	.	.	.	1	.	.	.	.	.	.	.	.	.	.	.	.	.	.	.	.	.	.	.	.	.	.	.	.	.	.	.	.	.	.	.	.	.	.	.	.	.	.	.
Bacteria-Proteobacteria-Gammaproteobacteria-Pasteurellales	.	.	.	.	.	.	.	.	.	.	.	.	.	.	.	.	.	.	.	.	.	.	1	.	1	.	.	.	.	.	.	.	.	.	.	.	.	.	.	1	.	3	.	.	.	.	.	.	.
Bacteria-Proteobacteria-Gammaproteobacteria-Pasteurellales-Pasteurellaceae	.	.	.	1	.	.	.	.	.	.	.	.	.	.	.	.	.	.	.	.	.	.	.	.	.	.	.	.	.	.	.	.	.	1	.	.	.	.	.	.	.	2	.	.	.	.	.	.	.
Bacteria-Proteobacteria-Gammaproteobacteria-Pasteurellales-Pasteurellaceae-Actinobacillus-Actinobacillus equuli	.	.	.	.	.	.	.	.	.	.	.	.	.	.	.	.	.	.	.	.	.	.	.	.	.	.	.	.	.	.	.	.	.	.	.	.	.	.	.	.	.	1	.	.	.	.	.	.	.
Bacteria-Proteobacteria-Gammaproteobacteria-Pasteurellales-Pasteurellaceae-Aggregatibacter	.	.	.	.	.	.	.	.	.	.	.	.	.	.	.	.	.	.	.	.	.	.	.	.	.	.	.	.	.	.	.	.	1	.	.	.	.	.	.	.	.	.	.	.	.	.	.	.	.
Bacteria-Proteobacteria-Gammaproteobacteria-Pasteurellales-Pasteurellaceae-Aggregatibacter-Aggregatibacter segnis ATCC 33393	.	.	.	.	.	.	.	.	.	.	.	.	.	.	.	.	.	.	.	.	.	.	.	.	.	.	.	.	.	.	.	.	.	.	.	.	.	.	.	.	.	1	.	.	.	.	.	.	.
Bacteria-Proteobacteria-Gammaproteobacteria-Pasteurellales-Pasteurellaceae-Haemophilus	.	.	.	.	.	.	.	.	.	.	.	.	.	.	.	.	.	.	.	.	.	.	1	.	.	.	.	.	.	.	.	.	.	.	.	.	.	.	.	.	.	3	.	.	.	.	.	.	.
Bacteria-Proteobacteria-Gammaproteobacteria-Pasteurellales-Pasteurellaceae-Haemophilus-[Haemophilus] ducreyi	.	.	.	.	.	.	.	.	.	.	.	.	.	.	.	.	.	.	.	.	.	.	.	.	.	.	.	.	.	.	.	.	.	.	.	.	.	.	.	.	.	.	.	.	.	.	.	.	.
Bacteria-Proteobacteria-Gammaproteobacteria-Pasteurellales-Pasteurellaceae-Haemophilus-Haemophilus parainfluenzae	.	.	.	.	.	.	.	.	.	.	.	.	.	.	.	.	.	.	.	.	.	.	.	.	.	.	.	.	.	.	.	.	.	1	.	.	.	.	.	.	.	7	.	2	.	.	.	.	.
Bacteria-Proteobacteria-Gammaproteobacteria-Pasteurellales-Pasteurellaceae-Haemophilus-Haemophilus parainfluenzae T3T1	.	.	.	.	.	.	.	.	.	.	.	.	.	.	.	.	.	.	.	.	.	.	.	.	.	.	.	.	.	.	.	.	.	.	.	.	.	.	.	.	.	4	.	.	.	.	.	.	.
Bacteria-Proteobacteria-Gammaproteobacteria-Pasteurellales-Pasteurellaceae-Pasteurella	.	.	.	.	.	.	.	.	.	.	.	.	.	.	.	.	1	.	.	.	.	.	.	.	.	.	.	.	.	.	.	.	.	.	.	.	.	.	.	1	.	.	.	.	.	.	.	.	.
Bacteria-Proteobacteria-Gammaproteobacteria-Pasteurellales-Pasteurellaceae-Pasteurella-Pasteurella multocida subsp. multocida	.	.	.	.	.	.	.	1	.	.	.	.	.	.	.	.	.	.	.	.	.	.	.	.	.	.	.	.	.	.	.	.	.	.	.	.	.	.	.	.	.	.	.	.	.	.	.	.	.
Bacteria-Proteobacteria-Gammaproteobacteria-Pseudomonadales	1	.	.	1	1	.	.	1	.	1	.	10	.	.	.	1	.	5	.	2	2	.	2	1	3	3	28	2	2	.	.	1	1	3	19	.	1	2	1	25	2	.	.	.	1	.	3	1	.
Bacteria-Proteobacteria-Gammaproteobacteria-Pseudomonadales-Moraxellaceae	.	.	.	.	1	.	1	.	.	.	.	.	.	.	.	.	.	.	.	.	.	.	1	.	.	.	.	.	.	.	.	.	.	.	.	.	.	.	.	.	.	.	.	.	.	.	.	.	.
Bacteria-Proteobacteria-Gammaproteobacteria-Pseudomonadales-Moraxellaceae-Acinetobacter	1	.	.	1	.	.	1	.	.	.	.	.	1	.	.	.	.	.	.	.	1	.	1	.	2	1	.	.	.	.	.	.	.	.	.	.	.	.	.	.	.	.	.	.	.	2	1	.	.
Bacteria-Proteobacteria-Gammaproteobacteria-Pseudomonadales-Moraxellaceae-Acinetobacter-Acinetobacter baumannii	2	1	.	1	6	5	3	2	.	1	.	3	.	.	1	3	2	2	1	1	2	1	2	1	1	1	.	2	.	1	.	2	1	3	2	.	.	2	1	2	.	2	1	1	1	6	2	.	1
Bacteria-Proteobacteria-Gammaproteobacteria-Pseudomonadales-Moraxellaceae-Acinetobacter-Acinetobacter indicus	.	.	.	.	1	.	.	.	.	1	.	.	.	.	.	.	.	.	.	.	.	.	.	.	1	.	.	.	.	.	.	.	.	.	.	.	.	.	.	.	.	.	.	.	.	2	.	.	.
Bacteria-Proteobacteria-Gammaproteobacteria-Pseudomonadales-Moraxellaceae-Acinetobacter-Acinetobacter johnsonii XBB1	.	.	.	.	.	.	.	.	.	.	.	.	.	.	.	.	.	.	1	.	.	.	.	.	.	.	.	.	.	.	.	.	.	.	.	.	.	.	.	.	.	.	.	.	.	.	.	.	.
Bacteria-Proteobacteria-Gammaproteobacteria-Pseudomonadales-Moraxellaceae-Acinetobacter-Acinetobacter radioresistens	.	.	.	.	.	.	.	.	.	.	.	.	.	.	.	.	.	.	.	.	.	.	.	.	.	.	.	.	.	.	.	.	.	.	.	.	.	.	.	.	.	.	.	.	.	.	.	.	.
Bacteria-Proteobacteria-Gammaproteobacteria-Pseudomonadales-Moraxellaceae-Acinetobacter-Acinetobacter sp. ACNIH1	.	.	.	.	.	.	.	.	.	.	.	.	.	.	.	.	.	.	.	.	.	.	1	.	.	.	.	.	.	.	.	.	.	.	.	.	.	.	.	.	.	.	.	.	.	.	.	.	.
Bacteria-Proteobacteria-Gammaproteobacteria-Pseudomonadales-Moraxellaceae-Acinetobacter-Acinetobacter sp. NCu2D-2	.	.	.	.	.	.	.	.	.	.	.	.	.	.	.	.	.	.	.	.	.	.	1	.	.	.	.	.	.	.	.	.	.	.	.	.	.	.	.	.	.	.	.	.	.	.	.	.	.
Bacteria-Proteobacteria-Gammaproteobacteria-Pseudomonadales-Moraxellaceae-Acinetobacter-Acinetobacter sp. SWBY1	.	.	.	.	.	.	.	.	.	1	.	.	.	.	.	.	.	.	.	.	1	.	.	.	.	.	.	.	.	.	.	.	.	.	.	.	.	.	.	.	.	.	.	.	.	.	.	.	.
Bacteria-Proteobacteria-Gammaproteobacteria-Pseudomonadales-Moraxellaceae-Moraxella	.	.	.	.	.	.	.	.	1	1	.	.	.	.	.	.	.	.	.	.	.	.	.	.	.	.	.	.	.	.	.	.	.	.	.	.	.	.	.	.	.	.	.	.	.	.	.	.	.
Bacteria-Proteobacteria-Gammaproteobacteria-Pseudomonadales-Moraxellaceae-Moraxella-Moraxella osloensis	1	.	.	.	.	.	.	.	.	.	.	.	1	.	.	.	.	.	.	.	.	.	.	.	.	.	.	.	.	.	.	.	.	.	.	.	.	.	.	.	.	.	.	.	.	.	.	.	.
Bacteria-Proteobacteria-Gammaproteobacteria-Pseudomonadales-Pseudomonadaceae	1	.	.	.	1	.	1	.	.	.	.	8	.	.	.	.	.	1	4	2	5	1	4	3	4	2	2	1	1	.	1	3	5	2	19	.	2	2	1	23	.	2	.	1	1	1	1	.	4
Bacteria-Proteobacteria-Gammaproteobacteria-Pseudomonadales-Pseudomonadaceae-Pseudomonas	5	.	.	1	.	.	1	.	.	.	.	18	.	.	.	.	.	2	3	10	9	2	7	3	5	6	3	4	3	3	.	1	2	5	45	1	2	3	.	49	1	1	7	1	4	6	10	5	1
Bacteria-Proteobacteria-Gammaproteobacteria-Pseudomonadales-Pseudomonadaceae-Pseudomonas-Pseudomonas aeruginosa	.	.	.	.	.	.	.	.	.	.	.	.	.	.	.	.	.	.	.	.	.	.	1	.	.	.	.	.	.	.	.	.	.	.	1	.	.	.	.	.	1	.	.	.	.	4	.	.	.
Bacteria-Proteobacteria-Gammaproteobacteria-Pseudomonadales-Pseudomonadaceae-Pseudomonas-Pseudomonas antarctica	.	.	.	.	.	.	.	.	.	.	.	.	.	.	.	.	.	.	.	.	.	.	.	.	1	.	1	1	.	.	1	.	.	.	.	.	.	.	.	1	.	.	1	.	.	.	.	.	.
Bacteria-Proteobacteria-Gammaproteobacteria-Pseudomonadales-Pseudomonadaceae-Pseudomonas-Pseudomonas asplenii	.	.	.	.	.	.	.	.	.	.	.	.	.	.	.	.	.	.	.	.	.	.	1	.	.	.	.	.	.	.	.	.	.	.	.	.	.	.	.	.	.	.	.	.	.	.	.	.	.
Bacteria-Proteobacteria-Gammaproteobacteria-Pseudomonadales-Pseudomonadaceae-Pseudomonas-Pseudomonas azotoformans	.	.	.	.	.	.	.	.	.	.	.	.	.	.	.	.	.	.	.	.	.	.	.	.	.	.	.	.	.	.	.	.	.	.	.	.	.	.	.	.	.	.	.	.	.	.	.	.	.
Bacteria-Proteobacteria-Gammaproteobacteria-Pseudomonadales-Pseudomonadaceae-Pseudomonas-Pseudomonas balearica DSM 6083	.	.	.	.	.	.	.	.	.	1	.	.	.	.	.	.	.	.	.	.	.	.	.	.	.	.	.	.	.	.	.	.	.	.	4	.	.	.	.	6	.	.	.	.	.	.	.	.	.
Bacteria-Proteobacteria-Gammaproteobacteria-Pseudomonadales-Pseudomonadaceae-Pseudomonas-Pseudomonas fluorescens	59	.	.	.	.	25	.	.	.	.	.	.	.	.	.	.	.	28	19	32	50	19	39	20	30	30	17	28	39	16	17	20	38	30	9	19	26	35	10	31	16	21	28	19	58	28	29	20	20
Bacteria-Proteobacteria-Gammaproteobacteria-Pseudomonadales-Pseudomonadaceae-Pseudomonas-Pseudomonas frederiksbergensis	.	.	.	.	.	.	.	.	.	.	.	.	.	.	.	.	.	.	.	.	.	.	.	.	1	.	.	.	.	.	.	.	.	.	.	.	.	.	.	.	.	.	.	.	1	.	.	.	.
Bacteria-Proteobacteria-Gammaproteobacteria-Pseudomonadales-Pseudomonadaceae-Pseudomonas-Pseudomonas libanensis	2	.	.	.	.	1	.	.	.	.	.	.	.	.	.	.	.	1	2	1	.	.	2	1	.	1	1	1	.	.	.	.	1	.	.	1	1	.	.	.	.	.	1	.	1	.	.	.	.
Bacteria-Proteobacteria-Gammaproteobacteria-Pseudomonadales-Pseudomonadaceae-Pseudomonas-Pseudomonas mandelii	.	.	.	.	.	.	.	.	.	.	.	.	.	.	.	.	.	.	.	.	.	1	.	.	.	.	.	.	.	.	.	.	.	.	.	.	.	.	.	2	.	.	1	.	.	.	.	.	.
Bacteria-Proteobacteria-Gammaproteobacteria-Pseudomonadales-Pseudomonadaceae-Pseudomonas-Pseudomonas mendocina	.	.	.	.	.	.	1	.	.	.	.	.	.	.	.	.	.	.	.	.	.	.	.	.	.	.	.	.	.	.	.	.	.	.	.	.	.	.	.	.	.	.	.	.	.	.	.	.	.
Bacteria-Proteobacteria-Gammaproteobacteria-Pseudomonadales-Pseudomonadaceae-Pseudomonas-Pseudomonas poae	.	.	.	.	.	.	.	.	.	.	.	.	.	.	.	.	.	.	.	.	.	.	.	.	.	.	.	.	.	.	.	.	.	.	.	.	.	.	.	.	.	.	.	.	.	.	1	.	.
Bacteria-Proteobacteria-Gammaproteobacteria-Pseudomonadales-Pseudomonadaceae-Pseudomonas-Pseudomonas putida	1	.	.	.	.	.	.	.	.	.	.	.	.	.	.	.	.	.	.	.	.	.	.	.	.	.	.	.	.	.	.	.	.	.	.	.	.	.	.	.	.	.	.	.	1	.	.	.	.
Bacteria-Proteobacteria-Gammaproteobacteria-Pseudomonadales-Pseudomonadaceae-Pseudomonas-Pseudomonas putida GB-1	.	.	.	.	.	.	.	.	.	.	.	.	.	.	.	.	.	.	.	.	.	.	.	.	.	.	.	.	.	.	.	.	.	.	.	.	.	.	.	.	.	.	.	.	.	.	.	.	.
Bacteria-Proteobacteria-Gammaproteobacteria-Pseudomonadales-Pseudomonadaceae-Pseudomonas-Pseudomonas putida HB3267	.	.	.	.	.	.	.	.	.	.	.	.	.	.	.	.	.	.	.	.	.	.	.	.	.	.	.	1	.	.	.	.	.	.	.	.	.	.	.	.	1	.	.	.	.	.	.	.	.
Bacteria-Proteobacteria-Gammaproteobacteria-Pseudomonadales-Pseudomonadaceae-Pseudomonas-Pseudomonas rhodesiae	.	.	.	.	.	.	.	.	.	.	.	.	.	.	.	.	.	.	.	.	.	.	.	.	.	.	.	.	.	.	.	.	.	.	.	.	.	.	.	.	.	.	.	.	.	.	.	.	.
Bacteria-Proteobacteria-Gammaproteobacteria-Pseudomonadales-Pseudomonadaceae-Pseudomonas-Pseudomonas savastanoi pv. phaseolicola 1448A	.	.	.	.	.	.	.	.	.	.	.	.	.	.	.	.	.	.	.	.	.	.	.	.	.	.	.	.	.	.	.	.	.	.	.	.	.	.	.	.	.	.	.	.	.	.	.	.	.
Bacteria-Proteobacteria-Gammaproteobacteria-Pseudomonadales-Pseudomonadaceae-Pseudomonas-Pseudomonas savastanoi pv. savastanoi NCPPB 3335	.	.	.	.	.	.	.	.	.	.	.	.	.	.	.	.	.	.	.	.	.	.	.	.	.	.	.	.	.	.	.	.	.	1	.	.	.	.	.	.	.	.	.	.	.	.	.	.	.
Bacteria-Proteobacteria-Gammaproteobacteria-Pseudomonadales-Pseudomonadaceae-Pseudomonas-Pseudomonas sp. 719C	.	.	.	.	.	.	.	.	.	.	.	.	.	.	.	.	.	.	.	.	.	.	.	.	.	.	.	.	.	.	.	.	.	.	.	.	.	.	.	.	.	.	.	.	.	.	.	.	.
Bacteria-Proteobacteria-Gammaproteobacteria-Pseudomonadales-Pseudomonadaceae-Pseudomonas-Pseudomonas sp. LBUM920	.	.	.	.	.	.	.	.	.	.	.	.	.	.	.	.	.	.	.	.	.	.	.	.	.	1	.	.	.	.	.	.	.	.	.	.	.	.	.	.	.	.	.	.	.	.	.	.	.
Bacteria-Proteobacteria-Gammaproteobacteria-Pseudomonadales-Pseudomonadaceae-Pseudomonas-Pseudomonas sp. LG1E9	.	.	.	.	.	.	.	.	.	.	.	.	.	.	.	.	.	.	.	.	.	.	.	.	.	.	.	.	.	.	.	.	.	.	.	1	.	.	.	.	.	.	.	.	.	.	.	.	.
Bacteria-Proteobacteria-Gammaproteobacteria-Pseudomonadales-Pseudomonadaceae-Pseudomonas-Pseudomonas sp. MC1	.	.	.	.	.	.	.	.	.	.	.	.	.	.	.	.	.	.	.	.	1	.	.	.	.	.	.	.	.	.	.	.	.	.	.	.	.	.	.	.	.	.	.	.	.	.	.	.	.
Bacteria-Proteobacteria-Gammaproteobacteria-Pseudomonadales-Pseudomonadaceae-Pseudomonas-Pseudomonas sp. MM15	.	.	.	.	.	.	.	.	.	.	.	.	.	.	.	.	.	.	.	.	.	.	.	.	.	.	.	.	.	.	.	.	.	.	.	.	.	.	.	1	.	.	.	.	.	.	.	.	.
Bacteria-Proteobacteria-Gammaproteobacteria-Pseudomonadales-Pseudomonadaceae-Pseudomonas-Pseudomonas sp. R11-23-07	.	.	.	.	.	.	.	.	.	.	.	.	.	.	.	.	.	.	.	.	.	.	.	.	.	.	.	1	.	.	.	.	.	.	.	.	.	.	.	.	.	.	.	.	.	1	.	.	.
Bacteria-Proteobacteria-Gammaproteobacteria-Pseudomonadales-Pseudomonadaceae-Pseudomonas-Pseudomonas sp. R2A2	.	.	.	.	.	.	.	.	.	.	.	1	.	.	.	.	.	.	.	.	.	.	.	.	.	.	.	.	.	.	.	.	.	.	23	.	.	.	.	35	.	.	.	.	.	1	.	.	.
Bacteria-Proteobacteria-Gammaproteobacteria-Pseudomonadales-Pseudomonadaceae-Pseudomonas-Pseudomonas sp. R3-52-08	.	.	.	.	.	.	.	.	.	.	.	.	.	.	.	.	.	.	.	.	.	1	.	.	.	.	.	.	.	.	.	.	.	.	.	.	.	.	.	1	.	.	.	.	.	.	.	.	.
Bacteria-Proteobacteria-Gammaproteobacteria-Pseudomonadales-Pseudomonadaceae-Pseudomonas-Pseudomonas sp. R5-89-07	.	.	.	.	.	.	.	.	.	.	.	.	.	.	.	.	.	.	.	.	1	.	.	.	.	.	.	.	.	.	.	.	.	.	.	.	.	.	.	.	.	.	.	.	.	.	.	.	.
Bacteria-Proteobacteria-Gammaproteobacteria-Pseudomonadales-Pseudomonadaceae-Pseudomonas-Pseudomonas sp. S09G 359	.	.	.	.	.	.	.	.	.	.	.	.	.	.	.	.	.	.	1	.	.	.	.	.	.	.	.	.	.	.	.	.	.	.	.	.	.	.	.	.	.	.	.	.	.	.	.	.	.
Bacteria-Proteobacteria-Gammaproteobacteria-Pseudomonadales-Pseudomonadaceae-Pseudomonas-Pseudomonas sp. TMW 2.1634	.	.	.	.	.	.	.	.	.	.	.	.	.	.	.	.	.	.	.	.	.	.	.	.	.	.	.	.	.	.	.	.	.	.	.	.	.	.	.	.	.	.	1	.	.	.	.	.	.
Bacteria-Proteobacteria-Gammaproteobacteria-Pseudomonadales-Pseudomonadaceae-Pseudomonas-Pseudomonas stutzeri	.	.	.	.	.	.	.	.	.	.	1	82	.	.	.	2	.	.	.	.	.	2	.	.	.	.	.	.	.	1	.	.	.	1	554	.	.	.	5	1119	.	.	.	.	.	.	.	.	.
Bacteria-Proteobacteria-Gammaproteobacteria-Pseudomonadales-Pseudomonadaceae-Pseudomonas-Pseudomonas stutzeri A1501	.	.	.	.	.	.	.	.	.	.	.	7	.	.	.	1	.	.	.	.	.	.	.	.	.	.	.	.	.	.	.	.	.	.	30	.	.	.	.	62	1	.	.	.	.	.	.	.	.
Bacteria-Proteobacteria-Gammaproteobacteria-Pseudomonadales-Pseudomonadaceae-Pseudomonas-Pseudomonas stutzeri CCUG 29243	.	.	.	.	.	.	.	.	.	.	.	.	.	.	.	.	.	.	.	.	.	.	.	.	.	.	.	.	.	.	.	.	.	.	5	.	.	.	.	5	.	.	.	.	.	.	.	.	.
Bacteria-Proteobacteria-Gammaproteobacteria-Pseudomonadales-Pseudomonadaceae-Pseudomonas-Pseudomonas stutzeri DSM 10701	.	.	.	.	.	.	.	.	.	.	.	.	.	.	.	.	.	.	.	.	.	.	.	.	.	.	.	.	.	.	.	.	.	.	1	.	.	.	.	4	.	.	.	.	.	.	.	.	.
Bacteria-Proteobacteria-Gammaproteobacteria-Pseudomonadales-Pseudomonadaceae-Pseudomonas-Pseudomonas stutzeri DSM 4166	.	.	.	.	.	.	.	.	.	.	.	6	.	.	.	.	.	.	.	.	.	.	.	.	.	.	.	.	.	.	.	.	.	.	49	.	.	.	.	96	.	.	.	.	.	.	.	.	.
Bacteria-Proteobacteria-Gammaproteobacteria-Pseudomonadales-Pseudomonadaceae-Pseudomonas-Pseudomonas stutzeri RCH2	.	.	.	.	.	.	.	.	.	.	.	.	.	.	.	.	.	.	.	.	.	.	.	.	.	.	.	.	.	.	.	.	.	.	2	.	.	.	.	2	.	.	.	.	.	.	.	.	.
Bacteria-Proteobacteria-Gammaproteobacteria-Pseudomonadales-Pseudomonadaceae-Pseudomonas-Pseudomonas synxantha	.	.	.	.	.	.	.	.	.	.	.	.	.	.	.	.	.	.	.	.	.	.	.	.	.	.	.	.	.	.	.	.	.	.	.	.	.	.	.	.	.	.	.	.	.	.	.	.	.
Bacteria-Proteobacteria-Gammaproteobacteria-Pseudomonadales-Pseudomonadaceae-Pseudomonas-Pseudomonas syringae pv. actinidiae str. Shaanxi_M228	.	.	.	.	.	.	.	.	.	.	.	.	.	.	.	.	.	.	.	.	.	.	.	.	.	.	.	.	.	2	.	.	.	.	.	.	.	.	.	.	.	.	.	.	.	.	.	.	.
Bacteria-Proteobacteria-Gammaproteobacteria-Pseudomonadales-Pseudomonadaceae-Pseudomonas-Pseudomonas syringae pv. atrofaciens	.	.	.	.	.	.	.	.	.	.	.	.	.	.	.	.	.	.	.	.	.	.	.	.	.	.	.	.	.	.	.	.	.	.	.	.	.	.	.	1	.	.	.	.	.	.	.	.	.
Bacteria-Proteobacteria-Gammaproteobacteria-Pseudomonadales-Pseudomonadaceae-Pseudomonas-Pseudomonas syringae pv. tomato	.	.	.	.	.	.	.	.	.	.	.	.	.	.	.	.	.	.	.	.	1	.	.	.	.	.	.	.	1	.	.	.	.	1	.	.	.	.	.	.	.	.	1	.	.	1	.	.	.
Bacteria-Proteobacteria-Gammaproteobacteria-Pseudomonadales-Pseudomonadaceae-Pseudomonas-uncultured Pseudomonas sp.	.	.	.	.	.	.	.	.	.	.	.	.	.	.	.	.	.	.	.	.	.	.	.	.	.	.	.	.	.	.	.	.	.	.	.	.	.	.	.	1	.	.	.	.	.	.	.	.	.
Bacteria-Proteobacteria-Gammaproteobacteria-Salinisphaerales	.	.	.	.	.	.	.	.	.	.	.	.	.	.	.	.	.	.	.	.	.	.	.	.	.	.	1	.	.	.	.	.	.	.	.	.	.	.	.	.	.	.	.	.	.	1	.	.	.
Bacteria-Proteobacteria-Gammaproteobacteria-Vibrionales-Vibrionaceae-Vibrio-Vibrio diabolicus	.	.	.	.	.	.	.	.	.	.	.	.	.	.	.	.	.	.	.	.	.	.	.	.	.	.	.	.	.	.	.	.	.	.	.	.	.	.	.	.	.	.	.	.	.	1	.	.	.
Bacteria-Proteobacteria-Gammaproteobacteria-Xanthomonadales	.	.	.	.	2	.	1	.	.	2	.	.	.	.	.	.	.	2	.	.	.	.	.	.	.	.	9	.	.	.	.	.	.	.	.	.	.	.	.	.	.	.	.	.	.	.	.	.	.
Bacteria-Proteobacteria-Gammaproteobacteria-Xanthomonadales-Xanthomonadaceae	.	.	.	.	.	.	2	.	.	1	.	.	.	.	.	.	.	.	.	.	.	.	.	.	.	.	1	.	.	.	.	.	.	.	.	.	.	.	.	1	.	.	.	.	.	2	.	.	.
Bacteria-Proteobacteria-Gammaproteobacteria-Xanthomonadales-Xanthomonadaceae-Luteimonas	.	.	.	.	.	.	.	.	.	.	.	.	.	.	.	.	.	.	.	.	.	.	.	.	.	.	.	.	.	.	.	.	.	.	.	.	.	.	.	.	.	.	.	.	.	.	.	.	.
Bacteria-Proteobacteria-Gammaproteobacteria-Xanthomonadales-Xanthomonadaceae-Pseudoxanthomonas	.	.	.	.	.	.	1	.	.	.	.	.	.	.	.	.	.	.	.	.	.	.	.	.	.	.	.	.	.	.	.	.	.	.	.	.	.	.	.	.	.	.	.	.	.	.	.	.	.
Bacteria-Proteobacteria-Gammaproteobacteria-Xanthomonadales-Xanthomonadaceae-Pseudoxanthomonas-Pseudoxanthomonas suwonensis 11-1	.	.	.	.	1	.	.	.	.	.	.	.	.	.	.	.	.	.	.	.	.	.	.	.	.	.	.	.	.	.	.	.	.	.	.	.	.	.	.	1	.	.	.	.	.	.	.	.	.
Bacteria-Proteobacteria-Gammaproteobacteria-Xanthomonadales-Xanthomonadaceae-Stenotrophomonas	.	.	.	.	.	1	.	.	.	.	.	.	.	.	.	.	.	.	.	.	1	.	.	.	.	.	.	.	.	.	.	.	.	.	.	.	.	.	.	.	.	.	.	.	.	.	.	.	.
Bacteria-Proteobacteria-Gammaproteobacteria-Xanthomonadales-Xanthomonadaceae-Stenotrophomonas-Stenotrophomonas maltophilia	.	.	.	.	.	.	.	.	.	.	.	.	.	.	.	.	.	.	.	.	.	.	.	.	.	.	.	.	.	.	.	.	.	.	.	.	.	.	.	.	.	2	.	.	.	.	.	.	.
Bacteria-Proteobacteria-Gammaproteobacteria-Xanthomonadales-Xanthomonadaceae-Stenotrophomonas-Stenotrophomonas nitritireducens	.	.	.	.	.	.	.	.	.	.	.	.	.	.	.	.	.	.	.	.	.	.	.	.	.	1	.	.	.	.	.	.	.	.	.	.	.	.	.	.	.	.	.	.	.	.	.	.	.
Bacteria-Proteobacteria-Gammaproteobacteria-Xanthomonadales-Xanthomonadaceae-Stenotrophomonas-Stenotrophomonas sp. SAU14A_NAIMI4_5	.	.	.	.	.	.	.	.	.	.	.	.	.	.	.	.	.	.	1	.	.	.	.	.	.	.	.	.	.	.	.	.	.	.	.	.	.	.	.	.	.	.	.	.	.	.	.	.	.
Bacteria-Proteobacteria-Gammaproteobacteria-Xanthomonadales-Xanthomonadaceae-Xanthomonas	.	.	.	.	.	.	.	.	.	1	.	.	.	.	.	.	.	.	.	.	.	.	.	.	.	.	.	.	.	.	.	.	.	.	.	.	.	.	.	.	.	.	.	.	.	.	.	.	.
Bacteria-Proteobacteria-Gammaproteobacteria-Xanthomonadales-Xanthomonadaceae-Xanthomonas-Xanthomonas campestris pv. campestris str. CN03	.	.	.	.	.	.	.	.	.	1	.	.	.	.	.	.	.	.	.	.	.	.	.	.	.	.	.	.	.	.	.	.	.	.	.	.	.	.	.	.	.	.	.	.	.	.	.	.	.
Bacteria-Proteobacteria-Hydrogenophilalia-Hydrogenophilales-Hydrogenophilaceae-Hydrogenophilus-Hydrogenophilus thermoluteolus	.	.	.	.	1	.	.	.	.	.	.	.	.	.	.	.	.	.	.	.	.	.	.	.	.	.	.	.	.	.	.	.	.	.	.	.	.	.	.	.	.	.	.	.	.	.	.	.	.
Bacteria-Spirochaetes-Spirochaetia-Spirochaetales	.	.	.	.	.	.	.	.	.	.	.	.	.	.	.	.	.	.	.	.	.	.	.	.	.	.	.	.	.	.	.	.	.	.	.	.	.	.	.	.	.	.	.	.	.	.	.	.	.
Bacteria-Spirochaetes-Spirochaetia-Spirochaetales-Spirochaetaceae-Treponema	.	.	.	.	.	.	.	.	.	.	.	.	.	.	.	.	.	.	.	.	.	.	.	.	.	.	.	.	.	.	.	.	.	.	.	.	.	.	.	.	.	1	.	.	.	.	.	.	.
Bacteria-Spirochaetes-Spirochaetia-Spirochaetales-Spirochaetaceae-Treponema-Treponema sp. OMZ 838	.	.	.	.	.	.	.	.	.	.	.	.	.	.	.	.	.	.	.	.	.	.	.	.	.	.	.	.	.	.	.	.	.	.	.	.	.	.	.	.	.	.	.	.	.	.	.	.	.
Bacteria-uncultured bacterium	.	.	1	.	.	.	.	.	.	2	.	.	.	.	.	3	.	.	.	1	.	.	.	.	.	.	1	.	.	.	.	.	.	.	.	.	.	1	1	2	.	.	.	.	.	.	.	.	.
Bacteria-uncultured bacterium 182_17_09	.	.	.	.	.	.	.	.	.	.	.	.	.	.	.	.	.	.	.	.	.	.	.	.	.	.	.	.	.	.	.	.	.	.	.	.	.	.	.	1	.	.	.	.	.	.	.	.	.
Cloning vector pKL13	.	.	.	.	.	.	.	.	.	.	.	.	.	.	.	.	.	.	.	.	.	.	.	.	.	.	.	.	.	.	.	.	.	.	.	.	.	.	.	.	.	.	.	.	.	.	.	.	.
Eukaryota	.	.	.	.	.	.	.	.	.	.	.	.	.	.	.	.	.	.	.	.	.	.	.	.	.	.	.	.	.	.	.	.	.	.	1	.	.	.	.	.	.	.	.	.	.	.	.	.	.
Eukaryota-Apicomplexa-Conoidasida-Eucoccidiorida	.	.	.	.	.	.	.	.	.	.	1	.	.	.	.	.	.	.	.	.	.	.	.	.	.	.	.	.	.	.	.	.	.	.	.	.	.	.	.	.	.	.	.	.	.	.	.	.	.
Eukaryota-Fungi	.	.	.	1	.	.	.	.	.	.	1	.	.	.	.	.	.	.	1	.	.	.	.	.	.	.	.	.	.	.	.	.	.	.	.	.	.	.	.	.	.	.	.	.	.	.	.	.	.
Eukaryota-Fungi-Ascomycota	.	.	.	.	.	.	.	.	.	.	1	.	.	.	.	.	.	.	.	.	.	.	.	.	.	.	.	.	.	.	.	.	.	.	.	.	.	.	.	.	.	.	.	.	.	.	.	.	.
Eukaryota-Fungi-Ascomycota-Acremonium	.	.	.	.	.	.	.	.	.	.	.	.	.	.	.	.	.	.	.	.	.	.	.	.	.	.	.	.	.	.	.	.	.	.	.	.	.	.	.	.	.	.	.	.	.	.	.	.	.
Eukaryota-Fungi-Ascomycota-Arthoniomycetes-Arthoniales	.	.	.	.	.	.	.	.	.	.	.	.	.	.	.	.	.	.	7	.	.	.	.	.	.	.	.	.	.	.	.	.	.	.	.	.	.	.	.	.	.	.	.	.	.	.	.	.	.
Eukaryota-Fungi-Ascomycota-Dothideomycetes	.	.	.	.	.	.	.	.	.	.	.	.	.	.	.	.	.	.	11	.	.	.	.	.	.	.	.	.	.	.	.	.	.	.	.	.	.	.	.	.	.	.	.	.	.	.	1	.	.
Eukaryota-Fungi-Ascomycota-Dothideomycetes-Botryosphaeriales	.	.	.	.	.	.	.	.	.	.	.	.	.	1	.	.	.	.	14	.	.	.	.	.	.	.	.	1	.	.	.	.	.	.	.	.	.	.	.	.	.	.	.	.	.	.	1	.	.
Eukaryota-Fungi-Ascomycota-Dothideomycetes-Botryosphaeriales-Botryosphaeriaceae	.	.	.	.	.	.	.	.	.	.	.	.	.	.	.	.	.	.	2	.	.	.	.	.	.	.	.	.	.	.	.	.	.	.	.	.	.	.	.	.	.	.	.	.	.	.	.	.	.
Eukaryota-Fungi-Ascomycota-Dothideomycetes-Dothideales	.	.	.	.	.	.	.	.	.	.	.	.	.	.	.	.	.	.	3	.	.	.	.	.	.	.	.	.	.	.	.	.	.	.	.	.	.	.	.	.	.	.	.	.	.	.	.	.	.
Eukaryota-Fungi-Ascomycota-Dothideomycetes-Mycosphaerellales	.	.	.	.	.	.	.	.	.	.	.	.	.	.	.	.	.	.	18	.	.	.	.	.	.	.	.	.	.	.	.	.	.	.	.	.	.	.	.	.	.	.	.	.	.	.	.	.	.
Eukaryota-Fungi-Ascomycota-Dothideomycetes-Mycosphaerellales-Mycosphaerellaceae	.	.	.	.	.	.	.	.	.	.	.	.	.	.	.	.	.	.	2	.	.	.	.	.	.	.	.	.	.	.	.	.	.	.	.	.	.	.	.	.	.	.	.	.	.	.	.	.	.
Eukaryota-Fungi-Ascomycota-Dothideomycetes-Mycosphaerellales-Teratosphaeriaceae	.	.	.	.	.	.	.	.	.	.	.	.	.	.	.	.	.	.	1	.	.	.	.	.	.	.	.	.	.	.	.	.	.	.	.	.	.	.	.	.	.	.	.	.	.	.	.	.	.
Eukaryota-Fungi-Ascomycota-Dothideomycetes-Pleosporales	.	.	.	.	.	.	.	.	.	.	1	.	1	.	.	.	1	.	1	1	2	.	.	.	.	.	.	.	.	.	.	.	1	.	.	.	.	.	1	.	.	.	.	.	.	.	.	.	1
Eukaryota-Fungi-Ascomycota-Dothideomycetes-Pleosporales-Arthopyreniaceae	.	.	.	.	.	.	.	.	.	.	.	.	.	.	.	.	.	.	1	.	.	.	.	.	.	.	.	.	.	.	.	.	.	.	.	.	.	.	.	.	.	.	.	.	.	.	.	.	.
Eukaryota-Fungi-Ascomycota-Dothideomycetes-Pleosporales-Astrosphaeriellaceae	.	.	.	.	.	.	.	.	.	.	.	.	.	.	.	.	.	.	24	.	.	.	.	.	.	.	.	.	.	.	.	.	.	.	.	.	.	.	.	.	.	.	.	.	.	.	.	.	.
Eukaryota-Fungi-Ascomycota-Dothideomycetes-Pleosporales-Astrosphaeriellaceae-Pithomyces	.	.	.	.	.	.	.	.	.	.	.	.	.	.	.	.	.	.	51	.	.	.	.	.	.	.	.	.	.	.	.	.	.	.	.	.	.	.	.	.	.	.	.	.	.	.	.	.	.
Eukaryota-Fungi-Ascomycota-Dothideomycetes-Pleosporales-Astrosphaeriellaceae-Pithomyces-Pithomyces chartarum	.	.	.	.	.	.	.	.	.	.	.	.	.	.	.	.	.	.	15	.	.	.	.	.	.	.	.	.	.	.	.	.	.	.	.	.	.	.	.	.	.	.	.	.	.	.	.	.	.
Eukaryota-Fungi-Ascomycota-Dothideomycetes-Pleosporales-Coniothyriaceae	.	.	.	.	.	.	.	.	.	.	.	.	.	.	.	.	.	.	21	.	.	.	.	.	.	.	.	.	.	.	.	.	.	.	.	.	.	.	.	.	.	.	.	.	.	.	.	.	.
Eukaryota-Fungi-Ascomycota-Dothideomycetes-Pleosporales-Coniothyriaceae-Coniothyrium	.	.	.	.	.	.	.	.	.	.	.	.	.	.	.	.	.	.	9	.	.	.	.	.	.	.	.	.	.	.	.	.	.	.	.	.	.	.	.	.	.	.	.	.	.	.	.	.	.
Eukaryota-Fungi-Ascomycota-Dothideomycetes-Pleosporales-Coniothyriaceae-Coniothyrium-Coniothyrium glycines	.	.	.	.	.	.	.	.	.	.	.	.	.	.	.	.	.	.	13	.	.	.	.	.	.	.	.	.	.	.	.	.	.	.	.	.	.	.	.	.	.	.	.	.	.	.	.	.	.
Eukaryota-Fungi-Ascomycota-Dothideomycetes-Pleosporales-Cryptocoryneum	.	.	.	.	.	.	.	.	.	.	.	.	.	.	.	.	.	.	1	.	.	.	.	.	.	.	.	.	.	.	.	.	.	.	.	.	.	.	.	.	.	.	.	.	.	.	.	.	.
Eukaryota-Fungi-Ascomycota-Dothideomycetes-Pleosporales-Didymellaceae	.	.	.	.	.	.	.	.	.	.	.	.	.	.	.	.	.	.	12	.	.	.	.	.	.	.	.	.	.	.	.	.	.	.	.	.	.	.	.	.	.	.	.	.	.	.	.	.	.
Eukaryota-Fungi-Ascomycota-Dothideomycetes-Pleosporales-Didymellaceae-Ascochyta	.	.	.	.	.	.	.	.	.	.	.	.	.	.	.	.	.	.	9	.	.	.	.	.	.	.	.	.	.	.	.	.	.	.	.	.	.	.	.	.	.	.	.	.	.	.	.	.	.
Eukaryota-Fungi-Ascomycota-Dothideomycetes-Pleosporales-Didymellaceae-Ascochyta-Ascochyta medicaginicola	.	.	.	.	.	.	.	.	.	.	.	.	.	.	.	.	.	.	2	.	.	.	.	.	.	.	.	.	.	.	.	.	.	.	.	.	.	.	.	.	.	.	.	.	.	.	.	.	.
Eukaryota-Fungi-Ascomycota-Dothideomycetes-Pleosporales-Didymellaceae-Ascochyta-Ascochyta medicaginicola var. medicaginicola	.	.	.	.	.	.	.	.	.	.	.	.	.	.	.	.	.	.	1	.	.	.	.	.	.	.	.	.	.	.	.	.	.	.	.	.	.	.	.	.	.	.	.	.	.	.	.	.	.
Eukaryota-Fungi-Ascomycota-Dothideomycetes-Pleosporales-Didymellaceae-Didymella	.	.	.	.	.	.	.	.	.	.	.	.	.	.	.	.	.	.	6	.	.	.	.	.	.	.	.	.	.	.	.	.	.	.	.	.	.	.	.	.	.	.	.	.	.	.	.	.	.
Eukaryota-Fungi-Ascomycota-Dothideomycetes-Pleosporales-Didymellaceae-Didymella-Didymella pinodes	.	.	.	.	.	.	.	.	.	.	.	.	.	.	.	.	.	.	1	.	.	.	.	.	.	.	.	.	.	.	.	.	.	.	.	.	.	.	.	.	.	.	.	.	.	.	.	.	.
Eukaryota-Fungi-Ascomycota-Dothideomycetes-Pleosporales-Didymellaceae-Phoma	.	.	.	.	.	.	.	.	.	.	.	.	.	.	.	.	.	.	1	.	.	.	.	.	.	.	.	.	.	.	.	.	.	.	.	.	.	.	.	.	.	.	.	.	.	.	.	.	.
Eukaryota-Fungi-Ascomycota-Dothideomycetes-Pleosporales-Didymosphaeriaceae	.	.	.	.	.	.	.	.	.	.	.	.	.	.	.	.	.	.	26	.	.	.	.	.	.	.	.	.	.	.	.	.	.	.	.	.	.	.	.	.	.	.	.	.	.	.	.	.	.
Eukaryota-Fungi-Ascomycota-Dothideomycetes-Pleosporales-Didymosphaeriaceae-Bimuria	.	.	.	.	.	.	.	.	.	.	.	.	.	.	.	.	.	.	1	.	.	.	.	.	.	.	.	.	.	.	.	.	.	.	.	.	.	.	.	.	.	.	.	.	.	.	.	.	.
Eukaryota-Fungi-Ascomycota-Dothideomycetes-Pleosporales-Didymosphaeriaceae-Bimuria-Bimuria novae-zelandiae	.	.	.	.	.	.	.	.	.	.	.	.	.	.	.	.	.	.	2	.	.	.	.	.	.	.	.	.	.	.	.	.	.	.	.	.	.	.	.	.	.	.	.	.	.	.	.	.	.
Eukaryota-Fungi-Ascomycota-Dothideomycetes-Pleosporales-Didymosphaeriaceae-Paraphaeosphaeria	.	.	.	.	.	.	.	.	.	.	.	.	.	.	.	.	.	.	2	.	.	.	.	.	.	.	.	.	.	.	.	.	.	.	.	.	.	.	.	.	.	.	.	.	.	.	.	.	.
Eukaryota-Fungi-Ascomycota-Dothideomycetes-Pleosporales-Leptosphaeriaceae	.	.	.	.	.	.	.	.	.	.	.	.	.	.	.	.	.	.	46	.	.	.	.	.	.	.	.	.	.	.	.	.	.	.	.	.	.	.	.	.	.	.	.	.	.	.	.	.	.
Eukaryota-Fungi-Ascomycota-Dothideomycetes-Pleosporales-Leptosphaeriaceae-Leptosphaeria	.	.	.	.	.	.	.	.	.	.	.	.	.	.	.	.	.	.	20	.	.	.	.	.	.	.	.	.	.	.	.	.	.	.	.	.	.	.	.	.	.	.	.	.	.	.	.	.	.
Eukaryota-Fungi-Ascomycota-Dothideomycetes-Pleosporales-Leptosphaeriaceae-Leptosphaeria-Leptosphaeria biglobosa 'brassicae' group	.	.	.	.	.	.	.	.	.	.	.	.	.	.	.	.	.	.	4	.	.	.	.	.	.	.	.	.	.	.	.	.	.	.	.	.	.	.	.	.	.	.	.	.	.	.	.	.	.
Eukaryota-Fungi-Ascomycota-Dothideomycetes-Pleosporales-Leptosphaeriaceae-Leptosphaeria-Leptosphaeria maculans 'lepidii' group	.	.	.	.	.	.	.	.	.	.	.	.	.	.	.	.	.	.	3	.	.	.	.	.	.	.	.	.	.	.	.	.	.	.	.	.	.	.	.	.	.	.	.	.	.	.	.	.	.
Eukaryota-Fungi-Ascomycota-Dothideomycetes-Pleosporales-Phaeosphaeriaceae	.	.	.	.	.	.	.	.	.	.	.	.	.	.	.	.	.	.	49	.	1	.	.	.	.	.	.	.	.	.	.	.	.	.	.	.	.	.	.	.	.	.	.	.	.	.	.	.	.
Eukaryota-Fungi-Ascomycota-Dothideomycetes-Pleosporales-Phaeosphaeriaceae-Parastagonospora	.	.	.	.	.	.	.	.	.	.	.	.	.	.	.	.	.	.	42	.	.	.	.	.	.	.	.	.	.	.	.	.	.	.	.	.	.	.	.	.	.	.	.	.	.	.	.	.	.
Eukaryota-Fungi-Ascomycota-Dothideomycetes-Pleosporales-Phaeosphaeriaceae-Parastagonospora-Parastagonospora nodorum	.	.	.	.	.	.	.	.	.	.	.	.	.	.	.	.	.	.	1	.	.	.	.	.	.	.	.	.	.	.	.	.	.	.	.	.	.	.	.	.	.	.	.	.	.	.	.	.	.
Eukaryota-Fungi-Ascomycota-Dothideomycetes-Pleosporales-Pleosporaceae	.	.	.	.	.	.	.	.	.	.	.	.	.	.	.	.	.	.	173	.	.	.	.	.	.	.	.	.	.	.	.	.	.	.	.	.	.	.	.	.	.	.	.	.	.	.	.	.	.
Eukaryota-Fungi-Ascomycota-Dothideomycetes-Pleosporales-Pleosporaceae-Alternaria-Alternaria alternata	.	.	.	.	.	.	.	.	.	.	.	.	.	.	.	.	.	.	.	.	.	.	.	.	.	.	.	.	.	.	.	.	.	.	.	.	.	2	.	.	.	.	.	.	.	.	.	.	.
Eukaryota-Fungi-Ascomycota-Dothideomycetes-Pleosporales-Pleosporaceae-Bipolaris	.	.	.	.	.	.	.	.	.	.	.	.	.	.	.	.	.	.	62	.	.	.	.	.	.	.	.	.	.	.	.	.	.	.	.	.	.	.	.	.	.	.	.	.	.	.	.	.	.
Eukaryota-Fungi-Ascomycota-Dothideomycetes-Pleosporales-Pleosporaceae-Bipolaris-Bipolaris cookei	.	.	.	.	.	.	.	.	.	.	.	.	.	.	.	.	.	.	27	.	.	.	.	.	.	.	.	.	.	.	.	.	.	.	.	.	.	.	.	.	.	.	.	.	.	.	.	.	.
Eukaryota-Fungi-Ascomycota-Dothideomycetes-Pleosporales-Pleosporaceae-Bipolaris-Bipolaris maydis	.	.	.	.	.	.	.	.	.	.	.	.	.	.	.	.	.	.	.	.	.	.	.	.	.	.	.	.	.	.	.	.	.	.	.	.	.	.	.	.	.	.	.	.	.	.	.	.	.
Eukaryota-Fungi-Ascomycota-Dothideomycetes-Pleosporales-Pleosporaceae-Bipolaris-Bipolaris oryzae ATCC 44560	.	.	.	.	.	.	.	.	.	.	.	.	.	.	.	.	.	.	3	.	.	.	.	.	.	.	.	.	.	.	.	.	.	.	.	.	.	.	.	.	.	.	.	.	.	.	.	.	.
Eukaryota-Fungi-Ascomycota-Dothideomycetes-Pleosporales-Pleosporaceae-Bipolaris-Bipolaris zeicola 26-R-13	.	.	.	.	.	.	.	.	.	.	.	.	.	.	.	.	.	.	.	.	.	.	.	.	.	.	.	.	.	.	.	.	.	.	.	.	.	.	.	.	.	.	.	.	.	.	.	.	.
Eukaryota-Fungi-Ascomycota-Dothideomycetes-Pleosporales-Pleosporaceae-Exserohilum	.	.	.	.	.	.	.	.	.	.	.	.	.	.	.	.	.	.	3	.	.	.	.	.	.	.	.	.	.	.	.	.	.	.	.	.	.	.	.	.	.	.	.	.	.	.	.	.	.
Eukaryota-Fungi-Ascomycota-Dothideomycetes-Pleosporales-Pleosporaceae-Pleosporaceae sp. M306	.	.	.	.	.	.	.	.	.	.	.	.	.	.	.	.	.	.	1	.	.	.	.	.	.	.	.	.	.	.	.	.	.	.	.	.	.	.	.	.	.	.	.	.	.	.	.	.	.
Eukaryota-Fungi-Ascomycota-Dothideomycetes-Pleosporales-Pleosporaceae-Stemphylium	.	.	.	.	.	.	.	.	.	.	.	.	.	.	.	.	.	.	47	.	.	.	.	.	.	.	.	.	.	.	.	.	.	.	.	.	.	.	.	.	.	.	.	.	.	.	.	.	.
Eukaryota-Fungi-Ascomycota-Dothideomycetes-Pleosporales-Pleosporaceae-Stemphylium-Stemphylium botryosum	.	.	.	.	.	.	.	.	.	.	.	.	.	.	.	.	.	.	.	.	.	.	.	.	.	.	.	.	.	.	.	.	.	.	.	.	.	.	.	.	.	.	.	.	.	.	.	.	.
Eukaryota-Fungi-Ascomycota-Dothideomycetes-Pleosporales-Pleosporaceae-Stemphylium-Stemphylium lycopersici	.	.	.	.	.	.	.	.	.	.	.	.	.	.	.	.	.	.	.	.	.	.	.	.	.	.	.	.	.	.	.	.	.	.	.	.	.	.	.	.	.	.	.	.	.	.	.	.	.
Eukaryota-Fungi-Ascomycota-Dothideomycetes-Pleosporales-Shiraia	.	.	.	.	.	.	.	.	.	.	.	.	.	.	.	.	.	.	4	.	.	.	.	.	.	.	.	.	.	.	.	.	.	.	.	.	.	.	.	.	.	.	.	.	.	.	.	.	.
Eukaryota-Fungi-Ascomycota-Dothideomycetes-Pleosporales-Shiraia-Shiraia bambusicola	.	.	.	.	.	.	.	.	.	.	.	.	.	.	.	.	.	.	6	.	.	.	.	.	.	.	.	.	.	.	.	.	.	.	.	.	.	.	.	.	.	.	.	.	.	.	.	.	.
Eukaryota-Fungi-Ascomycota-Dothideomycetes-Pleosporales-Sporormiaceae	.	.	.	.	.	.	.	.	.	.	.	.	.	.	.	.	.	.	1	.	.	.	.	.	.	.	.	.	.	.	.	.	.	.	.	.	.	.	.	.	.	.	.	.	.	.	.	.	.
Eukaryota-Fungi-Ascomycota-Dothideomycetes-Pleosporales-Testudinaceae-Neotestudina	.	.	.	.	.	.	.	.	.	.	.	.	.	.	.	.	.	.	1	.	.	.	.	.	.	.	.	.	.	.	.	.	.	.	.	.	.	.	.	.	.	.	.	.	.	.	.	.	.
Eukaryota-Fungi-Ascomycota-Dothideomycetes-Pleosporales-Testudinaceae-Neotestudina-Neotestudina rosatii	.	.	.	.	.	.	.	.	.	.	.	.	.	.	.	.	.	.	1	.	.	.	.	.	.	.	.	.	.	.	.	.	.	.	.	.	.	.	.	.	.	.	.	.	.	.	.	.	.
Eukaryota-Fungi-Ascomycota-Dothideomycetes-Pleosporales-Trematosphaeriaceae	.	.	.	.	.	.	.	.	.	.	.	.	.	.	.	.	.	.	.	.	.	.	.	.	.	.	.	.	.	.	.	.	.	.	.	.	.	.	.	.	.	.	.	.	.	.	.	.	.
Eukaryota-Fungi-Ascomycota-Dothideomycetes-Pleosporales-Trematosphaeriaceae-Falciformispora	.	.	.	.	.	.	.	.	.	.	.	.	.	.	.	.	.	.	1	.	.	.	.	.	.	.	.	.	.	.	.	.	.	.	.	.	.	.	.	.	.	.	.	.	.	.	.	.	.
Eukaryota-Fungi-Ascomycota-Dothideomycetes-Pleosporales-Trematosphaeriaceae-Falciformispora-Falciformispora aquatica	.	.	.	.	.	.	.	.	.	.	.	.	.	.	.	.	.	.	1	.	.	.	.	.	.	.	.	.	.	.	.	.	.	.	.	.	.	.	.	.	.	.	.	.	.	.	.	.	.
Eukaryota-Fungi-Ascomycota-Dothideomycetes-Pleosporales-Trematosphaeriaceae-Falciformispora-Falciformispora senegalensis	.	.	.	.	.	.	.	.	.	.	.	.	.	.	.	.	.	.	.	.	.	.	.	.	.	.	.	.	.	.	.	.	.	.	.	.	.	.	.	.	.	.	.	.	.	.	.	.	.
Eukaryota-Fungi-Ascomycota-Dothideomycetes-Pleosporales-Trematosphaeriaceae-Falciformispora-Falciformispora tompkinsii	.	.	.	.	.	.	.	.	.	.	.	.	.	.	.	.	.	.	5	.	.	.	.	.	.	.	.	.	.	.	.	.	.	.	.	.	.	.	.	.	.	.	.	.	.	.	.	.	.
Eukaryota-Fungi-Ascomycota-Dothideomycetes-Pleosporales-Trematosphaeriaceae-Trematosphaeria	.	.	.	.	.	.	.	.	.	.	.	.	.	.	.	.	.	.	1	.	.	.	.	.	.	.	.	.	.	.	.	.	.	.	.	.	.	.	.	.	.	.	.	.	.	.	.	.	.
Eukaryota-Fungi-Ascomycota-Dothideomycetes-Pleosporales-Trematosphaeriaceae-Trematosphaeria-Trematosphaeria grisea	.	.	.	.	.	.	.	.	.	.	.	.	.	.	.	.	.	.	1	.	.	.	.	.	.	.	.	.	.	.	.	.	.	.	.	.	.	.	.	.	.	.	.	.	.	.	.	.	.
Eukaryota-Fungi-Ascomycota-Dothideomycetes-Pleosporales-Wettsteinina	.	.	.	.	.	.	.	.	.	.	.	.	.	.	.	.	.	.	2	.	.	.	.	.	.	.	.	.	.	.	.	.	.	.	.	.	.	.	.	.	.	.	.	.	.	.	.	.	.
Eukaryota-Fungi-Ascomycota-Dothideomycetes-Venturiales	.	.	.	.	.	.	.	.	.	.	.	.	.	.	.	.	.	.	2	.	.	.	.	.	.	.	.	.	.	.	.	.	.	.	.	.	.	.	.	.	.	.	.	.	.	.	.	.	.
Eukaryota-Fungi-Ascomycota-Dothideomycetes-Zopfiaceae	.	.	.	.	.	.	.	.	.	.	.	.	.	.	.	.	.	.	1	.	.	.	.	.	.	.	.	.	.	.	.	.	.	.	.	.	.	.	.	.	.	.	.	.	.	.	.	.	.
Eukaryota-Fungi-Ascomycota-Eurotiomycetes-Chaetothyriales	.	.	.	1	.	.	.	.	.	.	.	.	1	.	.	.	.	.	23	.	.	.	.	.	.	.	.	.	.	.	.	.	.	.	.	.	.	.	.	.	.	.	.	.	.	.	.	.	.
Eukaryota-Fungi-Ascomycota-Eurotiomycetes-Chaetothyriales-Herpotrichiellaceae	.	.	.	.	.	.	.	.	.	.	.	.	.	1	.	.	.	.	2	.	.	.	.	.	.	.	.	.	.	.	.	.	.	.	.	.	.	.	.	.	.	.	.	.	.	.	.	.	.
Eukaryota-Fungi-Ascomycota-Eurotiomycetes-Eurotiales	.	.	.	1	.	.	1	.	.	2	.	.	1	1	.	.	.	.	37	.	.	.	2	.	.	.	.	1	.	.	.	.	.	.	.	.	.	.	.	.	.	.	.	.	.	.	2	.	.
Eukaryota-Fungi-Ascomycota-Eurotiomycetes-Eurotiales-Aspergillaceae	.	.	.	.	.	1	.	.	.	.	.	.	.	.	.	.	.	.	4	.	.	.	.	.	.	.	.	.	.	.	.	.	.	.	.	.	.	.	.	.	.	.	.	.	.	.	.	.	.
Eukaryota-Fungi-Ascomycota-Eurotiomycetes-Eurotiales-Aspergillaceae-Aspergillus	.	.	.	.	.	.	.	.	.	.	.	.	1	.	.	.	.	.	2	.	.	.	.	.	.	.	.	.	.	.	.	.	.	.	.	.	.	.	.	.	.	.	.	.	.	.	.	.	.
Eukaryota-Fungi-Ascomycota-Eurotiomycetes-Eurotiales-Aspergillaceae-Aspergillus-Aspergillus nidulans FGSC A4	.	.	.	.	.	.	.	.	.	.	.	.	.	.	.	.	.	.	.	.	.	.	.	.	.	.	.	.	.	.	.	.	.	.	.	.	.	.	.	.	.	.	.	.	.	.	.	.	.
Eukaryota-Fungi-Ascomycota-Eurotiomycetes-Eurotiales-Aspergillaceae-Aspergillus-Aspergillus novofumigatus IBT 16806	.	.	.	.	.	.	.	.	.	.	.	.	.	.	.	.	.	.	4	.	.	.	.	.	.	.	.	.	.	.	.	.	.	.	.	.	.	.	.	.	.	.	.	.	.	.	.	.	.
Eukaryota-Fungi-Ascomycota-Eurotiomycetes-Eurotiales-Aspergillaceae-Aspergillus-Aspergillus oryzae RIB40	.	.	.	.	1	.	.	.	.	.	.	.	.	.	.	.	.	.	.	.	.	.	.	.	.	.	.	.	.	.	.	.	.	.	.	.	.	.	.	.	.	.	.	.	.	.	.	.	.
Eukaryota-Fungi-Ascomycota-Eurotiomycetes-Eurotiales-Aspergillaceae-Penicillium	.	.	.	.	.	.	.	.	.	.	.	.	.	.	.	.	.	.	1	.	.	.	.	.	.	.	.	.	.	.	.	.	.	.	.	.	.	.	.	.	.	.	.	.	.	.	.	.	.
Eukaryota-Fungi-Ascomycota-Eurotiomycetes-Eurotiales-Trichocomaceae	.	.	.	.	.	.	.	.	.	.	.	.	.	.	.	.	.	.	.	.	.	.	.	.	.	.	.	.	.	.	.	.	.	.	.	.	.	.	.	.	.	.	.	.	.	.	.	.	.
Eukaryota-Fungi-Ascomycota-Eurotiomycetes-Eurotiales-Trichocomaceae-Talaromyces-Talaromyces atroroseus	.	.	.	.	.	.	.	.	.	.	.	.	.	.	.	1	.	.	.	.	.	.	.	.	.	.	.	.	.	.	.	.	.	.	.	.	.	.	.	.	.	.	.	.	.	.	.	.	.
Eukaryota-Fungi-Ascomycota-Eurotiomycetes-Eurotiales-Trichocomaceae-Talaromyces-Talaromyces marneffei	.	.	.	.	.	.	.	.	.	.	.	.	.	.	.	.	.	.	.	.	.	.	.	.	1	.	.	.	.	.	.	.	.	.	.	.	.	.	.	.	.	.	.	.	.	.	.	.	.
Eukaryota-Fungi-Ascomycota-Eurotiomycetes-Mycocaliciales	.	.	.	.	.	.	.	.	.	.	.	.	.	.	.	.	.	.	.	.	.	.	.	.	.	.	.	.	.	.	.	.	.	.	.	.	.	.	.	.	.	.	.	.	.	.	.	.	.
Eukaryota-Fungi-Ascomycota-Eurotiomycetes-Onygenales	.	.	.	1	.	.	.	.	.	.	.	.	.	.	.	.	.	.	6	.	.	.	.	.	.	.	.	.	.	.	.	.	.	.	.	.	.	.	.	.	.	.	.	.	.	.	.	.	.
Eukaryota-Fungi-Ascomycota-Eurotiomycetes-Onygenales-Arthrodermataceae	.	.	.	1	.	.	.	.	.	.	.	.	.	.	.	.	.	.	.	.	.	.	.	.	.	.	.	.	.	.	.	.	.	.	.	.	.	.	.	.	.	.	.	.	.	.	.	.	.
Eukaryota-Fungi-Ascomycota-Eurotiomycetes-Verrucariales	.	.	.	.	.	.	.	.	.	.	.	.	.	.	.	.	.	.	10	.	1	.	.	.	.	.	.	.	.	.	.	.	.	.	.	.	.	.	.	.	.	.	.	.	.	.	.	.	.
Eukaryota-Fungi-Ascomycota-Eurotiomycetes-Verrucariales-Verrucariaceae	.	.	.	.	.	.	.	.	.	.	.	.	.	.	.	.	.	.	1	.	.	.	.	.	.	.	.	.	.	.	.	.	.	.	.	.	.	.	.	.	.	.	.	.	.	.	.	.	.
Eukaryota-Fungi-Ascomycota-Eurotiomycetes-Verrucariales-Verrucariaceae-Endocarpon-Endocarpon pusillum Z07020	.	.	.	.	.	.	.	.	.	.	.	.	.	.	.	.	.	.	.	.	.	.	.	.	.	1	.	.	.	.	.	.	.	.	.	.	.	.	.	.	.	.	.	.	.	.	.	.	.
Eukaryota-Fungi-Ascomycota-Lecanoromycetes-Lecanorales	.	.	.	.	.	.	.	.	.	.	.	.	.	.	.	.	.	.	7	.	.	.	.	.	.	.	.	.	.	.	.	.	.	.	.	.	.	.	.	.	.	.	.	.	.	.	.	.	.
Eukaryota-Fungi-Ascomycota-Lecanoromycetes-Lecanorales-Parmeliaceae	.	.	.	.	.	.	.	.	.	.	.	.	.	.	.	.	.	.	7	.	.	.	.	.	.	.	.	.	.	.	.	.	.	.	.	.	.	.	.	.	.	.	.	.	.	1	.	.	.
Eukaryota-Fungi-Ascomycota-Lecanoromycetes-Peltigerales	.	.	.	.	.	.	.	.	.	.	.	.	.	.	.	.	.	.	4	.	.	.	.	.	.	.	.	.	.	.	.	.	.	.	.	.	.	.	.	.	.	.	.	.	.	.	.	.	.
Eukaryota-Fungi-Ascomycota-Lecanoromycetes-Peltigerales-Peltigeraceae	.	.	.	.	.	.	.	.	.	.	.	.	.	.	.	.	.	.	3	.	.	.	.	.	.	.	.	.	.	.	.	.	.	.	.	.	.	.	.	.	.	.	.	.	.	.	.	.	.
Eukaryota-Fungi-Ascomycota-Leotiomycetes	.	.	.	1	.	.	.	.	.	1	.	.	.	.	.	.	.	.	7	.	.	.	.	.	.	.	.	.	.	.	.	.	.	.	.	.	.	.	.	.	.	.	.	.	.	.	.	.	.
Eukaryota-Fungi-Ascomycota-Leotiomycetes-Helotiales	.	.	.	.	.	.	1	.	.	.	1	.	.	.	.	.	.	.	5	.	.	.	.	.	.	.	.	.	.	.	.	.	.	.	.	.	.	.	.	.	.	.	.	.	.	.	.	.	.
Eukaryota-Fungi-Ascomycota-Leotiomycetes-Helotiales-Hyaloscyphaceae	.	.	.	.	.	.	.	.	.	.	.	.	.	1	.	.	.	.	.	.	.	.	.	.	.	.	.	.	.	.	.	.	.	.	.	.	.	.	.	.	.	.	.	.	.	.	.	.	.
Eukaryota-Fungi-Ascomycota-Leotiomycetes-Helotiales-Sclerotiniaceae	.	.	.	.	.	.	.	.	.	.	.	.	.	.	.	.	.	.	8	.	.	.	.	.	.	.	.	.	.	.	.	.	.	.	.	.	.	.	.	.	.	.	.	.	.	.	.	.	.
Eukaryota-Fungi-Ascomycota-Leotiomycetes-Helotiales-Sclerotiniaceae-Monilinia	.	.	.	.	.	.	.	.	.	.	.	.	.	.	.	.	.	.	.	.	.	.	.	.	.	.	.	.	.	.	.	.	.	.	.	.	.	.	.	.	.	.	.	.	.	.	.	.	.
Eukaryota-Fungi-Ascomycota-Leotiomycetes-Helotiales-Sclerotiniaceae-Sclerotinia	.	.	.	.	.	.	.	.	.	.	.	.	.	.	.	.	.	.	4	.	.	.	.	.	.	.	.	.	.	.	.	.	.	.	.	.	.	.	.	.	.	.	.	.	.	.	.	.	.
Eukaryota-Fungi-Ascomycota-Leotiomycetes-Pseudeurotiaceae	.	.	.	.	.	.	.	.	.	.	.	.	.	.	.	.	.	.	5	.	.	.	.	.	.	.	.	.	.	.	.	.	.	.	.	.	.	.	.	.	.	.	.	.	.	.	.	.	.
Eukaryota-Fungi-Ascomycota-Leotiomycetes-Pseudeurotiaceae-Pseudogymnoascus	.	.	.	.	.	.	.	.	.	.	.	.	.	.	.	.	.	.	2	.	.	.	.	.	.	1	.	.	.	.	.	.	.	.	.	.	.	.	.	.	.	.	.	.	.	.	.	.	.
Eukaryota-Fungi-Ascomycota-Pezizomycetes-Pezizales	.	.	.	.	.	.	.	.	.	.	.	.	.	.	.	.	.	.	4	.	.	.	.	.	.	.	.	.	.	.	.	.	.	.	.	.	.	.	.	.	.	.	.	.	.	.	.	.	.
Eukaryota-Fungi-Ascomycota-Pezizomycetes-Pezizales-Tuberaceae	.	.	.	.	.	.	.	.	.	.	.	.	.	.	.	.	.	.	10	.	.	.	.	.	.	.	.	.	.	.	.	.	.	.	.	.	.	.	.	.	.	.	.	.	.	.	.	.	.
Eukaryota-Fungi-Ascomycota-Saccharomycetes-Saccharomycetales	.	.	.	.	.	.	.	.	.	.	.	.	.	.	.	.	.	.	1	.	.	.	.	.	.	.	.	.	.	.	.	.	.	.	.	.	.	.	.	.	.	.	.	.	.	.	.	.	.
Eukaryota-Fungi-Ascomycota-Saccharomycetes-Saccharomycetales-Pichiaceae-Pichia-Pichia kudriavzevii	.	.	.	.	.	.	.	.	.	.	.	.	.	.	.	.	.	.	.	.	.	.	.	.	.	.	.	.	.	.	.	.	.	.	1	.	.	.	.	.	.	.	.	.	.	.	.	.	.
Eukaryota-Fungi-Ascomycota-Sordariomycetes	.	.	.	.	.	.	.	.	.	.	.	.	.	.	.	.	.	.	.	.	.	.	.	.	.	.	.	.	.	.	.	.	.	.	.	.	.	.	.	.	.	.	.	.	.	.	.	.	.
Eukaryota-Fungi-Ascomycota-Sordariomycetes-Calosphaeriales-Calosphaeriaceae-Jattaea-Jattaea tumidula	.	.	.	.	.	.	.	.	.	.	.	.	.	.	.	.	.	.	.	.	.	.	.	.	.	.	.	.	.	.	.	.	.	.	.	.	.	.	.	.	.	.	.	.	.	.	.	.	.
Eukaryota-Fungi-Ascomycota-Sordariomycetes-Coniochaetales-Coniochaetaceae-Coniochaeta-Coniochaeta hoffmannii	.	.	.	.	.	.	.	.	.	.	.	.	.	.	.	.	1	.	.	.	.	.	.	.	.	1	.	.	.	.	.	.	.	.	.	.	.	.	.	.	.	.	.	.	.	.	.	.	.
Eukaryota-Fungi-Ascomycota-Sordariomycetes-Coniochaetales-Coniochaetaceae-Coniochaeta-Coniochaeta rosae	.	.	.	.	.	.	.	.	.	.	1	.	.	.	.	.	.	.	.	.	1	.	.	.	.	.	.	.	.	.	.	.	.	.	.	.	.	.	.	.	.	.	.	.	.	.	.	.	.
Eukaryota-Fungi-Ascomycota-Sordariomycetes-Diaporthales	.	.	.	.	.	.	.	.	.	.	.	.	.	.	.	.	.	.	4	.	.	.	.	.	.	.	.	.	.	.	.	.	.	.	.	.	.	.	.	.	.	.	.	.	.	.	.	.	.
Eukaryota-Fungi-Ascomycota-Sordariomycetes-Diaporthales-Cryphonectriaceae	.	.	.	.	.	.	.	.	.	.	.	.	.	.	.	.	.	.	5	.	.	.	.	.	.	.	.	.	.	.	.	.	.	.	.	.	.	.	.	.	.	.	.	.	.	.	.	.	.
Eukaryota-Fungi-Ascomycota-Sordariomycetes-Diaporthales-Cryphonectriaceae-Chrysoporthe	.	.	.	.	.	.	.	.	.	.	.	.	.	.	.	.	.	.	2	.	.	.	.	.	.	.	.	.	.	.	.	.	.	.	.	.	.	.	.	.	.	.	.	.	.	.	.	.	.
Eukaryota-Fungi-Ascomycota-Sordariomycetes-Diaporthales-Diaporthaceae	.	.	.	.	.	.	.	.	.	.	.	.	.	.	.	.	.	.	3	.	.	.	.	.	.	.	.	.	.	.	.	.	.	.	.	.	.	.	.	.	.	.	.	.	.	.	.	.	.
Eukaryota-Fungi-Ascomycota-Sordariomycetes-Glomerellales	.	.	.	1	.	.	.	1	1	.	4	.	1	8	2	.	.	.	12	.	2	.	1	1	1	2	.	2	.	.	.	.	.	.	.	.	.	.	.	.	.	.	2	.	.	.	4	.	.
Eukaryota-Fungi-Ascomycota-Sordariomycetes-Glomerellales-Glomerellaceae	.	.	.	.	.	.	.	.	.	.	2	.	1	.	.	.	.	.	1	.	.	.	.	.	.	.	.	.	.	.	.	.	.	.	.	.	.	.	.	.	.	.	.	.	.	.	.	.	.
Eukaryota-Fungi-Ascomycota-Sordariomycetes-Glomerellales-Glomerellaceae-Colletotrichum	.	.	.	.	.	.	.	.	.	.	.	.	.	.	.	.	.	.	.	.	.	.	.	.	.	.	.	.	.	.	.	.	.	.	.	.	.	.	.	.	.	.	.	.	.	.	.	.	.
Eukaryota-Fungi-Ascomycota-Sordariomycetes-Glomerellales-Glomerellaceae-Colletotrichum-Colletotrichum graminicola	.	.	.	.	.	.	.	.	.	.	.	.	.	.	.	.	.	.	.	.	.	.	.	.	.	.	.	.	.	.	.	.	.	.	.	.	.	.	.	.	.	.	.	.	.	.	.	.	.
Eukaryota-Fungi-Ascomycota-Sordariomycetes-Glomerellales-Plectosphaerellaceae	1	.	.	.	.	.	.	.	.	.	1	.	.	.	.	.	.	.	.	.	.	.	.	.	.	.	.	.	.	.	.	.	.	.	.	.	.	.	.	.	.	.	.	.	.	.	.	.	.
Eukaryota-Fungi-Ascomycota-Sordariomycetes-Glomerellales-Reticulascaceae-Sporoschismopsis-Sporoschismopsis angustata	.	.	.	.	.	.	.	.	.	.	.	.	.	.	.	.	.	.	.	.	.	.	.	.	.	.	.	.	.	.	.	.	.	.	.	.	.	.	.	.	.	.	.	.	.	.	.	.	.
Eukaryota-Fungi-Ascomycota-Sordariomycetes-Hypocreales	.	2	.	8	1	.	1	14	2	1	3	.	3	9	5	.	1	2	50	1	4	.	2	.	6	2	.	.	2	.	.	.	1	1	1	.	.	.	.	3	.	.	3	.	.	1	1	.	2
Eukaryota-Fungi-Ascomycota-Sordariomycetes-Hypocreales-Clavicipitaceae	.	.	.	.	.	.	.	.	.	.	.	.	.	.	.	.	.	.	1	.	.	.	.	.	.	.	.	.	.	1	.	.	.	.	.	.	.	.	.	.	.	.	.	.	.	.	.	.	.
Eukaryota-Fungi-Ascomycota-Sordariomycetes-Hypocreales-Clavicipitaceae-Epichloe	.	.	.	.	.	.	.	.	.	.	.	.	.	.	.	.	.	.	.	.	.	.	.	.	.	1	.	.	.	.	.	.	.	.	.	.	.	.	.	.	.	.	.	.	.	.	.	.	.
Eukaryota-Fungi-Ascomycota-Sordariomycetes-Hypocreales-Clavicipitaceae-Metarhizium-Metarhizium granulomatis	.	.	.	.	.	.	.	.	.	.	1	.	.	.	.	.	.	.	.	.	.	.	.	.	.	.	.	.	.	.	.	.	.	.	.	.	.	.	.	.	.	.	.	.	.	.	.	.	.
Eukaryota-Fungi-Ascomycota-Sordariomycetes-Hypocreales-Clavicipitaceae-Pochonia	.	.	.	1	.	.	.	.	.	.	.	.	.	.	.	.	.	.	.	.	.	.	.	.	.	.	.	.	.	.	.	.	.	.	.	.	.	.	.	.	.	.	.	.	.	.	.	.	.
Eukaryota-Fungi-Ascomycota-Sordariomycetes-Hypocreales-Cordycipitaceae	.	.	.	1	.	.	.	1	.	.	1	.	.	.	1	.	.	.	5	.	.	.	.	.	.	.	.	.	.	.	.	.	.	.	.	.	.	.	.	.	.	.	.	.	.	.	.	.	.
Eukaryota-Fungi-Ascomycota-Sordariomycetes-Hypocreales-Cordycipitaceae-Cordyceps	.	.	.	.	.	.	.	.	.	.	.	.	.	.	.	.	.	.	.	.	1	.	.	.	.	1	.	.	.	.	.	.	.	.	.	.	.	.	.	.	.	.	.	.	.	.	.	.	.
Eukaryota-Fungi-Ascomycota-Sordariomycetes-Hypocreales-Hypocreaceae	.	.	.	.	.	1	1	.	.	.	.	.	.	1	.	.	.	.	3	.	.	.	.	.	.	.	.	.	.	.	.	.	.	.	.	.	1	.	.	.	.	.	.	.	.	.	.	1	.
Eukaryota-Fungi-Ascomycota-Sordariomycetes-Hypocreales-Hypocreaceae-Hypomyces	.	.	.	.	.	.	.	.	.	.	.	.	.	.	.	.	.	.	.	.	.	.	.	.	.	.	.	.	.	.	.	.	.	.	.	.	.	.	.	.	.	.	.	.	.	.	.	3	.
Eukaryota-Fungi-Ascomycota-Sordariomycetes-Hypocreales-Hypocreaceae-Trichoderma	.	.	.	.	.	.	.	.	.	.	.	.	.	.	.	.	.	.	.	.	.	.	.	.	.	.	.	.	.	.	.	.	.	.	.	.	.	.	.	.	.	.	.	.	.	.	.	.	.
Eukaryota-Fungi-Ascomycota-Sordariomycetes-Hypocreales-Nectriaceae	.	.	.	.	1	.	.	17	.	.	.	.	.	.	.	.	.	.	22	.	.	.	.	.	.	.	1	.	.	.	.	.	.	.	.	.	.	.	.	.	.	.	.	.	.	.	.	.	.
Eukaryota-Fungi-Ascomycota-Sordariomycetes-Hypocreales-Nectriaceae-Fusarium	.	.	.	.	.	.	.	57	.	.	.	.	.	.	.	.	.	.	.	.	.	.	.	.	.	.	.	.	.	.	.	.	.	.	.	.	.	.	.	.	.	.	.	.	.	.	.	.	1
Eukaryota-Fungi-Ascomycota-Sordariomycetes-Hypocreales-Nectriaceae-Fusarium-[Nectria] haematococca mpVI 77-13-4	.	.	.	.	.	.	.	9	.	.	.	.	1	.	.	.	.	.	.	.	.	.	.	.	.	.	.	.	.	.	.	.	.	.	.	.	.	.	.	.	.	.	.	.	.	.	.	.	.
Eukaryota-Fungi-Ascomycota-Sordariomycetes-Hypocreales-Nectriaceae-Fusarium-Fusarium oxysporum f. sp. lycopersici 4287	.	.	.	.	.	.	.	.	.	.	.	.	.	.	.	.	.	.	.	.	.	.	.	.	.	.	.	.	.	.	.	.	.	.	.	.	.	.	.	.	.	.	.	.	.	.	.	.	.
Eukaryota-Fungi-Ascomycota-Sordariomycetes-Hypocreales-Nectriaceae-Fusarium-Fusarium solani	.	.	.	.	.	.	.	7	.	.	.	.	.	.	.	.	.	.	.	.	.	.	.	.	.	.	.	.	.	.	.	.	.	.	.	.	.	.	.	.	.	.	.	.	.	.	.	.	.
Eukaryota-Fungi-Ascomycota-Sordariomycetes-Hypocreales-Ophiocordycipitaceae	.	.	.	.	.	.	.	.	.	.	.	.	.	1	1	.	1	.	12	.	1	.	.	1	.	.	.	.	.	.	.	.	.	.	1	.	.	.	.	.	.	.	.	.	.	.	.	.	.
Eukaryota-Fungi-Ascomycota-Sordariomycetes-Hypocreales-Ophiocordycipitaceae-Hirsutella	.	.	.	.	.	.	.	.	.	.	.	.	.	.	.	.	.	.	5	.	.	.	.	.	.	.	.	.	.	.	.	.	.	.	.	.	.	.	.	.	.	.	.	.	.	.	.	.	.
Eukaryota-Fungi-Ascomycota-Sordariomycetes-Hypocreales-Ophiocordycipitaceae-Ophiocordyceps	.	.	.	.	.	.	.	.	.	.	.	.	.	.	.	.	.	.	.	.	.	.	.	.	.	.	.	.	.	.	.	.	.	.	.	.	.	.	.	.	.	.	.	.	.	.	.	.	.
Eukaryota-Fungi-Ascomycota-Sordariomycetes-Hypocreales-Ophiocordycipitaceae-Purpureocillium	.	.	.	.	.	.	.	.	.	.	.	.	.	1	.	.	.	.	.	.	.	.	.	.	.	.	.	.	.	.	.	.	.	.	.	.	.	.	.	.	.	.	.	.	.	.	.	.	.
Eukaryota-Fungi-Ascomycota-Sordariomycetes-Magnaporthales	.	3	.	4	.	1	1	.	1	.	2	.	.	4	1	.	2	.	3	.	1	.	.	.	.	2	.	.	.	.	.	.	.	2	.	.	.	.	.	.	.	1	1	.	.	.	1	.	.
Eukaryota-Fungi-Ascomycota-Sordariomycetes-Magnaporthales-Magnaporthaceae	.	.	.	1	.	.	.	.	.	.	.	.	.	2	.	.	.	.	1	.	.	.	.	.	.	.	.	.	.	.	.	.	.	.	.	.	.	.	.	.	.	.	.	.	.	.	.	.	.
Eukaryota-Fungi-Ascomycota-Sordariomycetes-Magnaporthales-Magnaporthaceae-Gaeumannomyces	.	.	.	1	.	.	.	.	.	.	.	.	.	.	.	.	.	.	.	.	.	.	.	.	.	.	.	.	.	.	.	.	.	.	.	.	.	.	.	.	.	.	1	.	.	.	.	.	.
Eukaryota-Fungi-Ascomycota-Sordariomycetes-Magnaporthales-Pyriculariaceae	.	.	.	.	.	.	.	.	.	.	1	.	.	.	.	.	.	.	.	.	1	.	.	.	.	.	.	.	.	.	.	.	.	.	.	.	.	.	.	.	.	.	.	.	.	.	.	.	.
Eukaryota-Fungi-Ascomycota-Sordariomycetes-Microascales	.	.	.	.	.	.	.	.	.	.	.	.	.	1	.	.	.	.	6	.	.	.	1	.	.	.	.	.	.	.	.	.	.	.	.	.	.	.	.	.	.	.	.	.	.	.	.	1	.
Eukaryota-Fungi-Ascomycota-Sordariomycetes-Microascales-Microascaceae	.	.	.	.	.	.	.	.	.	.	.	.	.	.	.	.	.	.	1	.	.	.	.	.	.	.	.	.	.	.	.	.	.	.	.	.	.	.	.	.	.	.	.	.	.	.	.	.	.
Eukaryota-Fungi-Ascomycota-Sordariomycetes-Ophiostomatales	.	1	.	1	.	1	1	.	1	.	3	.	.	.	.	.	1	.	13	.	1	.	.	.	1	2	.	.	.	.	.	.	.	2	.	.	.	.	.	.	.	1	2	.	.	.	.	1	.
Eukaryota-Fungi-Ascomycota-Sordariomycetes-Ophiostomatales-Ophiostomataceae	.	1	.	.	1	.	.	.	.	.	1	.	.	.	.	.	.	.	.	.	.	.	.	.	.	.	.	.	.	.	.	.	.	.	.	.	.	.	.	.	.	.	.	.	.	1	.	.	.
Eukaryota-Fungi-Ascomycota-Sordariomycetes-Sordariales	176	236	9	1111	155	220	230	19	307	157	1130	22	397	1099	420	12	499	59	43	126	677	52	348	119	398	641	207	273	286	200	20	3	23	266	74	14	74	15	41	144	9	100	646	43	12	107	617	598	367
Eukaryota-Fungi-Ascomycota-Sordariomycetes-Sordariales-Chaetomiaceae	2	16	.	58	1	4	5	.	13	3	32	1	10	40	5	.	23	.	2	2	11	2	13	5	13	19	3	1	2	1	1	.	.	5	3	1	1	.	.	1	.	2	22	1	.	2	20	16	9
Eukaryota-Fungi-Ascomycota-Sordariomycetes-Sordariales-Chaetomiaceae-Chaetomium	.	.	.	3	1	6	.	.	.	.	1	.	1	3	.	.	.	.	.	.	.	.	8	.	.	.	5	.	.	.	1	.	.	.	.	.	.	1	.	.	.	.	.	1	.	.	2	1	.
Eukaryota-Fungi-Ascomycota-Sordariomycetes-Sordariales-Chaetomiaceae-Chaetomium-Chaetomium globosum	.	.	.	.	.	.	.	.	.	.	1	.	.	.	.	.	.	.	.	.	.	.	.	.	1	.	.	.	.	.	.	.	.	.	.	.	.	.	.	.	.	.	.	.	.	.	.	.	.
Eukaryota-Fungi-Ascomycota-Sordariomycetes-Sordariales-Chaetomiaceae-Chaetomium-Chaetomium globosum CBS 148.51	.	.	.	.	.	.	.	.	1	.	.	.	.	.	.	.	.	.	.	.	.	.	.	.	.	1	.	.	.	.	.	.	.	.	.	.	.	.	.	.	.	.	.	.	.	.	.	.	.
Eukaryota-Fungi-Ascomycota-Sordariomycetes-Sordariales-Chaetomiaceae-Chaetomium-Chaetomium sp.	.	.	.	.	.	.	.	.	.	.	.	.	.	.	.	.	.	.	.	.	.	.	.	.	.	.	.	.	.	.	.	.	.	.	.	.	.	.	.	.	.	.	.	.	.	.	1	.	.
Eukaryota-Fungi-Ascomycota-Sordariomycetes-Sordariales-Chaetomiaceae-Chaetomium-Chaetomium thermophilum var. thermophilum DSM 1495	.	.	.	.	.	2	.	.	.	.	.	.	.	.	.	.	.	.	.	.	.	.	2	.	.	.	.	.	.	.	.	.	.	.	.	.	.	.	.	.	.	.	.	.	.	.	.	.	.
Eukaryota-Fungi-Ascomycota-Sordariomycetes-Sordariales-Chaetomiaceae-Corynascus-Corynascus verrucosus	.	.	.	1	.	.	.	.	.	.	.	.	.	.	.	.	.	.	.	.	.	.	.	.	.	.	.	.	.	.	.	.	.	.	.	.	.	.	.	.	.	.	.	.	.	.	.	.	.
Eukaryota-Fungi-Ascomycota-Sordariomycetes-Sordariales-Chaetomiaceae-Humicola-Humicola fuscoatra var. fuscoatra	.	.	.	.	.	.	.	.	.	.	.	.	1	.	.	.	.	.	.	.	.	.	.	.	.	.	.	.	.	.	.	.	.	.	.	.	.	.	.	.	.	.	.	.	.	.	1	.	.
Eukaryota-Fungi-Ascomycota-Sordariomycetes-Sordariales-Chaetomiaceae-Melanocarpus-Melanocarpus albomyces	.	.	.	.	.	.	.	.	.	.	.	.	.	.	.	.	.	.	.	.	.	.	.	.	.	1	.	.	.	.	.	.	.	.	.	.	.	.	.	.	.	.	.	.	.	.	.	.	.
Eukaryota-Fungi-Ascomycota-Sordariomycetes-Sordariales-Chaetomiaceae-Podospora	.	.	.	2	.	.	.	.	.	.	.	.	.	.	.	.	1	.	.	.	1	.	.	.	.	.	.	.	.	.	.	.	.	.	.	.	.	.	.	.	.	.	1	.	.	.	.	1	.
Eukaryota-Fungi-Ascomycota-Sordariomycetes-Sordariales-Chaetomiaceae-Podospora-Podospora anserina S mat+	.	.	.	.	.	.	.	.	.	.	.	.	.	.	.	.	.	.	.	.	.	.	.	.	.	.	.	.	.	.	.	.	.	.	.	.	.	.	.	.	.	.	.	.	.	.	.	.	.
Eukaryota-Fungi-Ascomycota-Sordariomycetes-Sordariales-Chaetomiaceae-Subramaniula	.	.	.	.	.	.	.	.	.	.	.	.	.	.	.	.	.	.	.	.	.	.	1	.	.	.	.	.	.	.	.	.	.	.	.	.	.	.	.	.	.	.	.	.	.	.	.	.	.
Eukaryota-Fungi-Ascomycota-Sordariomycetes-Sordariales-Chaetomiaceae-Thermothelomyces	.	1	.	5	.	.	.	.	1	.	3	.	.	5	.	.	2	.	.	1	1	.	3	.	1	.	.	.	1	.	.	.	.	.	.	.	.	.	.	1	.	.	1	.	.	.	2	1	2
Eukaryota-Fungi-Ascomycota-Sordariomycetes-Sordariales-Chaetomiaceae-Thermothelomyces-Thermothelomyces hinnuleus	.	.	.	.	.	.	.	.	.	.	.	.	.	.	.	.	.	.	.	.	.	.	.	.	.	.	.	.	.	.	.	.	.	.	.	.	.	.	.	.	.	.	.	.	.	.	.	.	.
Eukaryota-Fungi-Ascomycota-Sordariomycetes-Sordariales-Chaetomiaceae-Thermothelomyces-Thermothelomyces thermophilus ATCC 42464	.	.	.	.	.	.	.	.	.	.	.	.	1	1	.	.	.	.	.	.	.	.	.	.	.	.	.	.	.	.	.	.	.	.	.	.	.	.	.	.	.	.	.	.	.	.	.	.	.
Eukaryota-Fungi-Ascomycota-Sordariomycetes-Sordariales-Chaetomiaceae-Thermothielavioides	.	.	.	9	.	1	2	.	4	.	2	.	1	9	2	.	1	.	.	1	5	.	1	.	.	4	.	.	1	.	.	.	.	1	.	.	.	.	.	.	.	.	1	.	.	1	2	2	3
Eukaryota-Fungi-Ascomycota-Sordariomycetes-Sordariales-Chaetomiaceae-Thermothielavioides-Thermothielavioides terrestris NRRL 8126	.	.	.	.	.	.	.	.	1	.	.	.	.	.	.	.	.	.	.	.	.	.	.	.	.	.	.	.	.	.	.	.	.	.	.	.	.	.	.	.	.	.	.	.	.	.	.	.	.
Eukaryota-Fungi-Ascomycota-Sordariomycetes-Sordariales-Chaetomiaceae-Thielavia-Thielavia sp. M317	.	.	.	.	.	.	.	.	.	.	2	.	.	.	.	.	.	.	.	.	1	.	.	.	2	.	.	.	.	.	.	.	.	.	.	.	.	.	.	.	.	.	.	.	.	.	.	.	.
Eukaryota-Fungi-Ascomycota-Sordariomycetes-Sordariales-Madurella	361	980	9	2131	229	462	432	35	637	362	3385	41	1136	1197	1193	12	537	92	54	333	1699	106	891	278	1035	1752	439	655	600	495	39	5	32	650	219	29	192	29	77	311	29	228	717	81	19	299	1631	1475	896
Eukaryota-Fungi-Ascomycota-Sordariomycetes-Sordariales-Madurella-Madurella mycetomatis	14448	10170	27	11053	932	16210	2166	82	3235	4409	37359	177	14634	270	17426	30	175	2624	119	3910	27257	1691	16238	2873	19022	25064	18723	24047	28166	19127	1826	78	784	24185	7512	780	9188	1310	3316	14232	1095	10963	482	3912	175	4938	24077	21522	12735
Eukaryota-Fungi-Ascomycota-Sordariomycetes-Sordariales-Ramophialophora-Ramophialophora petraea	.	.	.	.	.	.	.	.	.	.	.	.	.	.	.	.	.	.	.	.	2	.	.	.	.	.	.	.	.	.	.	.	.	.	.	.	.	.	.	.	.	.	.	.	.	.	.	.	.
Eukaryota-Fungi-Ascomycota-Sordariomycetes-Sordariales-Sordariaceae	.	.	.	1	.	.	1	.	.	.	2	.	.	1	.	.	2	.	6	.	1	.	.	.	.	.	1	.	.	.	.	.	.	.	.	.	.	.	.	.	.	.	.	.	.	.	.	2	.
Eukaryota-Fungi-Ascomycota-Sordariomycetes-Sordariales-Sordariaceae-Neurospora	.	.	.	.	.	.	.	.	.	.	.	.	.	.	.	.	.	.	7	.	.	.	.	.	.	.	.	.	.	.	.	.	.	.	.	.	.	.	.	.	.	.	1	.	.	.	.	.	.
Eukaryota-Fungi-Ascomycota-Sordariomycetes-Sordariales-Sordariaceae-Neurospora-Neurospora crassa	.	.	.	.	.	.	.	.	.	.	.	.	.	.	.	.	.	.	5	.	.	.	.	.	.	.	.	.	.	.	.	.	.	.	.	.	.	.	.	.	.	.	.	.	.	.	.	.	.
Eukaryota-Fungi-Ascomycota-Sordariomycetes-Sordariales-Sordariaceae-Sordaria	.	.	.	.	.	1	.	.	.	.	.	.	.	.	.	.	.	.	1	.	.	.	1	.	.	.	.	.	.	.	.	.	.	.	.	.	.	.	.	.	.	.	.	.	.	.	.	2	1
Eukaryota-Fungi-Ascomycota-Sordariomycetes-Sordariales-Sordariaceae-Sordaria-Sordaria macrospora k-hell	.	.	.	1	.	.	.	.	.	.	.	.	.	.	.	.	.	.	.	.	.	.	.	.	.	1	.	.	.	.	.	.	.	.	.	.	.	.	.	.	.	.	.	.	.	.	.	.	.
Eukaryota-Fungi-Ascomycota-Sordariomycetes-Togniniales	.	.	.	.	.	.	.	.	1	.	1	.	.	1	.	.	.	.	3	.	.	.	.	.	.	1	.	.	1	.	.	.	.	.	.	.	.	1	.	.	.	.	1	.	.	.	.	.	.
Eukaryota-Fungi-Ascomycota-Sordariomycetes-Togniniales-Togniniaceae	.	.	.	.	.	1	.	.	.	.	.	.	.	.	.	.	.	.	.	.	.	.	1	.	.	.	.	.	.	.	.	.	.	.	.	.	.	.	.	.	.	.	.	.	.	.	.	.	.
Eukaryota-Fungi-Ascomycota-Sordariomycetes-Togniniales-Togniniaceae-Phaeoacremonium	.	.	.	.	.	.	.	.	.	.	.	.	.	.	.	.	.	.	.	.	.	.	.	.	.	.	.	.	.	.	.	.	.	.	.	.	.	.	.	.	.	.	.	.	.	.	.	.	.
Eukaryota-Fungi-Ascomycota-Sordariomycetes-Trichocladium-Trichocladium sp. 19VA11	.	.	.	.	.	.	.	.	.	.	.	.	.	.	.	.	.	.	.	.	1	.	.	.	.	.	.	.	.	.	.	.	.	.	.	.	.	.	.	.	.	.	.	.	.	.	.	.	.
Eukaryota-Fungi-Ascomycota-Sordariomycetes-Xylariales	.	.	.	.	.	.	.	.	.	.	2	.	.	.	.	.	.	.	6	.	.	.	.	.	.	.	.	.	.	.	.	.	.	.	.	.	.	.	.	.	.	.	.	.	.	.	.	1	.
Eukaryota-Fungi-Ascomycota-Sordariomycetes-Xylariales-Hypoxylaceae	.	.	.	.	.	.	.	.	.	.	.	.	.	.	.	.	.	.	2	.	.	.	.	.	.	.	.	.	.	.	.	.	.	.	.	.	.	.	.	.	.	.	.	.	.	.	.	.	.
Eukaryota-Fungi-Ascomycota-Sordariomycetes-Xylariales-Sporocadaceae	.	.	.	.	.	.	.	.	.	.	.	.	.	.	.	.	.	.	.	.	.	.	.	.	.	.	.	.	1	.	.	.	.	.	.	.	.	.	.	.	.	.	.	.	.	.	.	.	.
Eukaryota-Fungi-Ascomycota-Sordariomycetes-Xylariales-Sporocadaceae-Pestalotiopsis	.	.	.	.	.	.	.	.	.	.	.	.	.	.	.	.	.	.	.	.	.	.	.	.	.	.	.	.	.	.	.	.	.	.	.	.	.	.	.	.	.	.	.	.	.	.	.	.	.
Eukaryota-Fungi-Ascomycota-uncultured Ascomycota	.	.	.	.	.	.	.	.	.	.	.	.	.	.	.	.	.	.	.	.	.	.	.	.	1	.	.	.	.	.	.	.	.	.	.	.	.	.	.	.	.	.	.	.	.	.	.	.	.
Eukaryota-Fungi-Ascomycota-uncultured Madurella	.	.	.	.	.	.	.	.	.	.	.	.	.	.	.	.	.	.	.	.	.	.	.	.	.	.	.	.	.	.	.	.	.	.	.	.	.	.	.	.	.	.	.	.	.	.	.	.	.
Eukaryota-Fungi-Ascomycota-Xylonomycetes-Xylonales	.	.	.	.	.	.	.	.	.	.	.	.	.	.	.	.	.	.	3	.	.	.	.	.	.	.	.	.	.	.	.	.	.	.	.	.	.	.	.	.	.	.	.	.	.	.	.	.	.
Eukaryota-Fungi-Basidiomycota-Agaricomycetes-Agaricales	.	.	.	.	.	.	.	.	.	.	.	.	.	.	.	.	.	.	7	.	.	.	.	.	.	.	.	.	.	.	.	.	.	.	.	.	.	.	.	.	.	.	.	.	.	.	.	.	.
Eukaryota-Fungi-Basidiomycota-Agaricomycetes-Agaricales-Agaricaceae-Agaricus-Agaricus bisporus var. bisporus H97	.	.	.	.	.	.	.	.	.	.	.	.	.	.	.	.	.	.	.	.	.	.	.	.	.	.	.	.	.	.	.	.	.	.	.	.	.	.	.	.	.	.	.	.	.	.	.	.	.
Eukaryota-Fungi-Basidiomycota-Agaricomycetes-Polyporales	.	.	.	.	.	.	.	.	.	.	.	.	.	.	.	.	.	.	9	.	.	.	.	.	.	.	.	.	.	.	.	.	.	.	.	.	.	.	.	.	.	.	.	.	.	.	.	.	.
Eukaryota-Fungi-Basidiomycota-Agaricomycetes-Polyporales-Polyporaceae	.	.	.	.	.	.	.	.	.	.	.	.	.	.	.	.	.	.	12	.	.	.	.	.	.	.	.	.	.	.	.	.	.	.	.	.	.	.	.	.	.	.	.	.	.	.	.	.	.
Eukaryota-Fungi-Basidiomycota-Agaricomycetes-Polyporales-Polyporaceae-Trametes	.	.	.	.	.	.	.	.	.	.	.	.	.	.	.	.	.	.	3	.	.	.	.	.	.	.	.	.	.	.	.	.	.	.	.	.	.	.	.	.	.	.	.	.	.	.	.	.	.
Eukaryota-Fungi-Basidiomycota-Exobasidiomycetes-Exobasidiales-Cryptobasidiaceae	.	.	.	.	.	.	.	.	.	.	.	.	.	.	.	.	.	.	1	.	.	.	.	.	.	.	.	.	.	.	.	.	.	.	.	.	.	.	.	.	.	.	.	.	.	.	.	.	.
Eukaryota-Fungi-Basidiomycota-Malasseziomycetes-Malasseziales	.	.	.	.	.	.	.	.	.	.	.	.	.	.	.	.	.	.	.	.	.	.	.	.	.	.	.	.	.	.	.	.	.	.	.	.	.	.	.	.	.	.	.	1	.	.	.	.	.
Eukaryota-Fungi-Basidiomycota-Malasseziomycetes-Malasseziales-Malasseziaceae-Malassezia	.	.	.	.	.	.	.	.	.	.	.	.	.	.	.	.	.	.	.	.	.	.	.	.	.	.	.	.	.	.	.	.	.	1	.	.	.	.	.	1	.	.	.	.	.	.	.	.	.
Eukaryota-Fungi-Basidiomycota-Malasseziomycetes-Malasseziales-Malasseziaceae-Malassezia-Malassezia restricta	.	.	.	.	.	.	.	.	.	.	.	.	.	.	.	.	.	.	.	.	.	.	2	.	.	.	.	.	.	.	.	.	1	.	.	.	.	.	.	.	.	.	.	.	1	.	.	.	1
Eukaryota-Fungi-Basidiomycota-Malasseziomycetes-Malasseziales-Malasseziaceae-Malassezia-Malassezia restricta CBS 7877	.	.	.	.	.	.	.	.	.	.	.	1	.	.	.	.	.	.	.	.	1	.	.	.	1	.	.	1	.	.	.	.	.	.	.	.	.	.	.	.	.	.	.	.	.	.	1	.	.
Eukaryota-Fungi-Basidiomycota-Microbotryomycetes-Sporidiobolales	.	.	.	.	.	.	.	.	.	.	.	.	.	.	.	.	.	.	.	.	.	.	.	.	.	.	.	.	.	.	.	.	.	.	.	.	.	.	.	.	.	.	.	.	.	.	.	.	.
Eukaryota-Fungi-Basidiomycota-Ustilaginomycetes-Ustilaginales	.	.	.	.	.	.	.	.	.	.	.	.	.	2	.	.	.	.	2	.	.	.	.	.	.	.	.	.	.	.	.	.	.	.	.	.	.	.	.	.	.	.	.	.	.	.	.	.	.
Eukaryota-Fungi-Basidiomycota-Ustilaginomycetes-Ustilaginales-Ustilaginaceae	.	.	.	.	.	.	.	.	.	.	1	.	.	.	.	.	.	.	.	.	.	.	.	.	.	.	.	.	.	.	.	.	.	.	.	.	.	.	.	.	.	.	.	.	.	.	.	.	.
Eukaryota-Fungi-fungal endophyte	.	.	.	.	.	.	.	.	.	.	1	.	.	.	1	.	.	.	.	.	.	.	.	.	.	.	.	.	.	.	.	.	.	.	.	.	.	.	.	.	.	.	.	.	.	.	.	1	.
Eukaryota-Fungi-uncultured fungus	.	.	.	1	.	.	.	.	.	.	.	.	.	.	.	.	.	.	.	.	.	.	.	.	.	.	.	.	.	.	.	.	.	.	.	.	.	.	.	.	.	.	.	.	.	.	1	.	.
Eukaryota-Metazoa-Arthropoda-Ichthyostraca-Raillietiellida	.	.	.	1	.	.	.	.	.	.	.	.	.	.	.	.	.	.	.	.	.	.	.	.	.	.	.	.	.	.	.	.	.	.	.	.	.	.	.	.	.	.	.	.	.	.	.	.	.
Eukaryota-Metazoa-Arthropoda-Insecta-Diptera	.	.	.	.	3	.	1	.	.	.	.	.	.	.	.	.	.	.	.	.	.	.	.	.	.	1	1	.	.	.	.	.	.	.	.	.	.	.	.	.	.	.	.	.	.	.	.	.	.
Eukaryota-Metazoa-Arthropoda-Insecta-Diptera-Ceratopogonidae	.	.	.	.	.	.	.	.	1	.	.	.	.	.	.	.	.	.	.	.	.	.	.	.	.	.	.	.	.	.	.	.	.	.	.	.	.	.	.	.	.	.	.	.	.	.	.	.	.
Eukaryota-Metazoa-Arthropoda-Insecta-Diptera-Ceratopogonidae-Culicoides	.	.	.	.	1	.	.	.	.	.	.	.	.	.	.	.	.	.	.	.	.	.	.	.	.	.	.	.	.	.	.	.	.	.	.	.	.	.	.	.	.	.	.	.	.	.	.	.	.
Eukaryota-Metazoa-Arthropoda-Insecta-Diptera-Ceratopogonidae-Culicoides-Culicoides sonorensis	.	.	.	.	.	.	.	.	.	.	.	.	.	.	.	.	.	.	.	.	.	.	.	.	.	.	.	.	.	.	.	.	.	.	.	.	.	.	.	.	.	.	.	.	.	.	.	.	.
Eukaryota-Metazoa-Arthropoda-Insecta-Diptera-Culicidae	.	.	.	.	2	.	.	.	.	.	.	.	.	.	.	.	.	.	.	.	.	.	.	.	.	.	.	.	.	.	.	.	.	.	.	.	.	.	.	.	.	.	.	.	.	.	.	.	.
Eukaryota-Metazoa-Arthropoda-Insecta-Diptera-Culicidae-Culex	.	.	.	.	3	.	.	.	.	.	.	.	.	.	.	.	.	.	.	.	.	.	.	.	.	.	.	.	.	.	.	.	.	.	.	.	.	.	.	.	.	.	.	.	.	.	.	.	.
Eukaryota-Metazoa-Arthropoda-Insecta-Diptera-Culicidae-Culex-Culex quinquefasciatus	.	.	.	.	1	.	.	.	.	.	.	.	.	.	.	.	.	.	.	.	.	.	.	.	.	.	.	.	.	.	.	.	.	.	.	.	.	.	.	.	.	.	.	.	.	.	.	.	.
Eukaryota-Metazoa-Arthropoda-Insecta-Diptera-Muscidae-Musca-Musca domestica	.	.	.	.	.	.	.	.	.	.	.	.	.	.	.	.	.	.	.	.	.	.	.	.	.	.	.	.	.	.	.	.	.	.	.	.	.	.	.	.	.	.	.	.	1	.	.	.	.
Eukaryota-Metazoa-Arthropoda-Insecta-Hemiptera	.	.	.	.	.	.	.	.	.	.	.	.	.	.	.	.	.	.	.	.	.	.	.	.	.	.	.	.	.	.	.	.	.	.	.	.	.	.	.	.	.	.	.	.	.	.	.	.	.
Eukaryota-Metazoa-Arthropoda-Insecta-Hymenoptera-Formicidae	.	.	.	.	.	.	.	.	.	.	.	.	.	.	.	.	.	.	.	.	.	.	.	.	.	.	.	.	.	.	.	.	.	.	.	.	.	.	.	.	.	.	.	.	.	.	.	.	.
Eukaryota-Metazoa-Arthropoda-Insecta-Hymenoptera-Formicidae-Camponotus	.	.	.	.	.	.	.	.	.	.	.	.	.	.	.	.	.	.	.	.	.	.	.	.	.	.	.	.	.	.	.	.	.	.	.	.	.	.	.	.	.	.	.	.	.	.	.	.	.
Eukaryota-Metazoa-Arthropoda-Insecta-Lepidoptera	.	.	.	.	.	.	.	.	.	.	.	.	.	.	.	.	.	.	.	.	.	.	1	.	.	.	.	.	.	.	.	.	.	.	.	.	.	.	.	.	.	.	.	.	.	.	.	.	.
Eukaryota-Metazoa-Arthropoda-Insecta-Odonata	.	.	.	.	.	.	.	.	.	.	.	.	.	.	.	.	.	.	.	.	.	.	.	.	.	.	.	.	.	.	.	.	.	.	.	.	.	.	.	.	.	.	.	.	.	.	.	.	.
Eukaryota-Metazoa-Arthropoda-Insecta-Thysanoptera-Phlaeothripidae	.	.	.	.	.	.	.	.	.	.	.	.	.	.	.	.	.	.	.	.	.	.	.	.	.	.	.	.	.	.	.	1	.	.	.	.	.	.	.	.	.	.	.	.	.	.	.	.	.
Eukaryota-Metazoa-Chordata-Actinopteri	.	.	.	1	.	.	.	.	.	.	.	.	.	.	.	.	.	.	.	.	.	.	.	.	.	.	.	.	.	.	.	.	.	.	.	.	.	.	.	.	.	.	.	.	.	.	.	.	.
Eukaryota-Metazoa-Chordata-Actinopteri-Acipenseriformes	.	.	.	.	.	.	.	.	.	.	.	.	.	.	1	.	.	.	.	.	.	.	.	.	.	.	.	.	.	.	.	.	.	.	.	.	.	.	.	.	.	.	.	.	.	.	.	.	.
Eukaryota-Metazoa-Chordata-Actinopteri-Beloniformes	.	.	.	.	.	.	.	.	.	.	.	.	.	.	.	.	.	.	.	.	.	.	.	.	.	.	.	.	1	.	.	.	.	.	.	.	.	.	.	.	.	.	.	.	.	.	.	.	.
Eukaryota-Metazoa-Chordata-Actinopteri-Blenniiformes	.	.	.	.	1	.	.	.	.	.	.	.	.	.	.	.	.	.	.	.	.	.	.	.	.	.	.	.	.	.	.	.	.	1	.	.	.	.	.	.	.	.	.	.	.	.	.	.	.
Eukaryota-Metazoa-Chordata-Actinopteri-Chaetodontiformes	.	.	.	.	.	.	.	1	.	.	.	.	.	.	.	.	.	.	.	.	.	.	.	.	.	.	.	.	.	.	.	.	.	.	.	.	.	.	.	.	.	.	.	.	.	.	.	.	.
Eukaryota-Metazoa-Chordata-Actinopteri-Chaetodontiformes-Leiognathidae	.	.	.	.	.	.	1	.	.	.	.	.	.	.	.	.	.	.	.	.	.	.	.	.	.	.	.	.	.	.	.	.	.	.	.	.	.	.	.	.	.	.	.	.	.	.	.	.	.
Eukaryota-Metazoa-Chordata-Actinopteri-Cichliformes	.	.	.	.	.	.	.	.	.	.	.	.	.	.	.	.	.	.	.	.	.	.	.	.	.	.	.	.	.	.	.	.	.	.	.	.	.	.	.	.	.	.	.	.	.	.	1	.	.
Eukaryota-Metazoa-Chordata-Actinopteri-Clupeiformes-Clupeidae	.	.	.	.	.	.	.	.	.	.	.	.	.	.	.	.	.	.	.	.	.	.	.	.	.	.	.	.	.	1	.	.	.	.	.	.	.	.	.	.	.	.	.	.	.	.	.	.	.
Eukaryota-Metazoa-Chordata-Actinopteri-Cypriniformes	.	.	.	.	.	.	.	1	.	.	.	.	.	.	.	.	.	.	.	.	.	1	.	.	.	.	.	.	.	.	.	.	.	.	.	.	.	.	.	.	.	.	.	.	.	.	.	.	.
Eukaryota-Metazoa-Chordata-Actinopteri-Cypriniformes-Cyprinidae	.	.	.	.	.	.	.	.	.	.	.	.	.	.	.	.	.	.	.	.	.	.	.	.	.	.	.	.	.	.	.	.	.	.	.	.	.	.	.	.	.	.	.	.	.	.	.	.	.
Eukaryota-Metazoa-Chordata-Actinopteri-Cypriniformes-Cyprinidae-Cyprinus	.	.	.	.	.	.	.	.	.	.	1	.	.	.	.	.	.	.	.	.	.	1	.	.	.	.	.	.	.	.	.	.	.	.	.	.	.	.	.	.	.	.	.	.	.	.	.	.	.
Eukaryota-Metazoa-Chordata-Actinopteri-Cyprinodontiformes-Poeciliidae	.	.	.	1	.	.	.	.	.	.	.	.	.	.	.	.	.	.	.	.	.	.	.	.	.	.	.	.	.	.	.	.	.	.	.	.	.	.	.	.	.	.	.	.	.	.	.	.	.
Eukaryota-Metazoa-Chordata-Actinopteri-Pleuronectiformes	.	.	.	1	.	.	.	.	.	.	.	.	.	.	.	.	.	.	.	.	.	.	.	.	.	.	.	.	.	.	.	.	.	.	.	.	.	.	.	.	.	.	.	.	.	.	.	.	.
Eukaryota-Metazoa-Chordata-Actinopteri-Salmoniformes	.	.	.	.	1	.	.	.	.	.	.	.	.	.	.	.	.	.	.	.	.	.	.	.	.	.	.	.	.	.	.	.	.	.	.	.	.	.	.	.	.	.	.	.	.	.	.	.	.
Eukaryota-Metazoa-Chordata-Actinopteri-Syngnathiformes	.	.	.	.	.	.	1	.	.	.	.	.	.	.	.	.	.	.	.	.	.	.	.	.	.	.	.	.	.	.	.	.	.	.	.	.	.	.	.	.	.	.	.	.	.	.	.	.	.
Eukaryota-Metazoa-Chordata-Actinopteri-Tetraodontiformes	.	.	.	.	.	.	1	.	.	.	.	.	.	.	.	.	.	.	.	.	.	.	.	.	.	.	.	.	.	.	.	.	.	.	.	.	.	.	.	.	.	.	.	.	.	.	.	.	.
Eukaryota-Metazoa-Chordata-Actinopteri-Tetraodontiformes-Tetraodontidae	.	.	.	.	.	.	.	1	.	.	.	.	.	.	.	.	.	.	.	.	.	.	.	.	.	.	.	.	.	.	.	.	.	.	.	.	.	.	.	.	.	.	.	.	.	.	.	.	.
Eukaryota-Metazoa-Chordata-Actinopteri-Zeiformes	.	.	.	.	.	.	.	.	.	.	.	.	.	.	.	.	.	.	.	.	.	.	.	.	.	1	.	.	.	.	.	.	.	.	.	.	.	.	.	.	.	.	.	.	.	.	.	.	.
Eukaryota-Metazoa-Chordata-Amphibia-Anura	.	.	.	1	.	.	.	.	.	.	.	.	.	.	.	.	.	.	.	.	.	.	.	.	.	.	.	.	.	.	.	.	.	.	.	.	.	.	.	.	.	.	1	.	.	.	.	.	.
Eukaryota-Metazoa-Chordata-Amphibia-Anura-Pipidae	.	.	.	.	.	.	.	.	.	.	.	.	.	.	1	.	.	.	.	.	.	.	.	.	.	.	.	.	.	.	.	.	.	.	.	.	.	.	.	.	.	.	.	.	.	.	.	.	.
Eukaryota-Metazoa-Chordata-Amphibia-Anura-Strabomantidae	.	.	.	1	.	.	.	.	.	.	.	.	.	.	.	.	.	.	.	.	.	.	.	.	.	.	.	.	.	.	.	.	.	.	.	.	.	.	.	.	.	.	.	.	.	.	.	.	.
Eukaryota-Metazoa-Chordata-Aves-Apterygiformes	.	.	.	.	.	.	.	.	1	.	.	.	.	.	1	.	.	.	.	.	.	.	.	.	.	.	.	.	.	.	.	.	.	.	.	.	.	.	.	.	.	.	.	.	.	.	1	.	.
Eukaryota-Metazoa-Chordata-Aves-Apterygiformes-Apterygidae	.	.	.	.	.	.	.	1	.	.	.	.	.	.	.	.	.	.	.	.	.	.	.	.	.	.	.	.	.	.	.	.	.	.	.	.	.	.	.	1	.	.	.	.	.	.	.	.	.
Eukaryota-Metazoa-Chordata-Aves-Apterygiformes-Apterygidae-Apteryx	1	.	1	.	.	.	.	.	.	.	1	.	.	.	1	.	.	.	.	.	.	.	.	.	.	.	2	1	1	.	.	.	.	1	.	1	1	1	.	.	.	.	.	.	.	.	1	.	.
Eukaryota-Metazoa-Chordata-Aves-Apterygiformes-Apterygidae-Apteryx-Apteryx mantelli mantelli	.	.	1	1	1	2	.	.	.	.	.	.	.	.	.	.	.	.	.	.	.	.	.	.	.	.	.	1	1	.	.	.	.	.	.	.	1	.	.	.	.	.	1	.	.	.	.	.	1
Eukaryota-Metazoa-Chordata-Aves-Galliformes-Phasianidae	.	.	.	.	.	.	.	.	.	.	.	.	.	.	.	.	.	.	.	.	.	.	.	.	.	.	.	.	.	.	.	.	.	.	.	.	.	.	.	.	.	.	.	.	.	.	.	.	.
Eukaryota-Metazoa-Chordata-Aves-Galliformes-Phasianidae-Gallus	.	.	.	1	1	.	1	.	.	.	.	.	.	.	.	.	.	1	.	1	.	.	.	1	.	.	.	.	.	.	.	.	.	.	.	.	.	.	.	.	.	1	.	.	.	.	.	.	.
Eukaryota-Metazoa-Chordata-Aves-Galliformes-Phasianidae-Gallus-Gallus gallus	.	.	.	.	.	.	.	.	.	.	.	.	.	.	.	.	.	.	.	.	.	.	.	.	.	.	.	.	.	.	.	.	2	.	.	.	.	.	.	.	.	.	.	.	.	.	.	.	.
Eukaryota-Metazoa-Chordata-Aves-Passeriformes	.	.	.	.	.	.	.	.	.	.	.	.	.	.	.	.	.	.	.	.	.	.	.	.	.	.	1	.	.	.	.	.	.	.	.	.	.	.	.	.	.	.	.	.	.	.	.	.	.
Eukaryota-Metazoa-Chordata-Aves-Passeriformes-Corvidae	.	.	.	.	.	.	.	.	.	.	.	.	.	.	.	.	.	.	.	.	.	.	.	.	.	.	.	.	.	.	.	1	.	.	.	.	.	.	.	.	.	.	.	.	.	.	.	.	.
Eukaryota-Metazoa-Chordata-Aves-Passeriformes-Corvidae-Aphelocoma	.	.	.	.	.	.	1	.	.	.	.	.	.	.	.	.	.	.	.	.	.	.	.	.	.	.	.	.	.	.	.	.	.	.	.	.	.	.	.	.	.	.	.	.	.	.	.	.	.
Eukaryota-Metazoa-Chordata-Aves-Passeriformes-Corvidae-Aphelocoma-Aphelocoma californica x Aphelocoma woodhouseii	.	.	.	.	.	.	.	.	.	.	.	.	.	.	.	.	.	.	.	.	.	.	1	.	1	.	.	.	.	.	.	.	.	.	.	.	.	.	.	.	.	.	.	.	.	.	.	.	.
Eukaryota-Metazoa-Chordata-Aves-Sphenisciformes	.	.	.	.	.	.	1	.	.	.	.	.	.	.	.	.	.	.	.	.	.	.	.	.	.	.	.	.	.	.	.	.	.	.	.	.	.	.	.	.	.	.	.	.	.	.	.	.	.
Eukaryota-Metazoa-Chordata-Chondrichthyes-Orectolobiformes	.	.	.	.	.	.	.	.	1	.	.	.	.	.	.	.	.	.	.	.	.	.	.	.	.	.	.	.	.	.	.	.	.	.	.	.	.	.	.	.	.	.	.	.	.	.	.	.	.
Eukaryota-Metazoa-Chordata-Hyperoartia-Petromyzontiformes	.	.	.	.	.	.	.	1	.	.	.	.	.	.	.	.	.	.	.	.	.	.	.	.	.	.	.	.	.	.	.	.	.	.	.	.	.	.	.	.	.	.	.	.	.	.	.	.	.
Eukaryota-Metazoa-Chordata-Mammalia	.	1	.	.	.	.	.	.	.	.	.	.	.	.	1	.	.	.	.	.	.	.	.	.	.	.	.	.	.	.	.	.	.	.	.	.	.	.	.	.	.	.	.	.	.	.	.	.	.
Eukaryota-Metazoa-Chordata-Mammalia-Artiodactyla	.	.	1	3	6	.	1	.	1	.	1	2	2	2	.	1	.	1	.	.	.	1	2	1	2	.	1	1	1	.	.	.	1	.	1	.	.	1	1	1	.	3	2	1	1	.	.	1	.
Eukaryota-Metazoa-Chordata-Mammalia-Artiodactyla-Bovidae	1	.	.	3	4	1	.	1	.	.	.	.	.	.	.	.	.	.	.	.	1	.	.	.	.	.	.	.	1	.	1	.	2	.	.	.	.	1	.	1	.	1	.	1	.	.	1	.	.
Eukaryota-Metazoa-Chordata-Mammalia-Artiodactyla-Bovidae-Bos	1	1	.	3	1	.	.	2	1	.	.	1	1	.	.	1	.	2	.	1	2	.	2	1	2	1	1	.	.	.	.	.	.	1	.	.	.	.	.	.	.	.	2	.	.	.	1	.	.
Eukaryota-Metazoa-Chordata-Mammalia-Artiodactyla-Bovidae-Bos-Bos indicus x Bos taurus	.	.	.	20	15	.	13	7	18	1	2	2	2	.	2	4	3	1	.	2	.	2	1	5	.	1	.	.	1	.	.	.	.	.	1	.	.	.	.	.	.	.	.	1	.	1	3	2	7
Eukaryota-Metazoa-Chordata-Mammalia-Artiodactyla-Bovidae-Bos-Bos mutus	.	.	.	.	.	.	.	.	.	.	.	1	.	.	.	.	.	.	.	.	.	.	.	.	.	.	.	.	.	.	.	.	.	.	.	.	.	.	.	.	.	.	.	.	.	.	.	.	.
Eukaryota-Metazoa-Chordata-Mammalia-Artiodactyla-Bovidae-Bos-Bos taurus	10	1	5	1	3	2	2	.	1	.	1	1	2	3	.	2	.	1	3	3	2	1	2	.	2	2	1	8	2	2	1	3	2	3	.	2	4	3	.	.	.	5	5	.	.	2	4	2	3
Eukaryota-Metazoa-Chordata-Mammalia-Artiodactyla-Bovidae-Capra	.	.	.	.	.	.	.	.	.	.	.	.	1	.	.	.	.	.	.	.	.	.	.	.	.	.	.	.	.	.	.	.	.	.	.	.	.	.	.	.	.	.	.	.	.	.	.	.	.
Eukaryota-Metazoa-Chordata-Mammalia-Artiodactyla-Bovidae-Ovis	.	.	.	.	1	.	.	.	.	.	.	.	.	.	.	.	.	.	.	.	.	.	.	.	.	.	.	.	.	.	.	.	.	.	.	.	.	.	.	.	.	.	.	.	.	.	.	.	.
Eukaryota-Metazoa-Chordata-Mammalia-Artiodactyla-Bovidae-Ovis-Ovis aries	.	.	.	.	.	1	.	.	.	.	.	.	.	.	.	.	.	.	.	.	.	.	.	.	.	.	.	.	.	.	.	.	.	.	.	.	.	.	.	.	.	.	.	.	.	.	.	.	.
Eukaryota-Metazoa-Chordata-Mammalia-Artiodactyla-Bovidae-Ovis-Ovis canadensis canadensis	.	.	.	.	.	1	.	.	.	.	.	.	1	.	.	.	.	.	.	.	.	.	.	.	.	.	.	.	.	.	.	.	.	.	.	.	.	.	.	.	.	.	.	.	.	.	.	.	.
Eukaryota-Metazoa-Chordata-Mammalia-Artiodactyla-Suidae	.	.	.	.	.	.	.	.	.	.	.	.	.	.	.	.	.	.	.	.	.	.	.	.	.	.	.	.	.	.	.	.	.	.	.	.	.	.	.	.	.	.	.	.	.	.	.	.	.
Eukaryota-Metazoa-Chordata-Mammalia-Artiodactyla-Suidae-Sus	.	.	.	.	.	.	.	.	.	.	.	.	.	.	.	.	.	.	.	.	.	.	.	.	.	.	.	.	.	.	.	.	.	.	.	.	.	.	.	.	.	.	.	.	.	.	1	.	.
Eukaryota-Metazoa-Chordata-Mammalia-Artiodactyla-Suidae-Sus-Sus scrofa	.	.	.	.	.	.	.	.	.	.	.	.	.	.	.	.	.	.	.	.	.	.	.	.	.	.	.	.	.	.	.	.	.	.	.	.	.	.	.	.	.	.	.	.	.	.	.	.	.
Eukaryota-Metazoa-Chordata-Mammalia-Carnivora	.	.	.	1	1	.	1	.	3	.	.	.	.	.	1	.	.	.	1	.	.	.	.	.	.	.	.	.	.	.	.	.	.	1	.	.	.	.	.	.	.	2	.	.	1	.	.	.	1
Eukaryota-Metazoa-Chordata-Mammalia-Carnivora-Canidae	.	.	.	.	.	.	.	.	.	.	.	.	.	.	.	.	.	.	.	.	.	.	.	1	.	1	.	.	.	.	.	.	2	.	.	.	.	.	.	1	.	.	.	.	.	.	.	.	.
Eukaryota-Metazoa-Chordata-Mammalia-Carnivora-Canidae-Canis-Canis lupus familiaris	.	.	.	.	.	.	.	.	.	.	.	.	.	.	.	.	.	.	.	.	.	.	.	.	.	.	.	.	.	.	.	.	.	.	.	.	.	.	.	.	.	1	.	.	.	.	.	.	.
Eukaryota-Metazoa-Chordata-Mammalia-Carnivora-Canidae-Vulpes-Vulpes vulpes	.	.	.	.	.	.	.	.	.	.	.	.	.	.	.	.	.	.	.	.	.	.	.	.	.	.	.	.	.	.	.	.	.	.	.	.	.	.	.	.	.	.	.	1	.	.	.	.	.
Eukaryota-Metazoa-Chordata-Mammalia-Carnivora-Felidae-Acinonyx	.	.	.	.	.	.	.	.	.	.	.	.	.	.	.	.	.	.	.	.	.	.	.	1	.	.	.	.	.	.	.	.	.	.	.	.	.	.	.	.	.	.	.	.	.	.	.	.	.
Eukaryota-Metazoa-Chordata-Mammalia-Carnivora-Felidae-Acinonyx-Acinonyx jubatus	.	.	.	.	.	.	1	.	.	.	.	.	.	.	.	.	.	.	.	.	.	.	.	.	.	.	.	.	.	.	.	.	.	.	.	.	.	.	.	.	.	.	.	.	.	.	.	.	.
Eukaryota-Metazoa-Chordata-Mammalia-Carnivora-Otariidae	.	.	.	3	.	.	.	1	.	.	.	.	.	.	.	.	.	.	.	.	.	.	.	.	.	.	.	.	.	.	.	.	.	.	.	.	.	.	.	.	.	.	.	.	.	.	.	.	.
Eukaryota-Metazoa-Chordata-Mammalia-Carnivora-Otariidae-Zalophus	.	.	.	.	1	.	.	1	1	.	.	.	.	.	.	.	.	.	.	.	.	.	.	.	.	.	.	.	.	.	.	.	.	.	.	.	.	.	.	.	.	.	.	.	.	.	.	.	.
Eukaryota-Metazoa-Chordata-Mammalia-Carnivora-Ursidae	.	.	.	.	.	.	.	.	.	.	.	.	.	.	.	.	.	.	.	.	.	.	.	.	.	.	.	.	.	.	.	.	.	.	.	.	.	.	.	.	.	.	.	.	.	.	.	.	.
Eukaryota-Metazoa-Chordata-Mammalia-Carnivora-Ursidae-Ursus	.	.	.	.	.	.	.	.	1	.	.	.	.	.	.	.	.	.	.	.	.	.	.	.	.	.	.	.	.	.	.	.	.	.	.	.	.	.	.	.	.	.	.	.	.	.	.	.	.
Eukaryota-Metazoa-Chordata-Mammalia-Chiroptera	.	.	.	.	.	.	.	.	.	.	.	.	.	.	.	.	.	.	.	.	.	.	.	.	.	.	.	.	.	.	.	.	1	.	.	.	.	.	.	.	.	.	.	.	.	.	.	.	.
Eukaryota-Metazoa-Chordata-Mammalia-Chrysochloridae	.	.	.	.	.	.	.	.	.	.	.	.	.	.	.	.	.	.	.	.	.	.	.	.	.	.	1	.	.	.	.	.	.	.	.	.	.	.	.	.	.	.	.	.	.	.	.	.	.
Eukaryota-Metazoa-Chordata-Mammalia-Cingulata	.	.	.	.	.	.	.	.	.	.	.	.	.	.	.	.	.	.	.	.	.	.	.	.	.	.	.	.	.	.	.	.	.	.	.	.	.	.	.	.	.	.	.	.	.	.	.	.	.
Eukaryota-Metazoa-Chordata-Mammalia-Dermoptera	1	.	.	.	.	.	.	1	.	.	.	.	.	.	.	.	.	.	.	.	.	.	.	.	.	.	.	.	.	.	.	.	.	.	.	.	.	.	.	.	.	.	.	.	.	.	.	.	.
Eukaryota-Metazoa-Chordata-Mammalia-Dermoptera-Cynocephalidae	.	.	.	.	.	.	.	.	.	.	.	.	.	.	.	.	.	.	.	.	.	.	.	.	.	.	.	.	.	.	.	.	.	.	.	.	.	.	.	.	.	.	.	.	.	.	1	.	.
Eukaryota-Metazoa-Chordata-Mammalia-Didelphimorphia	.	.	.	.	.	.	.	.	.	.	.	.	.	.	.	.	.	.	.	.	.	.	.	.	.	.	.	.	.	.	.	.	.	.	.	.	.	.	.	1	.	.	.	.	.	.	.	.	.
Eukaryota-Metazoa-Chordata-Mammalia-Eulipotyphla-Soricidae-Crocidura	.	.	.	.	.	.	.	.	.	.	.	.	.	.	.	.	.	.	.	.	.	.	.	.	.	.	.	.	.	.	.	.	.	.	.	.	.	.	.	.	.	.	.	.	.	.	.	.	.
Eukaryota-Metazoa-Chordata-Mammalia-Lagomorpha-Ochotonidae	.	.	.	.	.	.	.	.	.	.	.	.	.	.	.	.	.	.	.	.	.	.	.	.	.	.	.	.	.	.	.	.	.	.	.	.	.	.	.	.	.	.	.	.	.	.	.	.	.
Eukaryota-Metazoa-Chordata-Mammalia-Perissodactyla	.	.	.	.	.	.	.	.	.	1	.	.	.	.	.	.	.	.	.	.	.	.	.	.	.	.	.	.	.	.	.	.	.	.	.	.	.	.	.	.	.	.	.	.	.	.	.	.	.
Eukaryota-Metazoa-Chordata-Mammalia-Perissodactyla-Equidae	.	.	.	.	.	.	.	.	1	.	.	.	.	.	.	.	.	.	.	.	.	.	.	.	.	.	.	.	.	.	.	.	.	.	.	.	.	.	.	.	.	.	.	.	.	.	.	.	.
Eukaryota-Metazoa-Chordata-Mammalia-Perissodactyla-Equidae-Equus	.	.	.	.	.	.	.	.	.	.	.	.	.	.	.	.	.	.	.	.	1	.	.	.	.	.	.	.	.	.	.	.	.	.	.	.	.	.	.	.	.	.	.	.	.	.	.	.	.
Eukaryota-Metazoa-Chordata-Mammalia-Perissodactyla-Rhinocerotidae	.	.	.	.	.	.	1	.	.	.	.	.	.	.	.	.	.	.	.	.	.	.	.	.	.	.	.	.	.	.	.	.	.	.	.	.	.	.	.	.	.	.	.	.	.	.	.	.	.
Eukaryota-Metazoa-Chordata-Mammalia-Proboscidea	.	.	.	.	.	.	.	.	.	.	.	.	.	.	.	.	.	.	.	.	.	.	.	.	.	.	.	.	.	.	.	.	.	.	.	.	.	.	.	.	.	.	1	.	.	.	.	.	.
Eukaryota-Metazoa-Chordata-Mammalia-Rodentia	.	1	.	1	.	.	.	1	1	.	.	.	.	.	.	.	.	.	.	.	.	1	.	1	.	2	.	.	.	.	.	.	.	.	.	.	.	.	.	.	.	.	.	.	1	.	3	.	.
Eukaryota-Metazoa-Chordata-Mammalia-Rodentia-Cricetidae	.	.	.	.	.	.	.	.	.	.	.	.	.	.	.	.	.	.	.	.	.	.	.	.	.	.	.	.	.	.	.	.	.	.	.	.	.	.	.	.	.	.	.	.	.	.	.	.	.
Eukaryota-Metazoa-Chordata-Mammalia-Rodentia-Cricetidae-Cricetulus-Cricetulus griseus	.	.	.	.	1	.	1	.	.	.	.	.	.	.	.	.	.	.	.	.	1	.	.	.	.	1	.	.	.	.	.	.	.	.	.	.	.	.	.	.	.	.	.	.	.	1	1	.	.
Eukaryota-Metazoa-Chordata-Mammalia-Rodentia-Muridae	.	.	.	.	.	.	.	1	.	.	.	.	.	1	.	.	.	.	.	.	.	.	.	.	.	.	.	.	.	.	.	.	.	.	.	.	.	.	.	.	.	.	.	.	.	.	.	.	.
Eukaryota-Metazoa-Chordata-Mammalia-Rodentia-Muridae-Mus-Mus musculus	.	.	.	.	.	.	.	.	.	.	.	.	.	.	.	.	.	.	.	.	.	.	.	.	.	.	.	.	.	.	.	.	.	.	.	.	.	.	.	.	.	.	.	.	.	.	.	.	1
Eukaryota-Metazoa-Chordata-Mammalia-Tubulidentata-Orycteropodidae	.	.	.	.	.	.	.	.	.	.	.	.	.	.	.	.	.	.	.	.	.	.	.	.	.	.	.	.	.	.	.	.	.	.	.	.	.	.	.	.	.	.	.	.	.	.	.	.	.
Eukaryota-Metazoa-Chordata-Testudines-Emydidae	.	.	.	.	1	.	.	.	.	.	.	.	.	.	.	.	.	.	.	.	.	.	.	.	.	.	.	.	.	.	.	.	.	.	.	.	.	.	.	.	.	.	.	.	.	.	.	.	.
Eukaryota-Metazoa-Mollusca-Bivalvia-Mytiloida-Mytilidae-Perna	.	.	.	.	.	.	.	.	.	.	.	.	.	.	.	.	.	.	.	.	.	.	.	.	.	.	.	.	.	.	.	.	.	.	.	.	.	.	.	.	.	.	.	.	.	.	.	.	.
Eukaryota-Metazoa-Mollusca-Bivalvia-Pterioida	.	.	.	.	.	.	.	.	1	.	.	.	.	.	.	.	.	.	.	.	.	.	.	.	.	.	.	.	.	.	.	.	.	.	.	.	.	.	.	.	.	.	.	.	.	.	.	.	.
Eukaryota-Metazoa-Nematoda-Chromadorea-Rhabditida	.	.	.	.	.	.	.	.	.	.	.	.	.	.	.	.	.	.	.	.	1	.	.	.	.	.	.	.	.	.	.	.	.	.	.	.	.	.	.	.	.	.	.	.	.	.	.	.	.
Eukaryota-Metazoa-Nematoda-Chromadorea-Rhabditida-Strongyloididae-Parastrongyloides	.	.	.	1	.	.	.	.	.	.	.	.	.	.	.	.	.	.	.	.	.	.	.	.	.	.	.	.	.	.	.	.	.	.	.	.	.	.	.	.	.	.	.	.	.	.	.	.	.
Eukaryota-Metazoa-Nemertea-Pilidiophora-Heteronemertea-Lineidae-Ramphogordius-Ramphogordius lacteus	.	.	.	.	.	.	.	.	.	.	.	.	.	.	.	.	.	.	.	.	.	.	.	.	.	.	.	.	.	.	.	.	.	.	.	.	.	.	.	.	.	.	.	.	.	.	.	.	.
Eukaryota-Metazoa-Platyhelminthes-Cestoda-Diphyllobothriidea	8	7	6	74	51	15	23	23	18	9	13	9	5	8	5	7	2	1	6	3	15	11	15	8	10	8	6	1	7	8	2	2	15	4	10	5	10	18	7	10	6	15	2	14	8	10	8	8	5
Eukaryota-Metazoa-Platyhelminthes-Cestoda-Diphyllobothriidea-Diphyllobothriidae	6	8	14	80	49	10	16	16	17	8	7	14	4	6	11	8	14	1	7	3	4	11	9	5	15	10	2	2	5	14	4	10	10	1	10	9	9	4	1	5	13	8	3	16	2	14	16	21	5
Eukaryota-Metazoa-Platyhelminthes-Cestoda-Diphyllobothriidea-Diphyllobothriidae-Spirometra	1	12	13	50	42	13	15	20	21	5	17	14	5	6	11	14	3	2	7	4	5	9	16	6	10	5	4	6	7	9	10	11	9	7	2	12	7	8	3	6	10	5	6	11	8	19	16	13	6
Eukaryota-Metazoa-Platyhelminthes-Cestoda-Diphyllobothriidea-Diphyllobothriidae-Spirometra-Spirometra erinaceieuropaei	9	9	17	49	24	5	15	11	16	6	4	6	1	6	6	18	3	6	6	18	3	11	7	6	6	9	7	11	13	2	8	6	7	7	4	5	7	4	5	9	12	6	5	13	4	10	8	8	5
Eukaryota-Parabasalia-Trichomonadida-Trichomonadidae	.	.	.	.	.	.	.	.	.	.	.	.	.	.	.	.	.	.	.	.	.	.	.	.	.	.	.	.	.	.	.	.	.	.	.	.	.	.	.	.	.	.	.	.	.	.	.	.	.
Eukaryota-uncultured eukaryote	.	.	.	.	.	.	.	.	.	.	.	.	.	.	.	.	.	.	.	.	.	.	.	.	.	.	.	.	.	.	.	.	.	.	.	.	.	.	.	.	.	.	.	.	.	.	.	.	.
Eukaryota-Viridiplantae-Streptophyta-Magnoliopsida-Asparagales	.	.	.	.	.	.	.	.	.	.	.	.	.	.	.	41	.	.	.	.	.	.	.	.	.	.	.	.	.	.	.	.	.	.	.	.	.	.	.	.	.	.	.	.	.	.	.	.	.
Eukaryota-Viridiplantae-Streptophyta-Magnoliopsida-Asparagales-Amaryllidaceae	.	.	.	.	.	.	1	.	.	.	.	.	.	.	.	39	.	.	.	.	.	.	.	.	.	.	.	.	.	.	.	.	.	.	.	.	.	.	.	.	.	.	.	.	.	.	.	.	.
Eukaryota-Viridiplantae-Streptophyta-Magnoliopsida-Asparagales-Amaryllidaceae-Allium	.	.	.	.	.	.	.	.	.	.	.	.	.	.	.	44	.	.	.	.	.	.	.	.	.	.	.	.	.	.	.	.	.	.	.	.	.	.	.	.	.	.	.	.	.	.	.	.	.
Eukaryota-Viridiplantae-Streptophyta-Magnoliopsida-Asparagales-Amaryllidaceae-Allium-Allium cepa	.	.	.	.	.	.	.	.	.	1	.	.	.	.	.	11	.	.	.	.	.	.	.	.	.	.	.	.	.	.	.	.	.	.	.	.	.	.	.	.	.	.	.	.	.	.	.	.	.
Eukaryota-Viridiplantae-Streptophyta-Magnoliopsida-Asparagales-Amaryllidaceae-Allium-Allium fistulosum	.	.	.	.	.	.	.	.	.	.	.	.	.	.	.	2	.	.	.	.	.	.	.	.	.	.	.	.	.	.	.	.	.	.	.	.	.	.	.	.	.	.	.	.	.	.	.	.	.
Eukaryota-Viridiplantae-Streptophyta-Magnoliopsida-Asparagales-Amaryllidaceae-Allium-Allium schoenoprasum	.	.	.	.	.	.	.	.	.	.	.	.	.	.	.	1	.	.	.	.	.	.	.	.	.	.	.	.	.	.	.	.	.	.	.	.	.	.	.	.	.	.	.	.	.	.	.	.	.
Eukaryota-Viridiplantae-Streptophyta-Magnoliopsida-Asterales-Asteraceae-Cirsium-Cirsium arvense	.	.	.	.	.	.	.	.	.	.	.	.	.	.	.	.	.	.	.	.	.	.	.	.	.	.	.	.	.	.	.	.	.	.	.	.	.	.	.	.	.	.	.	.	.	.	.	.	.
Eukaryota-Viridiplantae-Streptophyta-Magnoliopsida-Brassicales	.	.	.	.	.	.	.	.	.	.	.	.	.	.	.	1	.	.	.	.	.	.	.	.	.	.	.	.	.	.	.	.	.	.	.	.	.	.	.	.	.	.	.	.	.	.	.	.	.
Eukaryota-Viridiplantae-Streptophyta-Magnoliopsida-Brassicales-Brassicaceae-Brassica-Brassica oleracea	.	.	.	.	.	.	.	.	.	.	.	.	.	.	.	.	.	.	.	.	.	.	.	.	.	.	.	.	.	.	.	.	.	.	.	.	.	.	.	.	.	.	.	.	.	.	.	.	.
Eukaryota-Viridiplantae-Streptophyta-Magnoliopsida-Cucurbitales	.	.	.	2	.	.	1	.	1	.	.	.	1	.	.	.	.	.	.	1	.	.	.	.	1	.	.	.	.	.	.	.	.	.	.	.	.	.	.	.	.	2	.	.	.	.	.	.	.
Eukaryota-Viridiplantae-Streptophyta-Magnoliopsida-Cucurbitales-Cucurbitaceae	.	.	.	.	1	.	.	.	.	.	.	.	.	.	1	.	.	.	.	.	.	1	.	.	.	.	.	.	.	.	.	.	.	.	.	.	.	.	.	.	.	.	.	.	.	.	.	.	.
Eukaryota-Viridiplantae-Streptophyta-Magnoliopsida-Fabales	.	.	.	.	1	.	3	.	.	.	.	.	.	.	1	.	.	.	.	.	.	.	.	.	.	.	.	.	.	.	.	.	.	.	.	.	.	.	.	.	.	.	.	.	.	.	.	.	.
Eukaryota-Viridiplantae-Streptophyta-Magnoliopsida-Fabales-Fabaceae	.	.	.	.	.	.	1	.	.	.	.	.	.	.	2	.	.	.	.	.	.	.	.	.	.	.	.	.	.	.	.	.	.	.	.	.	.	.	.	.	.	.	.	.	.	.	.	.	.
Eukaryota-Viridiplantae-Streptophyta-Magnoliopsida-Fabales-Fabaceae-Arachis-Arachis hypogaea	.	.	.	.	2	.	.	.	.	.	.	.	.	.	.	.	.	.	.	.	.	.	.	.	.	.	.	.	.	.	.	.	.	.	.	.	.	.	.	.	.	.	.	.	.	.	.	.	.
Eukaryota-Viridiplantae-Streptophyta-Magnoliopsida-Fabales-Fabaceae-Medicago	.	.	.	.	.	.	.	.	1	.	.	.	.	.	1	.	.	.	.	.	.	.	.	.	.	.	.	.	.	.	.	.	.	.	.	.	.	.	.	.	.	.	.	.	.	.	.	.	.
Eukaryota-Viridiplantae-Streptophyta-Magnoliopsida-Fabales-Fabaceae-Phaseolus	.	.	.	.	.	.	2	.	.	.	.	.	.	.	.	.	.	.	.	.	.	.	.	.	.	.	.	.	.	.	.	.	.	.	.	.	.	.	.	.	.	.	.	.	.	.	.	.	.
Eukaryota-Viridiplantae-Streptophyta-Magnoliopsida-Fagales	.	.	.	.	.	.	.	.	.	.	.	.	.	.	.	.	.	.	2	.	.	.	.	.	.	1	.	.	.	.	.	.	.	.	.	.	.	.	.	.	.	.	.	.	.	.	.	.	.
Eukaryota-Viridiplantae-Streptophyta-Magnoliopsida-Fagales-Betulaceae-Betula-Betula pendula	.	.	.	.	.	.	.	.	.	.	.	.	.	.	.	.	.	.	.	.	.	.	.	.	.	.	.	.	.	.	.	.	.	.	.	.	.	.	.	.	.	.	.	.	.	.	.	.	.
Eukaryota-Viridiplantae-Streptophyta-Magnoliopsida-Fagales-Fagaceae-Quercus	.	.	.	.	.	.	.	.	.	.	.	.	.	.	.	.	.	.	.	.	.	.	.	.	.	.	.	.	.	.	.	.	.	.	.	.	.	.	.	.	.	.	.	.	.	.	.	.	.
Eukaryota-Viridiplantae-Streptophyta-Magnoliopsida-Lamiales-Oleaceae-Chionanthus-Chionanthus rupicola	.	.	.	.	.	.	.	.	.	.	.	.	.	.	.	.	.	.	.	.	.	.	.	.	.	.	.	.	.	.	.	.	.	.	.	.	.	.	.	.	.	.	.	.	.	.	.	.	.
Eukaryota-Viridiplantae-Streptophyta-Magnoliopsida-Liliales-Smilacaceae-Smilax-Smilax sp. KH-2014	.	.	.	.	.	.	.	.	.	.	.	.	.	.	.	.	.	.	.	.	.	.	.	.	.	.	.	.	.	.	.	.	.	.	.	.	.	.	.	.	.	.	.	.	.	.	.	.	.
Eukaryota-Viridiplantae-Streptophyta-Magnoliopsida-Malpighiales	.	.	.	.	.	.	.	.	.	.	.	.	.	.	.	1	.	.	.	.	.	.	.	.	.	.	.	.	.	.	.	.	.	.	.	.	.	.	.	.	.	.	.	.	.	.	.	.	.
Eukaryota-Viridiplantae-Streptophyta-Magnoliopsida-Malvales	.	.	1	1	.	.	.	.	.	1	.	.	.	.	.	1	.	.	.	.	.	.	.	1	.	.	.	.	.	.	.	.	.	1	.	.	.	.	.	.	.	.	.	.	.	.	.	1	.
Eukaryota-Viridiplantae-Streptophyta-Magnoliopsida-Malvales-Malvaceae	.	.	.	.	.	.	1	.	.	.	.	.	.	.	.	.	.	.	.	.	.	.	.	.	.	1	.	.	.	.	.	.	.	.	.	.	.	.	.	.	.	.	.	.	.	.	.	.	.
Eukaryota-Viridiplantae-Streptophyta-Magnoliopsida-Malvales-Malvaceae-Gossypium	.	.	.	1	.	.	.	.	.	.	.	.	.	.	.	.	.	.	.	.	.	.	.	.	.	.	.	.	.	.	.	.	.	1	.	.	.	.	.	.	.	.	.	.	.	.	.	.	.
Eukaryota-Viridiplantae-Streptophyta-Magnoliopsida-Poales	.	.	.	2	3	.	6	.	.	.	.	3	.	.	.	.	.	1	4	.	.	.	.	.	1	1	1	.	.	.	.	.	.	1	.	.	.	.	.	.	.	1	.	.	.	.	.	.	.
Eukaryota-Viridiplantae-Streptophyta-Magnoliopsida-Poales-Poaceae	.	.	.	.	2	.	2	.	.	.	.	.	.	.	.	.	.	.	1	.	1	.	.	.	.	.	.	.	.	.	.	.	3	.	.	.	.	.	.	.	.	.	.	.	.	1	.	.	.
Eukaryota-Viridiplantae-Streptophyta-Magnoliopsida-Poales-Poaceae-Aegilops-Aegilops tauschii	.	.	.	.	1	.	.	.	.	.	.	.	.	.	.	.	.	.	.	.	.	.	.	.	.	.	.	.	.	.	.	.	.	.	.	.	.	.	.	.	.	.	.	.	.	.	.	.	.
Eukaryota-Viridiplantae-Streptophyta-Magnoliopsida-Poales-Poaceae-Cenchrus	.	.	.	.	.	.	.	.	.	.	.	.	.	.	.	.	.	.	.	.	.	.	.	.	.	.	.	.	.	.	.	.	.	.	.	.	.	.	.	.	.	.	.	.	.	.	.	.	.
Eukaryota-Viridiplantae-Streptophyta-Magnoliopsida-Poales-Poaceae-Triticum	.	.	.	.	1	.	.	.	.	.	.	.	.	.	.	.	.	.	.	.	.	.	.	.	.	.	.	.	.	.	.	.	.	.	.	.	.	.	.	.	.	.	.	.	.	.	.	.	.
Eukaryota-Viridiplantae-Streptophyta-Magnoliopsida-Poales-Poaceae-Triticum-Triticum aestivum	.	.	.	.	.	.	.	.	.	.	.	.	.	.	.	.	.	.	.	.	.	.	.	.	.	.	.	.	.	.	.	.	.	.	.	.	.	.	.	.	.	.	.	.	.	.	.	.	.
Eukaryota-Viridiplantae-Streptophyta-Magnoliopsida-Poales-Poaceae-Triticum-Triticum urartu	.	.	.	.	.	.	.	.	.	.	.	.	.	.	.	.	.	.	.	.	.	.	.	.	.	.	.	.	.	.	.	.	.	.	.	1	.	.	.	.	.	.	.	.	.	.	.	.	.
Eukaryota-Viridiplantae-Streptophyta-Magnoliopsida-Rosales-Rhamnaceae	.	.	.	.	.	.	.	.	.	.	.	.	.	.	.	.	.	.	.	.	.	.	.	.	.	.	.	.	.	.	.	.	.	.	.	.	.	.	.	.	.	.	.	.	.	.	.	.	.
Eukaryota-Viridiplantae-Streptophyta-Magnoliopsida-Rosales-Rhamnaceae-Ziziphus	.	.	.	.	.	.	.	.	.	.	.	.	.	.	.	.	.	.	.	.	.	.	.	.	.	.	.	.	.	.	.	.	.	.	.	.	.	.	.	.	.	.	.	.	.	.	.	.	.
Eukaryota-Viridiplantae-Streptophyta-Magnoliopsida-Rosales-Rhamnaceae-Ziziphus-Ziziphus mauritiana	.	.	.	.	.	.	.	.	.	.	.	.	.	.	.	.	.	.	.	.	.	.	.	.	.	.	.	.	.	.	.	.	.	.	.	.	.	.	.	.	.	.	.	.	.	.	.	.	.
Eukaryota-Viridiplantae-Streptophyta-Magnoliopsida-Rosales-Rhamnaceae-Ziziphus-Ziziphus spina-christi	.	.	.	.	.	.	.	.	.	.	.	.	.	.	.	.	.	.	.	.	.	.	.	.	.	.	.	.	.	.	.	.	.	.	.	.	.	.	.	.	.	.	.	.	.	.	.	.	.
Eukaryota-Viridiplantae-Streptophyta-Magnoliopsida-Rosales-Rosaceae-Bencomia	.	.	.	.	.	.	.	.	.	.	.	.	.	.	.	.	.	.	.	.	.	.	.	.	.	.	.	.	.	.	.	.	.	.	.	.	.	.	.	.	.	.	.	.	.	.	.	.	.
Eukaryota-Viridiplantae-Streptophyta-Magnoliopsida-Sapindales-Meliaceae-Azadirachta-Azadirachta indica	.	.	.	.	.	.	.	.	.	.	.	.	.	.	.	.	.	.	.	.	.	.	.	.	.	.	.	.	.	.	.	.	.	.	.	.	.	.	.	.	.	.	.	.	.	.	.	.	.
Eukaryota-Viridiplantae-Streptophyta-Magnoliopsida-Sapindales-Rutaceae-Citrus-Citrus sinensis	.	.	.	.	.	.	.	.	.	.	.	.	.	.	.	.	.	.	.	.	.	.	.	.	.	.	.	.	.	.	.	.	.	.	.	.	.	.	.	.	.	.	.	.	.	.	.	.	.
Eukaryota-Viridiplantae-Streptophyta-Magnoliopsida-Solanales	3	1	3	20	6	3	8	8	10	1	3	2	1	.	2	2	1	.	3	3	3	4	1	1	1	1	4	3	.	.	4	.	1	4	2	2	2	5	1	2	3	2	2	1	1	1	2	2	4
Eukaryota-Viridiplantae-Streptophyta-Magnoliopsida-Solanales-Solanaceae	.	.	.	.	.	.	.	2	.	.	.	.	.	.	.	.	.	.	.	.	.	.	.	.	.	.	.	.	.	.	.	.	.	.	.	.	.	.	.	.	.	.	.	.	.	.	.	.	.
Eukaryota-Viridiplantae-Streptophyta-Magnoliopsida-Solanales-Solanaceae-Capsicum	.	.	.	.	.	.	.	.	.	.	.	.	.	.	.	.	.	.	.	.	.	.	.	.	.	.	.	.	.	.	.	.	.	.	.	.	.	.	.	.	.	.	.	.	.	.	.	.	.
Eukaryota-Viridiplantae-Streptophyta-Magnoliopsida-Solanales-Solanaceae-Nicotiana-Nicotiana attenuata	.	.	.	.	.	.	.	.	.	1	.	.	.	.	.	.	.	.	.	.	.	.	.	.	.	.	.	.	.	.	.	.	.	.	.	.	.	.	.	.	.	.	.	.	.	.	.	.	.
Eukaryota-Viridiplantae-Streptophyta-Magnoliopsida-Solanales-Solanaceae-Solanum-Solanum lycopersicum	.	.	.	.	.	.	1	.	.	.	.	.	.	.	.	.	.	.	.	.	.	.	.	.	.	.	.	.	.	.	.	.	.	.	.	.	.	.	.	.	.	.	.	.	.	.	.	.	.
Eukaryota-Viridiplantae-Streptophyta-Pinopsida-Pinales	.	.	2	1	.	.	.	.	.	.	.	.	.	.	.	.	.	.	.	.	.	.	.	.	.	.	.	.	.	.	.	.	.	.	.	.	.	.	.	.	.	.	.	.	.	.	.	.	.
Eukaryota-Viridiplantae-Streptophyta-Pinopsida-Pinales-Pinaceae	.	.	1	.	.	.	.	.	.	.	.	.	.	.	.	.	.	.	2	.	.	.	.	.	.	.	.	.	.	.	.	.	.	.	.	.	.	.	.	.	.	.	.	.	.	.	.	.	.
Eukaryota-Viridiplantae-Streptophyta-Pinopsida-Pinales-Pinaceae-Pinus	.	.	1	.	.	.	.	.	.	.	.	.	.	.	.	.	.	.	.	.	.	.	.	.	.	.	.	.	.	.	.	.	.	.	.	.	.	.	.	.	.	.	.	.	.	.	.	.	.
Eukaryota-Viridiplantae-Streptophyta-Pinopsida-Pinales-Pinaceae-Pinus-Pinus taeda	.	.	3	.	.	.	.	.	.	.	.	.	.	.	.	.	.	.	.	.	.	.	.	.	.	.	.	.	.	.	.	.	.	.	.	.	.	.	.	.	.	.	.	.	.	.	.	.	.
Eukaryota-Viridiplantae-Streptophyta-Pinopsida-Pinales-Pinaceae-Pinus-Pinus teocote	.	.	1	.	.	.	.	.	.	.	.	.	.	.	.	.	.	.	.	.	.	.	.	.	.	.	.	.	.	.	.	.	.	.	.	.	.	.	.	.	.	.	.	.	.	.	.	.	.
Shuttle vector PG106	.	.	.	.	.	.	.	.	.	.	.	.	.	.	.	.	.	.	.	.	.	.	.	.	.	.	.	.	.	.	.	.	.	.	.	.	.	.	.	.	.	.	.	.	.	.	.	.	.
Synthetic construct	1	.	.	.	2	.	.	.	.	.	.	.	.	.	.	.	.	.	.	.	.	.	1	.	.	1	.	.	.	.	.	.	.	.	.	.	.	1	.	.	.	.	.	.	1	.	.	.	.
Synthetic Enterobacteria phage CryptX174	.	.	.	.	.	.	.	.	.	.	.	.	.	.	.	.	.	.	.	.	.	.	.	.	.	.	.	.	.	.	.	.	.	.	.	.	1	.	.	.	.	.	.	.	.	.	.	.	.
Unassigned sequences	1	.	2	3	5	.	2	.	3	1	1	2	.	.	1	.	2	3	1	2	3	1	1	3	2	1	1	2	1	1	.	.	1	1	.	1	.	1	1	1	.	1	1	.	.	1	1	1	1
Unclassified sequences	2	.	1	1	4	4	1	1	1	.	.	1	1	.	1	1	.	1	2	.	.	2	1	.	.	1	1	1	4	1	1	.	7	2	2	.	1	.	1	2	.	3	.	.	3	.	1	.	.
Uncultured organism	.	.	.	.	.	.	.	.	.	.	.	.	.	.	.	1	.	.	.	.	.	.	.	.	.	.	.	.	.	.	.	.	.	.	.	.	.	.	.	.	.	.	.	.	.	.	.	.	.
Uncultured prokaryote	.	.	.	.	2	.	1	.	.	1	.	.	.	.	.	.	1	.	1	.	.	.	.	1	.	.	.	1	.	.	.	1	.	.	.	.	.	.	.	.	.	.	.	.	.	.	.	.	.
Viruses	4	3	1	12	7	2	11	3	2	1	2	3	1	2	3	2	2	12	3	5	7	10	3	11	3	10	2	3	1	2	1	1	2	1	1	2	2	.	3	2	1	3	5	.	.	1	1	4	8
Viruses-Anelloviridae	.	.	.	.	.	.	.	.	.	.	.	.	.	.	.	.	.	.	.	.	.	.	.	.	.	.	.	.	.	.	.	.	.	.	.	.	.	.	.	.	.	.	.	.	.	.	.	.	.
Viruses-Caudovirales	.	.	.	1	.	.	.	.	.	2	.	.	1	.	.	1	.	.	.	.	.	.	.	.	.	.	.	.	.	.	.	.	.	.	.	.	.	1	.	.	.	.	.	.	.	.	.	.	.
Viruses-Caudovirales-Myoviridae	.	.	.	.	.	.	.	.	.	.	.	.	.	.	.	.	.	.	.	.	.	.	.	.	.	.	.	.	.	.	.	.	.	.	.	.	.	.	.	.	.	.	.	.	1	.	.	.	.
Viruses-Caudovirales-Myoviridae-Streptococcus phage EJ-1	.	.	.	.	.	.	.	.	.	.	.	.	.	.	.	.	.	.	.	.	.	.	.	.	.	.	.	.	.	.	.	.	.	.	.	.	.	.	.	.	.	1	.	.	.	.	.	.	.
Viruses-Caudovirales-Siphoviridae	.	.	.	.	.	.	.	.	.	3	.	.	.	.	.	1	.	.	.	.	.	.	.	.	.	.	.	.	.	.	.	.	.	.	.	.	.	.	.	.	.	.	.	.	.	.	.	.	.
Viruses-Caudovirales-Siphoviridae-Biseptimavirus-Staphylococcus phage P1105	.	.	.	.	.	.	.	.	.	.	.	.	.	.	.	.	.	.	.	.	.	.	.	.	.	.	.	.	.	.	.	.	.	.	1	.	.	.	.	.	.	.	.	.	.	.	.	.	.
Viruses-Caudovirales-Siphoviridae-Biseptimavirus-Staphylococcus phage phiSa2wa_st59	.	.	.	.	.	.	.	.	.	1	.	.	.	.	.	.	.	.	.	.	.	.	.	.	.	.	.	.	.	.	.	.	.	.	.	.	.	.	.	.	.	.	.	.	.	.	.	.	.
Viruses-Caudovirales-Siphoviridae-Biseptimavirus-Staphylococcus phage SA1014ruMSSAST7	.	.	.	.	.	.	.	.	.	3	.	.	.	.	.	.	.	.	.	.	.	.	.	.	.	.	.	.	.	.	.	.	.	.	.	.	.	.	.	.	.	.	.	.	.	.	.	.	.
Viruses-Caudovirales-Siphoviridae-Biseptimavirus-Staphylococcus phage SA345ruMSSAST8	.	.	.	.	.	.	.	.	.	1	.	.	.	.	.	1	.	.	.	.	.	.	.	.	.	.	.	.	.	.	.	.	.	.	.	.	.	.	.	.	.	.	.	.	.	.	.	.	.
Viruses-Caudovirales-Siphoviridae-Pahexavirus-Propionibacterium phage P105	.	.	.	.	.	.	.	.	.	.	.	.	.	.	.	.	.	.	.	.	.	.	.	.	.	.	.	.	.	.	.	.	.	.	.	.	.	.	.	1	.	.	.	.	.	.	.	.	.
Viruses-Caudovirales-Siphoviridae-Phietavirus	.	.	.	.	.	.	.	.	.	1	.	.	.	.	.	2	.	.	2	.	.	.	.	.	.	.	.	.	.	.	.	.	.	.	.	.	.	.	.	.	.	.	.	.	.	.	.	.	.
Viruses-Caudovirales-Siphoviridae-Phietavirus-Staphylococcus phage 55-3	.	.	.	.	.	.	.	.	.	5	.	.	.	.	.	.	.	.	.	.	.	.	.	.	.	.	.	.	.	.	.	.	.	.	.	.	.	.	.	.	.	.	.	.	.	.	.	.	.
Viruses-Caudovirales-Siphoviridae-Phietavirus-Staphylococcus phage CNPx	.	.	.	.	.	.	.	.	.	.	.	.	.	.	.	1	.	.	.	.	.	.	.	.	.	.	.	.	.	.	.	.	.	.	.	.	.	.	.	.	.	.	.	.	.	.	.	.	.
Viruses-Caudovirales-Siphoviridae-Phietavirus-Staphylococcus phage HSA84	.	.	.	.	.	.	.	.	.	5	.	.	.	.	.	.	.	.	.	.	.	.	.	.	.	.	.	.	.	.	.	.	.	.	.	.	.	.	.	.	.	.	.	.	.	.	.	.	.
Viruses-Caudovirales-Siphoviridae-Phietavirus-Staphylococcus virus 29	.	.	.	.	.	.	.	.	.	1	.	.	.	.	.	.	.	.	.	.	.	.	.	.	.	.	.	.	.	.	.	.	.	.	.	.	.	.	.	.	.	.	.	.	.	.	.	.	.
Viruses-Caudovirales-Siphoviridae-Phietavirus-Staphylococcus virus 80	.	.	.	.	.	.	.	.	.	3	.	.	.	.	.	.	.	.	.	.	.	.	.	.	.	.	.	.	.	.	.	.	.	.	.	.	.	.	.	.	.	.	.	.	.	.	.	.	.
Viruses-Caudovirales-Siphoviridae-Phietavirus-Staphylococcus virus 92	.	.	.	.	.	.	.	.	.	1	.	.	.	.	.	.	.	.	.	.	.	.	.	.	.	.	.	.	.	.	.	.	.	.	.	.	.	.	.	.	.	.	.	.	.	.	.	.	.
Viruses-Caudovirales-Siphoviridae-Phietavirus-Staphylococcus virus IPLA5	.	.	.	.	.	.	.	.	.	.	.	.	.	.	.	.	.	.	1	.	.	.	.	.	.	.	.	.	.	.	.	.	.	.	.	.	.	.	.	.	.	.	.	.	.	.	.	.	.
Viruses-Caudovirales-Siphoviridae-Phietavirus-Staphylococcus virus PH15	.	.	.	.	.	.	.	.	.	.	.	.	.	.	.	.	.	.	.	.	.	.	.	.	.	.	.	.	.	.	.	.	.	.	.	1	.	.	.	.	.	.	.	.	.	.	.	.	.
Viruses-Caudovirales-Siphoviridae-Phietavirus-Staphylococcus virus phiETA	.	.	.	.	.	.	.	.	.	1	.	.	.	.	.	.	.	.	.	.	.	.	.	.	.	.	.	.	.	.	.	.	.	.	.	.	.	.	.	.	.	.	.	.	.	.	.	.	.
Viruses-Caudovirales-Siphoviridae-Sextaecvirus	.	.	.	2	.	.	.	.	.	.	.	.	.	.	.	.	.	.	.	.	.	.	.	.	.	.	.	.	.	.	.	.	.	.	.	.	.	.	.	.	.	.	.	.	.	.	.	.	.
Viruses-Caudovirales-Siphoviridae-Staphylococcus phage HOB 14.1.R1	.	.	.	.	.	.	.	.	.	.	.	.	.	.	.	1	.	.	.	.	.	.	.	.	.	.	.	.	.	.	.	.	.	.	.	.	.	.	.	.	.	.	.	.	.	.	.	.	.
Viruses-Caudovirales-Siphoviridae-Staphylococcus phage IME1318_01	.	.	.	.	.	.	.	.	.	.	.	.	.	.	.	.	.	.	.	.	.	.	.	.	.	.	.	.	.	.	.	.	.	.	.	1	.	.	.	.	.	.	.	.	.	.	.	.	.
Viruses-Caudovirales-Siphoviridae-Triavirus	.	.	.	.	.	.	.	.	.	1	.	.	.	.	.	.	.	.	.	.	.	.	.	.	.	.	.	.	.	.	.	.	.	.	.	.	.	.	.	.	.	.	.	.	.	.	.	.	.
Viruses-Caudovirales-Siphoviridae-Triavirus-Staphylococcus phage phiSa2wa_st1	.	.	.	.	.	.	.	.	.	1	.	.	.	.	.	.	.	.	.	.	.	.	.	.	.	.	.	.	.	.	.	.	.	.	.	.	.	.	.	.	.	.	.	.	.	.	.	.	.
Viruses-Caudovirales-Siphoviridae-Triavirus-Staphylococcus phage phiSa2wa_st78	.	.	.	.	.	.	.	.	.	3	.	.	.	.	.	.	.	.	.	.	.	.	.	.	.	.	.	.	.	.	.	.	.	.	.	.	.	.	.	.	.	.	.	.	.	.	.	.	.
Viruses-Caudovirales-Siphoviridae-Triavirus-Staphylococcus phage phiSa2wa_st80	.	.	.	.	.	.	.	.	.	8	.	.	.	.	.	.	.	.	.	.	.	.	.	.	.	.	.	.	.	.	.	.	.	.	.	.	.	.	.	.	.	.	.	.	.	.	.	.	.
Viruses-Caudovirales-Siphoviridae-Triavirus-Staphylococcus phage SA137ruMSSAST121PVL	.	.	.	.	.	.	.	.	.	1	.	.	.	.	.	.	.	.	.	.	.	.	.	.	.	.	.	.	.	.	.	.	.	.	.	.	.	.	.	.	.	.	.	.	.	.	.	.	.
Viruses-Caudovirales-Siphoviridae-Triavirus-Staphylococcus phage SMSAP5	.	.	.	.	.	.	.	.	.	4	.	.	.	.	.	.	.	.	.	.	.	.	.	.	.	.	.	.	.	.	.	.	.	.	.	.	.	.	.	.	.	.	.	.	.	.	.	.	.
Viruses-Caudovirales-Siphoviridae-Triavirus-Staphylococcus phage tp310-2	.	.	.	.	.	.	.	.	.	1	.	.	.	.	.	.	.	.	.	.	.	.	.	.	.	.	.	.	.	.	.	.	.	.	.	.	.	.	.	.	.	.	.	.	.	.	.	.	.
Viruses-Caudovirales-Siphoviridae-Triavirus-Staphylococcus virus IPLA35	.	.	.	.	.	.	.	.	.	1	.	.	.	.	.	.	.	.	.	.	.	.	.	.	.	.	.	.	.	.	.	.	.	.	.	.	.	.	.	.	.	.	.	.	.	.	.	.	.
Viruses-Caudovirales-uncultured Caudovirales phage	.	.	.	.	.	.	.	.	.	.	.	.	.	.	.	4	.	.	.	.	.	.	.	.	.	.	.	.	1	.	.	.	.	.	1	.	.	.	.	.	.	.	.	.	.	.	.	.	.
Viruses-Herpesvirales-Herpesviridae-Lymphocryptovirus	.	.	.	.	.	.	.	.	.	.	.	.	.	.	.	.	.	.	.	.	.	.	.	.	.	.	.	.	.	.	.	.	.	.	.	.	.	.	.	.	.	.	.	.	.	.	.	.	.
Viruses-Herpesvirales-Herpesviridae-Lymphocryptovirus-Human gammaherpesvirus 4	.	.	.	.	.	.	.	.	.	.	.	.	.	.	.	.	.	.	1	.	.	.	.	.	.	.	.	.	.	.	.	.	.	.	.	.	.	.	.	.	.	.	1	.	.	.	.	.	.
Viruses-Herpesvirales-Herpesviridae-Roseolovirus	.	.	.	.	.	.	.	.	.	.	.	.	.	.	.	.	.	.	.	.	.	.	.	.	.	.	.	.	.	.	.	.	.	.	.	.	.	.	.	.	.	.	.	.	.	.	.	.	.
Viruses-Herpesvirales-Herpesviridae-Roseolovirus-Human betaherpesvirus 7	.	.	.	.	.	.	.	.	.	.	.	.	.	.	.	.	.	.	.	.	.	.	.	.	.	.	.	.	.	.	.	.	.	.	.	.	.	.	.	.	.	.	.	1	.	.	.	.	.
Viruses-Microviridae	.	4	1	15	14	.	13	8	4	5	6	6	2	1	2	5	3	8	3	3	6	3	1	10	1	4	1	3	2	2	1	.	.	2	1	1	.	1	1	.	1	1	3	.	.	5	4	3	2
Viruses-Microviridae-Sinsheimervirus	.	5	2	24	22	2	26	8	5	10	8	9	3	2	4	3	2	3	1	8	9	4	3	27	1	3	6	3	1	6	2	.	.	3	.	1	4	2	3	2	1	2	6	1	1	5	10	2	2
Viruses-Microviridae-Sinsheimervirus-Enterobacteria phage MED1	.	.	.	.	.	.	.	.	.	.	.	.	.	.	.	.	.	.	.	.	.	.	.	.	.	.	.	.	.	.	.	.	.	.	.	.	.	.	.	.	.	.	.	.	.	.	.	.	.
Viruses-Microviridae-Sinsheimervirus-Enterobacteria phage NC56	.	.	.	.	.	.	.	.	.	.	.	.	.	.	.	.	.	.	.	.	.	.	.	.	.	.	.	.	.	.	.	.	.	.	.	.	.	.	.	.	.	.	.	.	.	.	.	.	.
Viruses-Microviridae-Sinsheimervirus-Enterobacteria phage S13	.	.	.	.	.	.	.	.	.	.	.	.	.	.	.	.	.	.	.	.	.	.	.	.	.	.	.	.	.	.	.	.	.	1	.	.	.	.	.	.	.	.	.	.	.	.	.	.	.
Viruses-Microviridae-Sinsheimervirus-Enterobacteria phage WA10	.	.	.	.	.	.	.	.	.	.	.	.	.	.	.	.	.	.	.	.	.	.	.	.	.	.	.	.	.	.	.	.	.	.	.	.	.	.	.	.	.	.	.	.	.	.	.	.	.
Viruses-Microviridae-Sinsheimervirus-Escherichia virus phiX174	8	5	7	54	106	9	65	10	13	32	16	34	9	6	10	11	7	39	9	12	40	17	9	123	9	10	42	34	9	35	8	3	10	23	7	8	13	8	31	9	2	14	89	2	2	25	23	24	10
Viruses-Ortervirales	.	.	.	.	.	.	.	.	.	.	.	.	.	.	.	.	.	.	.	.	.	.	.	.	.	.	.	.	.	.	.	.	1	.	.	.	.	.	.	.	.	.	.	.	.	.	.	.	.
Viruses-Ortervirales-Retroviridae	.	.	1	.	.	.	1	.	.	.	.	.	.	.	.	.	.	.	.	.	1	.	.	.	.	.	.	.	.	.	.	.	.	.	.	.	.	.	.	.	.	.	.	.	.	.	.	.	.
Viruses-Ortervirales-Retroviridae-Human endogenous retrovirus K	1	.	.	.	.	1	.	1	1	.	.	.	.	.	.	.	.	.	.	.	.	.	.	.	1	.	.	.	1	1	.	1	.	.	1	.	.	.	.	.	.	.	.	.	1	1	1	.	1
Viruses-Ortervirales-Retroviridae-Human endogenous retrovirus K113	.	.	.	.	.	.	.	.	.	.	.	.	.	.	.	.	.	.	.	.	.	.	.	.	.	.	1	1	.	.	.	.	.	.	.	.	.	.	.	.	.	.	.	.	.	.	.	.	.
[truncated: 35 more columns]

## Sheet: Percentages
OTU	Myc_10	Myc_100	Myc_101	Myc_103	Myc_108	Myc_11	Myc_110	Myc_111	Myc_113	Myc_118	Myc_119	Myc_120	Myc_121	Myc_123	Myc_124	Myc_125	Myc_128	Myc_15	Myc_16	Myc_17	Myc_19	Myc_20	Myc_21	Myc_22	Myc_24	Myc_25	Myc_27	Myc_3	Myc_32	Myc_33	Myc_34	Myc_35	Myc_36	Myc_4	Myc_41	Myc_42	Myc_43	Myc_44	Myc_45	Myc_46	Myc_47	Myc_48	Myc_5	Myc_50	Myc_51	Myc_52	Myc_53	Myc_54	Myc_57
Archaea-Euryarchaeota-Halobacteria-Natrialbales-Natrialbaceae	.	.	.	.	.	.	0.000284738	.	.	.	.	.	.	.	.	.	.	.	.	.	.	.	.	.	.	.	.	.	.	.	.	.	.	.	.	.	.	.	.	.	.	.	.	.	.	.	.	.	.
Bacteria-Actinobacteria-Actinobacteria	.	.	.	.	.	.	.	.	.	.	.	.	.	.	.	.	.	.	.	.	3.28224e-05	.	.	.	.	.	.	.	.	.	.	.	.	.	.	.	.	.	.	.	.	.	.	.	.	.	.	.	.
Bacteria-Actinobacteria-Actinobacteria-Actinomycetales-Actinomycetaceae-Actinomyces	.	.	.	.	.	.	.	.	.	.	.	.	.	.	.	.	.	.	.	.	.	.	.	.	.	.	.	.	.	.	.	.	.	.	.	.	.	.	.	.	.	0.000167084	.	.	.	.	.	.	.
Bacteria-Actinobacteria-Actinobacteria-Actinomycetales-Actinomycetaceae-Actinomyces-Actinomyces naeslundii	.	.	.	.	.	.	.	.	.	.	.	.	.	.	.	.	.	.	.	.	.	.	.	.	.	.	.	.	.	.	.	.	.	.	.	.	.	.	.	.	.	8.35422e-05	.	.	.	.	.	.	.
Bacteria-Actinobacteria-Actinobacteria-Actinomycetales-Actinomycetaceae-Actinomyces-Actinomyces oris	.	.	.	.	.	.	.	.	.	.	.	.	.	.	.	.	.	.	.	.	.	.	.	.	.	.	.	.	.	.	.	.	.	.	.	.	.	.	.	.	.	0.000167084	.	.	.	.	.	.	.
Bacteria-Actinobacteria-Actinobacteria-Actinomycetales-Actinomycetaceae-Actinomyces-Actinomyces sp. oral taxon 897	.	.	.	.	.	.	.	.	.	.	.	.	.	.	.	.	.	.	.	.	.	.	.	.	.	.	.	.	.	.	.	.	.	.	.	.	.	.	.	.	.	8.35422e-05	.	.	.	.	.	.	.
Bacteria-Actinobacteria-Actinobacteria-Actinomycetales-Actinomycetaceae-Actinomyces-Actinomyces viscosus	.	.	.	.	.	.	.	.	.	.	.	0.00189394	.	.	.	.	.	.	.	.	.	.	.	.	.	.	.	.	.	.	.	.	.	.	.	.	.	.	.	.	.	.	.	.	.	.	.	.	.
Bacteria-Actinobacteria-Actinobacteria-Actinomycetales-Actinomycetaceae-Arcanobacterium-Arcanobacterium haemolyticum DSM 20595	.	.	.	.	.	.	.	.	.	.	.	.	.	.	.	.	.	.	.	.	.	.	.	.	.	.	.	.	.	.	.	.	.	.	.	.	.	.	.	.	.	.	.	.	.	.	.	.	.
Bacteria-Actinobacteria-Actinobacteria-Actinomycetales-Actinomycetaceae-Arcanobacterium-Arcanobacterium phocae	.	.	.	.	.	.	.	.	.	.	.	.	.	.	.	.	.	.	.	.	.	.	.	.	.	.	.	.	.	.	.	.	.	.	.	.	.	.	.	.	.	.	.	.	.	.	.	.	.
Bacteria-Actinobacteria-Actinobacteria-Actinomycetales-Actinomycetaceae-Trueperella-Trueperella pyogenes	.	.	.	.	.	.	.	.	.	.	.	.	.	.	.	.	.	.	.	.	.	.	.	.	.	.	.	.	.	.	.	.	.	.	.	.	.	.	.	.	.	.	.	.	.	.	.	.	.
Bacteria-Actinobacteria-Actinobacteria-Bifidobacteriales	.	.	.	.	.	.	.	.	.	.	.	.	.	.	.	.	.	.	.	.	.	.	.	.	.	.	.	.	.	.	.	.	.	.	.	.	.	.	.	.	.	.	.	.	.	.	0.000110848	.	.
Bacteria-Actinobacteria-Actinobacteria-Bifidobacteriales-Bifidobacteriaceae-Bifidobacterium-Bifidobacterium adolescentis	.	.	.	.	.	.	.	.	.	.	.	.	.	.	.	.	.	.	.	.	.	.	.	.	.	.	.	.	.	.	.	.	0.000888099	.	.	.	.	.	.	.	.	.	.	.	.	.	.	.	.
Bacteria-Actinobacteria-Actinobacteria-Bifidobacteriales-Bifidobacteriaceae-Bifidobacterium-Bifidobacterium animalis subsp. animalis	.	.	.	.	.	.	.	.	.	.	.	.	.	.	.	.	.	.	.	.	.	.	.	.	.	.	.	.	.	.	.	.	.	.	.	.	.	.	.	.	.	.	.	.	.	.	3.69495e-05	.	.
Bacteria-Actinobacteria-Actinobacteria-Bifidobacteriales-Bifidobacteriaceae-Bifidobacterium-Bifidobacterium thermophilum RBL67	.	.	.	.	.	.	.	.	.	.	.	.	.	.	.	.	.	.	.	.	.	.	.	.	.	.	.	.	.	.	.	.	.	.	.	.	.	.	.	.	.	.	.	.	.	.	3.69495e-05	.	.
Bacteria-Actinobacteria-Actinobacteria-Bifidobacteriales-Bifidobacteriaceae-Gardnerella-Gardnerella vaginalis HMP9231	.	.	.	.	.	.	.	.	.	.	.	.	.	.	.	.	.	.	.	.	.	.	.	.	.	.	.	.	.	.	.	.	.	.	.	.	.	.	.	.	.	.	.	.	.	.	.	.	.
Bacteria-Actinobacteria-Actinobacteria-Catenulisporales	.	.	.	.	.	.	.	.	.	.	.	.	.	.	.	.	.	.	.	.	.	.	.	.	.	.	.	.	.	.	.	.	.	.	.	.	.	.	.	.	.	.	.	.	.	.	.	.	.
Bacteria-Actinobacteria-Actinobacteria-Corynebacteriales-Corynebacteriaceae-Corynebacterium-Corynebacterium diphtheriae BH8	.	.	.	.	.	.	.	.	.	.	.	.	.	.	.	.	.	.	0.000412201	.	.	.	.	.	.	.	.	.	.	.	.	.	.	.	.	.	.	.	.	.	.	.	.	.	.	.	.	.	.
Bacteria-Actinobacteria-Actinobacteria-Corynebacteriales-Corynebacteriaceae-Corynebacterium-Corynebacterium diphtheriae CDCE 8392	.	.	.	.	.	.	.	.	.	.	.	.	.	.	.	.	.	.	0.000824402	.	.	.	.	.	.	.	.	.	.	.	.	.	.	.	.	.	.	.	.	.	.	.	.	.	.	.	.	.	.
Bacteria-Actinobacteria-Actinobacteria-Corynebacteriales-Corynebacteriaceae-Corynebacterium-Corynebacterium diphtheriae HC01	.	.	.	.	.	.	.	.	.	.	.	.	.	.	.	.	.	.	.	.	.	.	.	.	.	.	.	.	.	.	.	.	.	.	.	.	.	.	.	.	.	.	.	.	.	.	.	.	6.94444e-05
Bacteria-Actinobacteria-Actinobacteria-Corynebacteriales-Corynebacteriaceae-Corynebacterium-Corynebacterium diphtheriae HC03	.	.	.	.	.	.	.	.	.	.	.	.	.	.	.	.	.	.	0.000412201	.	.	.	.	.	.	.	.	.	.	.	.	.	.	.	.	.	.	.	.	.	.	.	.	.	.	.	.	.	.
Bacteria-Actinobacteria-Actinobacteria-Corynebacteriales-Corynebacteriaceae-Corynebacterium-Corynebacterium diphtheriae HC04	.	.	.	6.36213e-05	.	.	.	.	.	.	.	.	.	.	.	.	.	.	.	.	.	.	.	.	.	.	.	.	.	.	.	.	.	.	.	.	.	.	.	.	.	.	.	.	.	.	.	.	.
Bacteria-Actinobacteria-Actinobacteria-Corynebacteriales-Corynebacteriaceae-Corynebacterium-Corynebacterium efficiens YS-314	.	.	.	.	.	.	0.000284738	.	.	.	.	.	.	.	.	.	.	.	.	.	.	.	.	.	.	.	.	.	.	.	.	.	.	.	.	.	.	.	.	.	.	.	.	.	.	.	.	.	.
Bacteria-Actinobacteria-Actinobacteria-Corynebacteriales-Corynebacteriaceae-Corynebacterium-Corynebacterium glutamicum R	.	.	.	.	.	.	.	.	.	0.000113417	.	.	.	.	.	.	.	.	.	.	.	.	.	.	.	.	.	.	.	.	.	.	.	.	.	.	.	.	.	.	.	.	.	.	.	.	.	.	.
Bacteria-Actinobacteria-Actinobacteria-Corynebacteriales-Corynebacteriaceae-Corynebacterium-Corynebacterium maris DSM 45190	.	.	.	.	.	.	0.000284738	.	.	.	.	.	.	.	.	.	.	.	.	.	.	.	.	.	.	.	.	.	.	.	.	.	.	.	.	.	.	.	.	.	.	.	.	.	.	.	.	.	.
Bacteria-Actinobacteria-Actinobacteria-Corynebacteriales-Corynebacteriaceae-Corynebacterium-Corynebacterium matruchotii	.	.	.	.	.	.	.	.	.	.	.	.	.	.	.	.	.	.	.	.	.	.	.	.	.	.	.	.	.	.	.	.	.	.	.	.	.	.	.	.	.	8.35422e-05	.	.	.	.	.	.	.
Bacteria-Actinobacteria-Actinobacteria-Corynebacteriales-Corynebacteriaceae-Corynebacterium-Corynebacterium mycetoides	.	.	.	.	.	.	.	.	.	.	.	.	.	.	.	.	.	.	.	.	.	.	.	.	.	.	.	.	.	.	.	.	.	.	.	.	.	.	.	.	.	.	.	.	.	.	.	.	.
Bacteria-Actinobacteria-Actinobacteria-Corynebacteriales-Corynebacteriaceae-Corynebacterium-Corynebacterium segmentosum	.	.	.	.	.	.	.	.	.	.	.	.	.	.	.	.	.	.	0.000412201	.	.	.	.	.	.	.	.	.	.	.	.	.	.	.	.	.	.	.	.	.	.	.	.	.	.	.	.	.	.
Bacteria-Actinobacteria-Actinobacteria-Corynebacteriales-Corynebacteriaceae-Corynebacterium-Corynebacterium sp.	.	.	.	.	.	.	.	.	.	.	.	.	.	.	.	.	.	.	.	.	.	.	.	.	.	.	.	.	.	.	.	.	.	.	.	.	.	.	.	.	.	.	.	.	.	0.00017452	.	.	.
Bacteria-Actinobacteria-Actinobacteria-Corynebacteriales-Corynebacteriaceae-Corynebacterium-Corynebacterium sp. 2184	.	.	.	.	.	.	.	.	.	.	.	.	.	.	.	.	.	.	.	.	.	.	.	.	.	.	.	.	.	.	.	.	.	.	.	.	.	.	.	.	.	.	.	.	.	.	.	.	.
Bacteria-Actinobacteria-Actinobacteria-Corynebacteriales-Corynebacteriaceae-Corynebacterium-Corynebacterium stationis	.	.	.	.	.	.	.	.	.	.	.	.	.	.	.	.	.	.	.	.	.	.	.	.	.	.	.	.	.	.	.	.	.	.	.	.	.	.	.	.	.	.	.	.	.	0.00017452	.	.	.
Bacteria-Actinobacteria-Actinobacteria-Corynebacteriales-Corynebacteriaceae-Corynebacterium-Corynebacterium striatum	.	.	.	.	.	.	.	.	.	.	.	.	.	.	.	.	.	.	.	.	.	.	.	.	.	.	.	.	.	.	.	.	.	.	.	.	.	.	.	.	.	.	.	.	.	.	.	.	.
Bacteria-Actinobacteria-Actinobacteria-Corynebacteriales-Corynebacteriaceae-Corynebacterium-Corynebacterium urealyticum	.	.	.	.	.	.	.	.	.	.	.	.	.	.	.	.	.	.	.	.	.	.	.	.	.	.	.	.	.	.	.	.	.	.	.	.	.	.	.	.	.	.	.	.	.	.	.	.	.
Bacteria-Actinobacteria-Actinobacteria-Corynebacteriales-Corynebacteriaceae-Corynebacterium-uncultured Corynebacterium sp.	.	.	.	.	.	.	.	.	.	.	.	.	.	.	.	.	.	.	.	.	.	.	.	.	.	.	.	.	.	.	.	.	.	.	.	.	.	.	.	.	.	.	.	.	.	0.00017452	.	.	.
Bacteria-Actinobacteria-Actinobacteria-Corynebacteriales-Gordoniaceae	.	.	.	.	.	.	.	.	.	.	.	.	.	0.000277316	.	.	.	.	.	.	.	.	.	.	.	.	.	.	.	.	.	.	.	.	.	.	.	.	.	.	.	.	.	.	.	.	.	.	.
Bacteria-Actinobacteria-Actinobacteria-Corynebacteriales-Gordoniaceae-Gordonia	.	.	.	.	.	.	.	.	.	.	.	.	6.05437e-05	.	.	.	.	.	.	.	.	.	.	.	.	.	.	.	.	.	.	.	.	.	.	.	.	.	.	.	.	.	.	.	.	.	.	.	.
Bacteria-Actinobacteria-Actinobacteria-Corynebacteriales-Mycobacteriaceae-Mycolicibacterium	.	.	.	.	.	.	.	.	.	.	.	.	.	.	.	.	.	.	.	.	.	.	.	.	.	.	.	.	.	.	.	.	.	.	.	.	.	.	.	.	.	.	.	.	.	0.00017452	.	.	.
Bacteria-Actinobacteria-Actinobacteria-Corynebacteriales-Nocardiaceae-Nocardia	.	.	0.00212314	.	.	.	.	.	.	.	.	.	.	.	.	.	.	.	.	.	.	.	.	.	.	.	.	.	.	.	.	.	.	.	.	.	.	.	.	.	.	.	.	.	.	.	.	.	.
Bacteria-Actinobacteria-Actinobacteria-Corynebacteriales-Nocardiaceae-Rhodococcus	.	.	.	.	.	.	0.000569476	.	.	.	.	.	.	.	.	.	.	.	.	.	.	.	.	.	.	.	.	.	.	.	.	.	.	.	.	.	.	.	.	.	.	.	.	.	.	.	.	.	.
Bacteria-Actinobacteria-Actinobacteria-Corynebacteriales-Nocardiaceae-Rhodococcus-Rhodococcus rhodochrous	.	.	.	.	.	.	0.000284738	.	.	.	.	.	.	.	.	.	.	.	.	.	.	.	.	.	.	.	.	.	.	.	.	.	.	.	.	.	.	.	.	.	.	.	.	.	.	.	.	.	.
Bacteria-Actinobacteria-Actinobacteria-Geodermatophilales-Geodermatophilaceae-Modestobacter	.	.	.	.	.	.	0.000284738	.	.	.	.	.	.	.	.	.	.	.	.	.	.	.	.	.	.	.	.	.	.	.	.	.	.	.	.	.	.	.	.	.	.	.	.	.	.	.	.	.	.
Bacteria-Actinobacteria-Actinobacteria-Kineosporiales	.	.	.	.	.	.	.	.	.	.	.	.	.	.	.	.	.	.	.	.	.	.	.	.	.	.	.	.	.	.	.	.	.	.	.	.	.	.	0.000262743	.	.	.	.	.	.	.	.	.	.
Bacteria-Actinobacteria-Actinobacteria-Micrococcales-Bogoriellaceae	.	.	.	.	.	.	0.000284738	.	.	.	.	.	.	.	.	.	.	.	.	.	.	.	.	.	.	.	.	.	.	.	.	.	.	.	.	.	.	.	.	.	.	.	.	.	.	.	.	.	.
Bacteria-Actinobacteria-Actinobacteria-Micrococcales-Bogoriellaceae-Georgenia	.	.	.	.	.	.	.	.	.	.	.	.	.	.	.	.	.	.	.	.	.	.	.	.	.	.	.	.	.	.	.	.	.	.	.	.	.	.	.	.	.	.	.	.	.	.	.	.	.
Bacteria-Actinobacteria-Actinobacteria-Micrococcales-Bogoriellaceae-Georgenia-Georgenia sp. ZLJ0423	.	.	.	.	.	.	.	.	.	.	.	.	.	.	.	.	.	.	.	.	.	.	.	.	.	.	.	.	.	.	.	.	.	.	.	.	.	.	.	.	.	.	.	.	.	.	.	.	.
Bacteria-Actinobacteria-Actinobacteria-Micrococcales-Brevibacteriaceae	.	.	.	.	.	.	.	.	.	.	.	.	.	.	.	.	.	.	.	.	.	.	.	.	.	.	.	.	.	.	.	.	0.000888099	.	.	.	.	.	.	.	.	.	.	.	.	.	.	.	.
Bacteria-Actinobacteria-Actinobacteria-Micrococcales-Cellulomonadaceae-Cellulomonas-Cellulomonas flavigena	.	.	.	.	.	.	.	.	.	.	.	.	.	.	.	.	.	.	.	.	.	.	.	.	.	.	.	.	.	.	.	.	.	.	.	.	.	.	.	.	.	.	.	.	.	.	.	.	.
Bacteria-Actinobacteria-Actinobacteria-Micrococcales-Cellulomonadaceae-Cellulomonas-Cellulomonas gilvus ATCC 13127	.	.	.	.	.	.	.	.	.	.	.	.	.	.	.	.	.	.	.	.	.	.	.	.	.	.	.	.	.	.	.	.	.	.	.	.	.	.	.	.	.	.	.	.	.	.	.	.	.
Bacteria-Actinobacteria-Actinobacteria-Micrococcales-Dermabacteraceae-Brachybacterium-Brachybacterium faecium DSM 4810	.	.	.	.	.	.	.	.	.	0.000113417	.	.	.	.	.	.	.	.	.	.	.	.	.	.	.	.	.	.	.	.	.	.	.	.	.	.	.	.	.	.	.	.	.	.	.	.	.	.	.
Bacteria-Actinobacteria-Actinobacteria-Micrococcales-Dermabacteraceae-Dermabacter	.	.	.	.	.	.	.	.	.	0.000113417	.	.	.	.	.	.	.	.	.	.	.	.	.	.	.	.	.	.	.	.	.	.	.	.	.	.	.	.	.	.	.	.	.	.	.	.	.	.	.
Bacteria-Actinobacteria-Actinobacteria-Micrococcales-Dermabacteraceae-Dermabacter-Dermabacter jinjuensis	.	.	.	.	.	.	.	.	.	0.000226835	.	.	.	.	.	.	.	.	.	.	.	.	.	.	.	.	.	.	.	.	.	.	.	.	.	.	.	.	.	.	.	.	.	.	.	.	.	.	.
Bacteria-Actinobacteria-Actinobacteria-Micrococcales-Dermabacteraceae-Dermabacter-Dermabacter vaginalis	.	.	.	.	.	.	.	.	.	.	.	.	.	.	.	.	.	.	0.000412201	.	.	.	.	.	.	.	.	.	.	.	.	.	.	.	.	.	.	.	.	.	.	.	.	.	.	.	.	.	.
Bacteria-Actinobacteria-Actinobacteria-Micrococcales-Dermacoccaceae	.	.	.	.	.	.	.	.	.	0.000113417	.	.	.	.	.	.	.	.	.	.	.	.	.	.	.	.	.	.	.	.	.	.	.	.	.	.	.	.	.	.	.	.	.	.	.	.	.	.	.
Bacteria-Actinobacteria-Actinobacteria-Micrococcales-Dermacoccaceae-Dermacoccus-Dermacoccus nishinomiyaensis	.	.	.	.	.	.	.	.	.	.	.	.	.	.	.	.	.	.	.	.	.	.	.	.	.	.	.	.	.	.	.	.	.	.	.	.	.	.	.	.	.	.	.	.	0.00245098	.	.	.	.
Bacteria-Actinobacteria-Actinobacteria-Micrococcales-Intrasporangiaceae-Janibacter	.	.	.	.	.	.	.	.	.	0.000113417	.	.	.	.	.	.	.	.	.	.	.	.	.	.	.	.	.	.	.	.	.	.	.	.	.	.	.	.	.	.	.	.	.	.	.	.	.	.	.
Bacteria-Actinobacteria-Actinobacteria-Micrococcales-Intrasporangiaceae-Serinicoccus	.	.	.	.	.	.	.	.	.	0.000453669	.	.	.	.	.	.	.	.	.	.	.	.	.	.	.	.	.	.	.	.	.	.	.	.	.	.	.	.	.	.	.	.	.	.	.	.	.	.	.
Bacteria-Actinobacteria-Actinobacteria-Micrococcales-Intrasporangiaceae-Serinicoccus-Serinicoccus sp.	.	.	.	.	.	.	.	.	.	0.000113417	.	.	.	.	.	.	.	.	.	.	.	.	.	.	.	.	.	.	.	.	.	.	.	.	.	.	.	.	.	.	.	.	.	.	.	.	.	.	.
Bacteria-Actinobacteria-Actinobacteria-Micrococcales-Intrasporangiaceae-Serinicoccus-Serinicoccus sp. JLT9	.	.	.	.	.	.	.	.	.	.	.	.	.	.	.	.	.	.	.	.	.	.	.	.	.	.	.	.	.	.	.	.	.	.	.	.	.	.	.	.	.	.	.	.	.	.	.	.	.
Bacteria-Actinobacteria-Actinobacteria-Micrococcales-Jonesiaceae-Jonesia	.	.	.	.	.	.	.	.	.	.	.	.	.	.	.	.	.	.	.	.	.	.	.	.	.	.	.	.	.	.	.	.	.	.	.	.	.	.	.	.	.	.	.	.	.	.	.	.	.
Bacteria-Actinobacteria-Actinobacteria-Micrococcales-Micrococcaceae-Arthrobacter-Arthrobacter globiformis	.	.	.	.	0.000512295	.	.	.	.	.	.	.	.	.	.	.	.	.	.	.	.	.	.	.	.	.	.	.	.	.	.	.	.	.	.	.	.	.	.	.	.	.	.	.	.	.	.	.	.
Bacteria-Actinobacteria-Actinobacteria-Micrococcales-Micrococcaceae-Glutamicibacter	.	.	.	.	.	.	.	.	.	.	.	.	.	.	.	.	.	.	.	.	.	.	.	0.000268456	.	.	.	.	.	.	.	.	.	.	.	.	.	.	.	.	.	.	.	.	.	.	.	.	.
Bacteria-Actinobacteria-Actinobacteria-Micrococcales-Micrococcaceae-Micrococcus-Micrococcus sp. A1	.	.	.	.	.	.	.	.	.	.	.	.	.	.	.	.	.	.	.	.	.	.	.	.	.	.	.	.	.	.	.	.	.	.	.	.	.	.	.	.	.	.	.	.	.	.	.	.	.
Bacteria-Actinobacteria-Actinobacteria-Micrococcales-Micrococcaceae-Rothia-Rothia dentocariosa	.	.	.	.	.	.	.	.	.	.	.	.	.	.	.	.	.	.	.	.	.	.	.	.	.	.	.	.	.	.	.	.	.	.	.	.	.	.	.	.	.	0.000167084	.	.	.	.	.	.	.
Bacteria-Actinobacteria-Actinobacteria-Micrococcales-Micrococcaceae-Rothia-Rothia mucilaginosa	.	.	.	.	.	.	.	.	.	.	.	.	.	.	.	.	.	.	.	.	.	.	.	.	.	.	.	.	.	.	.	.	.	.	.	.	.	.	.	6.03573e-05	.	.	.	.	.	.	.	.	.
Bacteria-Actinobacteria-Actinobacteria-Micrococcales-Promicromonosporaceae-Cellulosimicrobium	.	.	.	.	.	.	.	.	.	.	.	.	.	.	.	.	.	.	.	.	.	.	.	.	.	.	.	.	.	.	.	.	.	.	.	.	.	.	.	.	.	.	.	.	.	.	.	.	.
Bacteria-Actinobacteria-Actinobacteria-Micrococcales-Promicromonosporaceae-Isoptericola-Isoptericola variabilis 225	.	.	.	.	.	.	.	.	.	.	.	.	.	.	.	.	.	.	.	.	.	.	.	.	.	.	.	.	.	.	.	.	.	.	.	.	.	.	.	.	.	.	0.000330469	.	.	.	.	.	.
Bacteria-Actinobacteria-Actinobacteria-Micromonosporales-Micromonosporaceae	.	.	.	.	.	.	0.000854214	.	.	.	.	.	.	.	.	.	.	.	.	.	.	.	.	.	.	.	.	.	.	.	.	.	.	.	.	.	.	.	.	.	.	.	.	.	.	.	.	.	.
Bacteria-Actinobacteria-Actinobacteria-Propionibacteriales-Nocardioidaceae-Aeromicrobium	.	.	.	.	.	.	.	.	.	.	.	.	.	.	.	.	.	.	.	.	.	.	.	.	.	.	.	.	.	.	.	.	.	.	.	.	.	.	.	.	.	.	.	.	.	.	.	.	.
Bacteria-Actinobacteria-Actinobacteria-Propionibacteriales-Nocardioidaceae-Nocardioides	.	.	.	.	.	.	.	.	.	.	.	.	.	.	.	.	.	.	.	.	.	.	.	.	.	.	.	.	.	.	.	.	.	.	.	.	.	.	.	.	.	.	.	.	.	.	.	.	.
Bacteria-Actinobacteria-Actinobacteria-Propionibacteriales-Propionibacteriaceae-Cutibacterium-Cutibacterium acnes subsp. defendens ATCC 11828	.	.	.	.	.	.	.	0.00238095	.	.	.	.	.	.	.	.	.	.	.	.	.	.	.	.	.	.	.	.	.	.	.	.	.	.	.	.	.	.	.	.	.	.	.	.	.	.	.	.	.
Bacteria-Actinobacteria-Actinobacteria-Propionibacteriales-Propionibacteriaceae-Cutibacterium-Cutibacterium acnes TypeIA2 P.acn17	.	.	.	.	.	.	.	.	.	.	.	.	.	.	.	.	.	.	.	.	.	.	.	.	.	3.55353e-05	.	.	.	.	.	.	.	.	.	.	.	.	.	.	.	.	.	.	.	.	.	.	.
Bacteria-Actinobacteria-Actinobacteria-Propionibacteriales-Propionibacteriaceae-Tessaracoccus-Tessaracoccus timonensis	.	.	.	.	.	.	.	.	.	.	.	.	.	.	.	.	.	.	.	.	.	.	.	.	.	.	.	.	.	.	.	.	.	.	.	.	.	.	.	.	.	.	.	.	.	.	.	.	.
Bacteria-Actinobacteria-Actinobacteria-Pseudonocardiales-Pseudonocardiaceae	.	.	.	.	.	.	.	.	.	.	.	.	.	.	.	.	.	.	.	.	.	.	.	.	.	.	.	.	.	.	.	.	.	.	.	.	.	.	.	.	.	.	.	.	.	.	.	.	.
Bacteria-Actinobacteria-Actinobacteria-Pseudonocardiales-Pseudonocardiaceae-Pseudonocardia	.	.	.	.	.	.	.	.	.	.	.	.	.	.	.	.	.	.	.	.	.	.	.	.	.	.	.	.	.	.	.	.	.	.	.	.	.	.	.	.	.	.	.	.	.	.	.	.	.
Bacteria-Actinobacteria-Actinobacteria-Streptomycetales-Streptomycetaceae-Streptomyces-Streptomyces fungicidicus	.	.	.	.	.	.	.	.	.	.	.	.	.	.	.	.	.	.	.	.	.	.	.	.	.	.	.	.	.	.	.	.	.	.	.	.	.	.	.	.	.	8.35422e-05	.	.	.	.	.	.	.
Bacteria-Actinobacteria-Actinobacteria-Streptomycetales-Streptomycetaceae-Streptomyces-Streptomyces katrae	.	.	0.00212314	.	.	.	.	.	.	.	.	.	.	.	.	.	.	.	.	.	.	.	.	.	.	.	.	.	.	.	.	.	.	.	.	.	.	.	.	.	.	.	.	.	.	.	.	.	.
Bacteria-Actinobacteria-Actinobacteria-Streptomycetales-Streptomycetaceae-Streptomyces-Streptomyces lunaelactis	.	.	0.00212314	.	.	.	.	.	.	.	.	.	.	.	.	.	.	.	.	.	.	.	.	.	.	.	.	.	.	.	.	.	.	.	.	.	.	.	.	.	.	.	.	.	.	.	.	.	.
Bacteria-Actinobacteria-Actinobacteria-Streptomycetales-Streptomycetaceae-Streptomyces-Streptomyces nigra	.	.	.	.	.	.	.	.	.	.	.	.	.	.	.	.	.	.	.	.	.	.	.	.	.	.	.	.	.	.	.	.	.	.	.	.	.	.	0.000262743	.	.	.	.	.	.	.	.	.	.
Bacteria-Actinobacteria-Actinobacteria-Streptomycetales-Streptomycetaceae-Streptomyces-Streptomyces pluripotens	.	.	0.00212314	.	.	.	.	.	.	.	.	.	.	.	.	.	.	.	.	.	.	.	.	.	.	.	.	.	.	.	.	.	.	.	.	.	.	.	.	.	.	.	.	.	.	.	.	.	.
Bacteria-Actinobacteria-Actinobacteria-Streptomycetales-Streptomycetaceae-Streptomyces-Streptomyces rubrolavendulae	.	.	0.0191083	.	.	.	.	.	.	.	.	.	.	.	.	.	.	.	.	.	.	.	.	.	.	.	.	.	.	.	.	.	.	.	.	.	.	.	.	.	.	.	.	.	.	.	.	.	.
Bacteria-Actinobacteria-Actinobacteria-Streptomycetales-Streptomycetaceae-Streptomyces-Streptomyces sp. 4F	.	.	.	.	.	.	.	.	.	.	.	.	.	.	.	.	.	.	.	.	.	.	.	.	.	.	.	.	.	.	.	.	.	.	.	.	.	.	.	.	.	.	.	.	.	0.00052356	.	.	.
Bacteria-Actinobacteria-Actinobacteria-Streptomycetales-Streptomycetaceae-Streptomyces-Streptomyces sp. KPB2	.	.	.	.	.	.	.	.	.	.	.	.	.	.	.	.	.	.	.	.	.	.	.	.	.	.	.	.	.	.	.	.	.	.	.	.	.	.	0.000262743	.	.	.	.	.	.	.	.	.	.
Bacteria-Actinobacteria-Actinobacteria-Streptomycetales-Streptomycetaceae-Streptomyces-Streptomyces xinghaiensis S187	.	.	0.00212314	.	.	.	.	.	.	.	.	.	.	.	.	.	.	.	.	.	.	.	.	.	.	.	.	.	.	.	.	.	.	.	.	.	.	.	.	.	.	.	.	.	.	.	.	.	.
Bacteria-Actinobacteria-Actinobacteria-Streptosporangiales-Nocardiopsaceae-Nocardiopsis	.	.	.	.	.	.	.	.	.	.	.	.	.	.	.	.	.	.	.	0.000215239	.	.	.	.	.	.	.	.	.	.	.	.	.	.	.	.	.	.	.	.	.	.	.	.	.	.	.	.	.
Bacteria-Actinobacteria-Actinobacteria-Streptosporangiales-Nocardiopsaceae-Nocardiopsis-Nocardiopsis dassonvillei	.	.	.	.	.	.	.	.	.	.	.	.	.	.	.	.	.	.	.	.	.	.	.	.	.	.	.	.	.	.	.	.	0.000888099	.	.	.	.	.	.	.	.	.	.	.	.	.	.	.	.
Bacteria-Actinobacteria-Actinobacteria-Streptosporangiales-Streptosporangiaceae	.	.	.	.	.	.	.	.	.	.	.	.	.	.	.	.	.	.	.	.	.	.	.	.	.	.	.	.	.	.	.	.	.	.	.	.	.	.	.	.	.	.	.	.	.	0.00017452	.	.	.
Bacteria-Actinobacteria-Rubrobacteria-Rubrobacterales-Rubrobacteraceae-Rubrobacter-Rubrobacter xylanophilus DSM 9941	.	.	.	.	.	.	.	.	.	.	.	.	.	.	.	.	.	.	.	.	.	.	.	.	.	.	.	.	.	.	.	.	.	.	.	.	.	.	.	.	0.000791139	.	.	.	.	.	.	.	.
Bacteria-Actinobacteria-Thermoleophilia-Solirubrobacterales	.	.	.	.	.	.	.	.	.	.	.	.	.	.	.	.	.	.	.	.	.	.	.	.	.	.	.	.	.	.	.	.	.	.	.	.	.	.	.	.	.	.	.	.	.	.	.	.	.
Bacteria-Bacteroidetes-Bacteroidetes Order II. Incertae sedis	.	.	.	.	.	.	.	.	.	0.000113417	.	.	.	.	.	.	.	.	.	.	.	.	.	.	.	.	.	.	.	.	.	.	.	.	.	.	.	.	.	.	.	.	.	.	.	.	.	.	.
Bacteria-Bacteroidetes-Bacteroidia-Bacteroidales-Bacteroidaceae-Bacteroides-Bacteroides caccae	.	.	.	.	.	.	.	.	.	.	.	.	.	.	.	.	.	.	.	.	.	.	.	.	.	.	.	.	.	.	.	.	.	.	.	.	.	.	.	.	.	.	.	.	.	.	.	.	.
Bacteria-Bacteroidetes-Bacteroidia-Bacteroidales-Bacteroidaceae-Bacteroides-Bacteroides helcogenes	.	.	.	.	.	.	.	.	.	.	.	.	.	.	.	.	.	.	.	.	.	.	.	.	.	.	.	.	.	.	.	.	.	.	.	.	.	.	.	.	.	.	.	.	.	.	.	.	.
Bacteria-Bacteroidetes-Bacteroidia-Bacteroidales-Bacteroidaceae-Bacteroides-Bacteroides zoogleoformans	.	.	.	.	.	.	.	.	.	.	.	.	.	.	.	.	.	.	.	.	.	.	.	.	.	.	.	.	.	.	.	.	.	.	.	.	.	.	.	.	.	.	.	.	.	.	.	.	.
Bacteria-Bacteroidetes-Bacteroidia-Bacteroidales-Muribaculaceae-Muribaculum	.	.	.	.	.	.	.	.	.	.	.	.	.	.	.	.	.	.	.	.	.	.	.	.	.	.	.	.	.	.	.	.	.	.	.	.	.	.	.	.	.	.	.	.	.	.	.	.	.
Bacteria-Bacteroidetes-Bacteroidia-Bacteroidales-Porphyromonadaceae-Petrimonas	.	.	.	.	.	.	.	.	.	.	.	.	.	.	.	.	.	.	.	.	.	.	.	.	.	.	.	.	.	.	.	.	.	.	.	.	.	.	.	.	.	.	.	.	.	.	.	.	.
Bacteria-Bacteroidetes-Bacteroidia-Bacteroidales-Porphyromonadaceae-Porphyromonas-Porphyromonas gingivalis	.	.	.	.	.	.	.	.	.	.	.	.	.	.	.	.	.	.	.	.	.	.	.	.	.	.	.	.	.	.	.	.	.	.	.	.	.	.	.	.	.	.	.	.	.	.	.	.	.
Bacteria-Bacteroidetes-Bacteroidia-Bacteroidales-Prevotellaceae-Prevotella-Prevotella dentalis	.	.	.	.	.	.	.	.	.	.	.	.	.	.	.	.	.	.	.	.	.	.	.	.	.	.	.	.	.	.	.	.	.	.	.	.	.	.	.	.	.	.	.	.	.	.	.	.	.
Bacteria-Bacteroidetes-Bacteroidia-Bacteroidales-Prevotellaceae-Prevotella-Prevotella dentalis DSM 3688	.	.	.	.	.	.	.	.	.	.	.	.	.	.	.	.	.	.	.	.	.	.	.	.	.	.	.	.	.	.	.	.	.	.	.	.	.	.	.	.	.	.	.	.	.	.	.	.	.
Bacteria-Bacteroidetes-Bacteroidia-Bacteroidales-Prevotellaceae-Prevotella-Prevotella intermedia ATCC 25611 = DSM 20706	.	.	.	.	.	.	.	.	.	.	.	.	.	.	.	.	.	.	.	.	.	.	.	.	.	.	.	.	.	.	.	.	.	.	.	.	.	.	.	.	.	.	.	.	.	.	.	.	.
Bacteria-Bacteroidetes-Bacteroidia-Bacteroidales-Prevotellaceae-Prevotella-Prevotella nigrescens	.	.	.	.	.	.	.	.	.	.	.	.	.	.	.	.	.	.	.	.	.	.	.	.	.	.	.	.	.	.	.	.	.	.	.	.	.	.	.	.	.	.	.	.	.	.	.	.	.
Bacteria-Bacteroidetes-Bacteroidia-Bacteroidales-Rikenellaceae	.	.	.	.	.	.	.	.	.	.	.	.	.	.	.	.	.	.	.	.	.	.	.	.	.	.	.	.	.	.	.	.	.	.	.	.	.	.	.	.	.	.	.	.	.	.	.	.	.
Bacteria-Bacteroidetes-Bacteroidia-Bacteroidales-Rikenellaceae-Alistipes-Alistipes megaguti	.	.	.	.	.	.	.	.	.	.	.	.	.	.	.	.	.	.	.	.	.	.	.	.	.	.	.	.	.	.	.	.	.	.	.	.	.	.	.	.	.	.	.	.	.	.	.	.	.
Bacteria-Bacteroidetes-Bacteroidia-Bacteroidales-Tannerellaceae-Tannerella-Tannerella forsythia 3313	.	.	.	.	.	.	.	.	.	.	.	.	.	.	.	.	.	.	.	.	.	.	.	.	.	.	.	.	.	.	.	.	.	.	.	.	.	.	.	.	.	.	.	.	.	.	.	.	.
Bacteria-Bacteroidetes-Bacteroidia-Bacteroidales-Tannerellaceae-Tannerella-Tannerella forsythia KS16	.	.	.	.	.	.	.	.	.	.	.	.	.	.	.	.	.	.	.	.	.	.	.	.	.	.	.	.	.	.	.	.	.	.	.	.	.	.	.	.	.	.	.	.	.	.	.	.	.
Bacteria-Bacteroidetes-Cytophagia-Cytophagales-Flammeovirgaceae	.	.	.	.	.	.	.	.	.	.	.	.	.	.	.	.	.	.	.	.	.	.	.	.	.	.	.	.	.	.	.	.	.	.	.	.	.	.	.	.	.	.	.	.	.	0.00017452	.	.	.
Bacteria-Bacteroidetes-Flavobacteriia-Flavobacteriales-Flavobacteriaceae-Capnocytophaga-Capnocytophaga gingivalis	.	.	.	.	.	.	.	.	.	.	.	.	.	.	.	.	.	.	.	.	.	.	.	.	.	.	.	.	.	.	.	.	.	.	.	.	.	.	.	.	.	8.35422e-05	.	.	.	.	.	.	.
Bacteria-Bacteroidetes-Flavobacteriia-Flavobacteriales-Flavobacteriaceae-Capnocytophaga-Capnocytophaga ochracea	.	.	.	.	.	.	.	.	.	.	.	.	.	.	.	.	.	.	.	.	.	.	.	.	.	.	.	.	.	.	.	.	.	.	.	.	.	.	.	.	.	.	.	.	.	.	.	.	.
Bacteria-Bacteroidetes-Flavobacteriia-Flavobacteriales-Flavobacteriaceae-Capnocytophaga-Capnocytophaga sp. oral taxon 323	.	.	.	.	.	.	.	.	.	.	.	.	.	.	.	.	.	.	.	.	.	.	.	.	.	.	.	.	.	.	.	.	.	.	.	.	.	.	.	.	.	8.35422e-05	.	.	.	.	.	.	.
Bacteria-Bacteroidetes-Flavobacteriia-Flavobacteriales-Flavobacteriaceae-Capnocytophaga-Capnocytophaga sputigena	.	.	.	.	.	.	.	.	.	.	.	.	.	.	.	.	.	.	.	.	.	.	.	.	.	.	.	.	.	.	.	.	.	.	.	.	.	.	.	.	.	0.000167084	.	.	.	.	.	.	.
Bacteria-Bacteroidetes-Flavobacteriia-Flavobacteriales-Flavobacteriaceae-Chryseobacterium	.	.	.	.	.	.	.	.	.	.	.	.	.	.	.	.	.	.	.	.	.	.	.	.	.	.	.	.	.	.	.	.	.	.	.	.	.	.	.	.	.	.	.	.	.	.	.	.	.
Bacteria-Bacteroidetes-Flavobacteriia-Flavobacteriales-Flavobacteriaceae-Chryseobacterium-Chryseobacterium lactis	.	.	.	.	.	.	.	.	.	0.000113417	.	.	.	.	.	.	.	.	.	.	.	.	.	.	.	.	.	.	.	.	.	.	.	.	.	.	.	.	.	.	.	.	.	.	.	.	.	.	.
Bacteria-Bacteroidetes-Flavobacteriia-Flavobacteriales-Flavobacteriaceae-Chryseobacterium-Chryseobacterium sp. 3008163	.	.	.	.	.	.	.	.	.	.	.	.	.	.	.	.	.	.	.	.	.	.	.	0.000268456	.	.	.	.	.	.	.	.	.	.	.	.	.	.	.	.	.	.	.	.	.	.	.	.	.
Bacteria-Bacteroidetes-Flavobacteriia-Flavobacteriales-Flavobacteriaceae-Chryseobacterium-Chryseobacterium sp. F5649	.	.	.	.	.	.	.	.	.	.	.	.	.	.	.	.	.	.	.	.	.	.	.	.	.	.	.	.	.	.	.	.	.	.	.	.	.	.	.	.	.	.	.	.	.	.	.	.	.
Bacteria-Bacteroidetes-Flavobacteriia-Flavobacteriales-Flavobacteriaceae-Cloacibacterium	.	.	.	.	.	.	.	.	.	.	.	.	.	.	.	0.000180963	.	.	.	.	.	.	.	.	.	.	.	.	.	.	.	.	.	.	.	.	.	.	.	.	.	.	.	.	.	.	.	.	.
Bacteria-Candidatus Saccharibacteria	.	.	.	.	.	.	.	.	.	.	.	.	.	.	.	.	.	.	.	.	.	.	.	.	.	.	.	.	.	.	.	.	.	.	.	.	.	.	.	.	.	.	.	.	.	.	.	.	.
Bacteria-Chloroflexi-Thermomicrobia-Sphaerobacterales	.	.	.	.	.	.	.	.	.	.	.	.	.	.	.	.	.	.	.	.	3.28224e-05	.	.	.	.	.	.	.	.	.	.	.	.	.	.	.	.	.	.	.	.	.	.	.	.	.	.	.	.
Bacteria-Firmicutes-Bacilli-Bacillales-Bacillaceae	.	.	.	.	.	.	.	.	.	.	.	.	.	0.000277316	.	.	.	.	.	.	.	.	.	.	.	.	.	.	.	.	.	.	.	.	.	.	.	.	.	.	.	.	.	.	.	.	.	.	.
Bacteria-Firmicutes-Bacilli-Bacillales-Bacillaceae-Bacillus	.	.	.	.	.	.	.	.	.	.	.	.	.	0.000554631	.	.	.	.	.	.	.	.	.	.	.	.	.	.	.	.	.	.	.	.	.	.	.	.	.	.	.	.	.	.	.	.	.	.	.
Bacteria-Firmicutes-Bacilli-Bacillales-Bacillaceae-Bacillus-Bacillus anthracis	.	.	.	.	.	.	.	.	.	.	.	.	.	.	.	0.000361925	.	.	.	.	.	.	.	.	.	.	.	.	.	.	.	.	.	.	.	.	.	.	.	.	.	.	.	.	.	.	.	.	.
Bacteria-Firmicutes-Bacilli-Bacillales-Bacillaceae-Bacillus-Bacillus litoralis	.	.	.	.	.	.	.	.	.	.	.	.	.	0.000277316	.	.	.	.	.	.	.	.	.	.	.	.	.	.	.	.	.	.	.	.	.	.	.	.	.	.	.	.	.	.	.	.	.	.	.
Bacteria-Firmicutes-Bacilli-Bacillales-Bacillaceae-Bacillus-Bacillus safensis	.	.	.	.	.	.	.	.	.	.	.	.	.	.	.	0.000180963	.	.	.	.	.	.	.	.	.	.	.	.	.	.	.	.	.	.	.	.	.	.	.	.	.	.	.	.	.	.	.	.	.
Bacteria-Firmicutes-Bacilli-Bacillales-Bacillaceae-Geobacillus-Geobacillus stearothermophilus	.	.	.	.	.	.	.	.	.	.	.	.	.	.	.	.	.	.	.	.	.	.	.	.	.	.	.	.	.	.	.	.	.	.	.	.	.	.	.	.	.	.	.	.	.	.	3.69495e-05	.	.
Bacteria-Firmicutes-Bacilli-Bacillales-Bacillaceae-Geobacillus-Geobacillus thermoleovorans	6.50745e-05	.	.	.	.	.	.	.	.	.	.	.	.	.	.	.	.	.	.	.	.	.	.	.	.	.	.	.	.	.	.	.	.	.	.	.	.	.	.	.	.	.	.	.	.	.	.	.	.
Bacteria-Firmicutes-Bacilli-Bacillales-Gemella-Gemella haemolysans	.	.	.	.	.	.	.	.	.	.	.	.	.	.	.	.	.	.	.	.	.	.	.	.	.	.	.	.	.	.	.	.	.	.	.	.	.	.	.	.	.	.	.	.	.	.	.	.	.
Bacteria-Firmicutes-Bacilli-Bacillales-Planococcaceae-Jeotgalibacillus-Jeotgalibacillus malaysiensis	.	.	.	.	.	.	.	.	.	.	.	.	.	.	.	.	.	.	.	.	3.28224e-05	.	.	.	.	.	.	.	.	.	.	.	.	.	.	.	.	.	.	.	.	.	.	.	.	.	.	.	.
Bacteria-Firmicutes-Bacilli-Bacillales-Staphylococcaceae-Auricoccus	.	.	.	.	.	.	.	.	.	.	.	.	.	.	.	.	.	.	.	.	.	.	.	.	.	.	.	.	.	.	.	.	.	.	.	.	.	.	.	.	.	.	.	.	.	.	.	.	.
Bacteria-Firmicutes-Bacilli-Bacillales-Staphylococcaceae-Macrococcus	.	.	.	.	.	.	.	.	.	.	.	.	.	.	.	.	.	.	.	.	.	.	.	.	.	.	.	.	.	.	.	.	.	.	.	.	.	.	.	.	.	.	.	.	.	0.00034904	.	.	.
Bacteria-Firmicutes-Bacilli-Bacillales-Staphylococcaceae-Macrococcus-Macrococcus canis	.	.	.	.	.	.	.	.	.	.	.	.	.	.	.	.	.	.	.	.	.	.	.	.	.	.	.	.	.	.	.	.	.	.	.	.	.	.	.	.	.	.	.	.	.	0.00017452	.	.	.
Bacteria-Firmicutes-Bacilli-Bacillales-Staphylococcaceae-Macrococcus-Macrococcus caseolyticus	.	.	.	.	.	.	.	.	.	0.000113417	.	.	.	.	.	.	.	.	.	.	.	.	.	.	.	.	.	.	.	.	.	.	.	.	.	.	.	.	.	.	.	.	.	.	.	.	.	.	.
Bacteria-Firmicutes-Bacilli-Bacillales-Staphylococcaceae-Staphylococcus-Staphylococcus agnetis	.	.	.	.	.	.	.	.	.	.	.	.	0.000726524	.	.	.	.	.	.	.	.	.	.	.	.	.	.	.	.	.	.	.	.	.	.	.	.	.	.	.	.	.	.	.	.	.	.	.	.
Bacteria-Firmicutes-Bacilli-Bacillales-Staphylococcaceae-Staphylococcus-Staphylococcus aureus subsp. aureus 55/2053	.	.	.	.	.	.	.	.	.	0.000113417	.	.	.	.	.	.	.	.	.	.	.	.	.	.	.	.	.	.	.	.	.	.	.	.	.	.	.	.	.	.	.	.	.	.	.	.	.	.	.
Bacteria-Firmicutes-Bacilli-Bacillales-Staphylococcaceae-Staphylococcus-Staphylococcus auricularis	.	.	.	.	.	.	.	.	.	.	.	.	.	.	.	.	.	.	.	.	.	.	.	.	.	.	.	.	.	.	.	.	.	.	.	.	.	.	.	.	.	.	.	.	.	.	.	.	.
Bacteria-Firmicutes-Bacilli-Bacillales-Staphylococcaceae-Staphylococcus-Staphylococcus caprae	.	.	.	.	.	.	.	.	.	.	.	.	.	.	.	.	.	.	.	.	.	.	.	.	.	.	.	.	.	.	.	.	.	.	.	.	.	.	.	.	.	.	.	.	.	.	.	.	.
Bacteria-Firmicutes-Bacilli-Bacillales-Staphylococcaceae-Staphylococcus-Staphylococcus carnosus	.	.	.	.	.	.	.	.	.	.	.	.	.	.	.	0.000180963	.	.	.	.	.	.	.	.	.	.	.	.	.	.	.	.	.	.	.	.	.	.	.	.	.	.	.	.	.	.	.	.	.
Bacteria-Firmicutes-Bacilli-Bacillales-Staphylococcaceae-Staphylococcus-Staphylococcus cohnii	.	.	.	.	.	.	.	.	.	.	.	.	.	.	.	0.000361925	.	.	.	.	.	.	.	.	.	.	.	.	.	.	.	.	.	.	.	.	.	.	.	.	.	.	.	.	.	.	.	.	.
Bacteria-Firmicutes-Bacilli-Bacillales-Staphylococcaceae-Staphylococcus-Staphylococcus condimenti	.	.	.	.	.	.	.	.	.	.	.	.	.	.	.	0.000180963	.	.	.	.	.	.	.	.	.	.	.	.	.	.	.	.	.	.	.	.	.	.	.	.	.	.	.	.	.	.	.	.	.
Bacteria-Firmicutes-Bacilli-Bacillales-Staphylococcaceae-Staphylococcus-Staphylococcus epidermidis RP62A	.	.	.	.	.	.	.	.	.	.	.	.	.	.	.	0.000723851	.	.	.	.	.	.	.	.	.	.	.	.	.	.	.	.	.	.	.	.	.	.	.	.	.	.	.	.	.	.	.	.	.
Bacteria-Firmicutes-Bacilli-Bacillales-Staphylococcaceae-Staphylococcus-Staphylococcus haemolyticus JCSC1435	.	.	.	.	.	.	.	.	.	.	.	.	.	.	.	0.0014477	.	.	.	.	.	.	.	.	.	.	.	.	.	.	.	.	.	.	.	.	.	.	.	.	.	.	.	.	.	.	.	.	.
Bacteria-Firmicutes-Bacilli-Bacillales-Staphylococcaceae-Staphylococcus-Staphylococcus lentus	.	.	.	.	.	.	.	.	.	.	.	.	.	.	.	0.000180963	.	.	.	.	.	.	.	.	.	.	.	.	.	.	.	.	.	.	.	.	.	.	.	.	.	.	.	.	.	.	.	.	.
Bacteria-Firmicutes-Bacilli-Bacillales-Staphylococcaceae-Staphylococcus-Staphylococcus pasteuri SP1	.	.	.	.	.	.	.	.	.	.	.	.	.	.	.	0.00126674	.	.	.	.	.	.	.	.	.	.	.	.	.	.	.	.	.	.	.	.	.	.	.	.	.	.	.	.	.	.	.	.	.
Bacteria-Firmicutes-Bacilli-Bacillales-Staphylococcaceae-Staphylococcus-Staphylococcus saprophyticus	.	.	.	.	.	.	.	.	.	.	.	.	.	.	.	0.000180963	.	.	.	.	.	.	.	.	.	.	.	.	.	.	.	.	.	.	.	.	.	.	.	.	.	.	.	.	.	.	.	.	.
Bacteria-Firmicutes-Bacilli-Bacillales-Staphylococcaceae-Staphylococcus-Staphylococcus saprophyticus subsp. saprophyticus MS1146	.	.	.	.	.	.	.	.	.	.	.	.	.	.	.	0.000361925	.	.	.	.	.	.	.	.	.	.	.	.	.	.	.	.	.	.	.	.	.	.	.	.	.	.	.	.	.	.	.	.	.
Bacteria-Firmicutes-Bacilli-Bacillales-Staphylococcaceae-Staphylococcus-Staphylococcus sciuri	.	.	.	.	.	.	.	.	.	.	.	.	.	.	.	.	.	.	.	.	.	.	.	.	.	.	.	.	.	.	.	.	.	.	.	.	.	.	.	.	.	.	.	.	.	.	.	.	.
Bacteria-Firmicutes-Bacilli-Bacillales-Staphylococcaceae-Staphylococcus-Staphylococcus sciuri subsp. sciuri	.	.	.	.	.	.	.	.	.	.	.	.	.	.	.	.	.	.	.	.	.	.	.	.	.	.	.	.	.	.	.	.	.	.	.	.	.	.	.	.	.	.	.	.	.	.	.	.	.
Bacteria-Firmicutes-Bacilli-Bacillales-Staphylococcaceae-Staphylococcus-Staphylococcus sp. AntiMn-1	.	.	.	.	.	.	.	.	.	.	.	.	.	.	.	0.000361925	.	.	.	.	.	.	.	.	.	.	.	.	.	.	.	.	.	.	.	.	.	.	.	.	.	.	.	.	.	.	.	.	.
Bacteria-Firmicutes-Bacilli-Bacillales-Staphylococcaceae-Staphylococcus-Staphylococcus sp. WL1	.	.	.	.	.	.	.	.	.	.	.	.	.	.	.	0.000180963	.	.	.	.	.	.	.	.	.	.	.	.	.	.	.	.	.	.	.	.	.	.	.	.	.	.	.	.	.	.	.	.	.
Bacteria-Firmicutes-Bacilli-Bacillales-Staphylococcaceae-Staphylococcus-Staphylococcus succinus	.	.	.	.	.	.	.	.	.	.	.	.	.	.	.	.	.	.	.	.	.	.	.	.	.	.	.	.	.	.	.	.	.	.	.	.	.	.	.	.	.	8.35422e-05	.	.	.	.	.	.	.
Bacteria-Firmicutes-Bacilli-Bacillales-Staphylococcaceae-Staphylococcus-Staphylococcus warneri SG1	.	.	.	.	.	.	.	.	.	.	.	.	.	.	.	0.000542888	.	.	.	.	.	.	.	.	.	.	.	.	.	.	.	.	.	.	.	.	.	.	.	.	.	.	.	.	.	.	.	.	.
Bacteria-Firmicutes-Bacilli-Bacillales-Staphylococcaceae-Staphylococcus-uncultured Staphylococcus sp.	.	.	.	.	.	.	.	.	.	.	.	.	.	.	.	0.000180963	.	.	.	.	.	.	.	.	.	.	.	.	.	.	.	.	.	.	.	.	.	.	.	.	.	.	.	.	.	.	.	.	.
Bacteria-Firmicutes-Bacilli-Lactobacillales-Aerococcaceae	.	.	.	.	.	.	.	.	.	0.000113417	.	.	.	.	.	.	.	.	.	.	.	.	.	.	.	.	.	.	.	.	.	.	.	.	.	.	.	.	.	.	.	.	.	.	.	.	.	.	.
Bacteria-Firmicutes-Bacilli-Lactobacillales-Aerococcaceae-Aerococcus	.	.	.	.	.	.	.	.	.	0.000567086	.	.	.	.	.	.	.	.	.	.	.	.	.	.	.	.	.	.	.	.	.	.	.	.	.	.	.	.	.	.	.	.	.	.	.	.	.	.	.
Bacteria-Firmicutes-Bacilli-Lactobacillales-Aerococcaceae-Aerococcus-Aerococcus viridans	.	.	.	.	.	.	.	.	.	0.000793921	.	.	.	.	.	.	.	.	.	.	.	.	.	.	.	.	.	.	.	.	.	.	.	.	.	.	.	.	.	.	.	.	.	.	.	.	.	.	.
Bacteria-Firmicutes-Bacilli-Lactobacillales-Carnobacteriaceae	.	.	.	.	.	.	.	.	.	0.000113417	.	.	.	.	.	.	.	.	.	.	.	.	.	.	.	.	.	.	.	.	.	.	.	.	.	.	.	.	.	.	.	.	.	.	.	.	.	.	.
Bacteria-Firmicutes-Bacilli-Lactobacillales-Carnobacteriaceae-Marinilactibacillus-Marinilactibacillus sp. 15R	.	.	.	.	.	.	.	.	.	.	.	.	.	.	.	.	.	.	.	.	.	.	.	.	4.77623e-05	.	.	.	.	.	.	.	.	.	.	.	.	.	.	.	.	.	.	.	.	.	.	.	.
Bacteria-Firmicutes-Bacilli-Lactobacillales-Lactobacillaceae-Lactobacillus-Lactobacillus oris	.	.	.	.	.	.	.	.	.	0.000113417	.	.	.	.	.	.	.	.	.	.	.	.	.	.	.	.	.	.	.	.	.	.	.	.	.	.	.	.	.	.	.	.	.	.	.	.	.	.	.
Bacteria-Firmicutes-Bacilli-Lactobacillales-Leuconostocaceae	.	.	.	.	.	.	.	.	.	0.000113417	.	.	.	.	.	.	.	.	.	.	.	.	.	.	.	.	.	.	.	.	.	.	.	.	.	.	.	.	.	.	.	.	.	.	.	.	.	.	.
Bacteria-Firmicutes-Bacilli-Lactobacillales-Leuconostocaceae-Leuconostoc-Leuconostoc carnosum JB16	.	.	.	.	.	.	.	.	.	.	.	.	.	.	.	.	.	.	.	0.000215239	.	.	.	.	.	.	.	.	.	.	.	.	.	.	.	.	.	.	.	.	.	.	.	.	.	.	.	.	.
Bacteria-Firmicutes-Bacilli-Lactobacillales-Leuconostocaceae-Weissella	.	.	.	.	.	.	.	.	.	0.000113417	.	.	.	.	.	.	.	.	.	.	.	.	.	.	.	.	.	.	.	.	.	.	.	.	.	.	.	.	.	.	.	.	.	.	.	.	.	.	.
Bacteria-Firmicutes-Bacilli-Lactobacillales-Streptococcaceae-Streptococcus-Streptococcus agalactiae ILRI112	.	.	.	.	.	.	.	.	.	.	.	.	.	.	.	.	.	.	.	.	.	.	.	.	.	.	.	.	.	.	.	.	.	.	.	.	.	.	.	.	.	.	.	.	.	.	.	.	.
Bacteria-Firmicutes-Bacilli-Lactobacillales-Streptococcaceae-Streptococcus-Streptococcus cristatus	.	.	.	.	.	.	.	.	.	.	.	.	.	.	.	.	.	.	.	.	.	.	.	.	.	.	.	.	.	.	.	.	.	.	.	.	.	.	.	.	.	.	.	.	.	.	.	.	.
Bacteria-Firmicutes-Bacilli-Lactobacillales-Streptococcaceae-Streptococcus-Streptococcus dysgalactiae	.	.	.	.	.	.	.	.	.	.	.	.	.	.	.	.	.	.	.	.	.	.	.	.	.	.	.	.	.	.	.	.	.	.	.	.	.	.	.	.	.	.	0.000330469	.	.	.	.	.	.
Bacteria-Firmicutes-Bacilli-Lactobacillales-Streptococcaceae-Streptococcus-Streptococcus equi subsp. equi	.	.	.	.	.	.	.	.	.	.	.	.	.	.	.	.	.	.	.	.	.	.	.	.	.	.	.	.	.	.	.	.	.	.	.	.	.	.	.	.	.	.	.	.	.	.	.	.	.
Bacteria-Firmicutes-Bacilli-Lactobacillales-Streptococcaceae-Streptococcus-Streptococcus himalayensis	.	.	.	.	.	.	.	.	.	.	.	.	.	.	.	.	.	.	.	.	.	.	.	.	.	.	.	.	.	.	.	.	.	.	.	.	.	.	.	.	.	.	.	.	.	.	.	.	.
Bacteria-Firmicutes-Bacilli-Lactobacillales-Streptococcaceae-Streptococcus-Streptococcus iniae	.	.	.	.	.	.	.	.	.	.	.	.	.	.	.	.	.	.	.	.	.	.	.	.	.	.	.	.	.	.	.	.	.	.	.	.	.	.	.	.	.	.	.	.	.	.	.	.	.
Bacteria-Firmicutes-Bacilli-Lactobacillales-Streptococcaceae-Streptococcus-Streptococcus lutetiensis	.	.	.	.	.	.	.	.	.	0.000113417	.	.	.	.	.	.	.	.	.	.	.	.	.	.	.	.	.	.	.	.	.	.	.	.	.	.	.	.	.	.	.	.	.	.	.	.	.	.	.
Bacteria-Firmicutes-Bacilli-Lactobacillales-Streptococcaceae-Streptococcus-Streptococcus mitis B6	.	.	.	.	.	.	.	.	.	.	.	.	.	.	.	0.000180963	.	.	.	.	.	.	.	.	.	.	.	.	.	.	.	.	.	.	.	.	.	.	.	.	.	.	.	.	.	.	.	.	.
Bacteria-Firmicutes-Bacilli-Lactobacillales-Streptococcaceae-Streptococcus-Streptococcus oralis ATCC 35037	.	.	.	.	.	.	.	.	.	.	.	.	.	.	.	.	.	.	.	.	.	.	.	.	.	.	.	.	.	.	.	.	.	.	.	.	.	.	.	.	.	0.000167084	.	.	.	.	.	.	.
Bacteria-Firmicutes-Bacilli-Lactobacillales-Streptococcaceae-Streptococcus-Streptococcus oralis subsp. tigurinus	.	.	.	.	.	.	.	.	.	.	.	.	.	.	.	.	.	.	.	.	.	.	.	.	.	.	.	.	.	.	.	.	.	3.90137e-05	.	.	.	.	.	.	.	.	.	.	.	.	.	.	.
Bacteria-Firmicutes-Bacilli-Lactobacillales-Streptococcaceae-Streptococcus-Streptococcus oralis Uo5	.	.	.	.	.	.	.	.	.	.	.	.	.	.	.	.	.	.	.	.	.	.	.	.	.	.	.	.	.	.	.	.	.	.	.	.	.	.	.	.	.	0.000167084	.	.	.	.	.	.	.
Bacteria-Firmicutes-Bacilli-Lactobacillales-Streptococcaceae-Streptococcus-Streptococcus parasanguinis	.	.	.	.	.	.	.	.	.	.	.	.	.	.	.	.	.	.	.	.	.	.	.	.	.	.	.	.	.	.	.	.	.	.	.	.	.	.	.	.	.	8.35422e-05	.	.	.	.	.	.	.
Bacteria-Firmicutes-Bacilli-Lactobacillales-Streptococcaceae-Streptococcus-Streptococcus pasteurianus ATCC 43144	.	.	.	.	.	.	.	.	.	.	.	.	.	.	.	.	.	.	.	.	.	.	.	.	.	.	.	.	.	.	.	.	.	.	.	.	.	.	.	.	.	.	0.000330469	.	.	.	.	.	.
Bacteria-Firmicutes-Bacilli-Lactobacillales-Streptococcaceae-Streptococcus-Streptococcus pneumoniae CGSP14	.	.	.	.	.	.	.	.	.	.	.	.	.	.	.	.	.	.	.	.	.	.	.	.	.	.	.	.	.	.	.	.	.	.	.	.	.	.	.	.	.	.	.	.	.	.	.	.	.
Bacteria-Firmicutes-Bacilli-Lactobacillales-Streptococcaceae-Streptococcus-Streptococcus pneumoniae Hungary19A-6	.	.	.	.	.	.	.	.	.	.	.	.	.	.	.	.	.	.	.	.	.	.	.	.	.	.	.	.	.	.	.	.	.	.	.	.	.	.	.	.	.	8.35422e-05	.	.	.	.	.	.	.
Bacteria-Firmicutes-Bacilli-Lactobacillales-Streptococcaceae-Streptococcus-Streptococcus pyogenes MGAS10750	.	.	.	.	.	.	.	.	.	.	.	.	.	.	.	.	.	.	.	.	.	.	.	.	.	.	.	.	.	.	.	.	.	.	.	.	.	.	.	.	.	.	.	.	.	.	.	.	.
Bacteria-Firmicutes-Bacilli-Lactobacillales-Streptococcaceae-Streptococcus-Streptococcus sanguinis SK36	.	.	.	.	.	.	.	.	.	.	.	.	.	.	.	.	.	.	.	.	.	.	.	.	.	.	.	.	.	.	.	.	.	.	.	.	.	.	.	6.03573e-05	.	.	.	.	.	.	.	.	.
Bacteria-Firmicutes-Bacilli-Lactobacillales-Streptococcaceae-Streptococcus-Streptococcus sp. A12	.	.	.	.	.	.	.	.	.	.	.	.	.	.	.	.	.	.	.	.	.	.	.	.	.	.	.	3.92234e-05	.	.	.	.	.	.	.	.	.	.	.	.	.	.	.	.	.	.	.	.	.
Bacteria-Firmicutes-Bacilli-Lactobacillales-Streptococcaceae-Streptococcus-Streptococcus sp. NPS 308	.	.	.	.	.	.	.	.	.	.	.	.	.	.	.	.	.	.	.	.	.	.	.	.	.	.	.	.	.	.	.	.	.	.	.	.	.	.	.	.	.	8.35422e-05	.	.	.	.	.	.	.
Bacteria-Firmicutes-Bacilli-Lactobacillales-Streptococcaceae-Streptococcus-Streptococcus thermophilus	.	.	.	.	.	.	.	.	.	.	.	.	.	.	.	.	.	.	.	.	.	.	.	.	.	.	.	.	.	.	.	.	.	.	.	.	.	.	.	.	.	8.35422e-05	.	.	.	.	.	.	.
Bacteria-Firmicutes-Bacilli-Lactobacillales-Streptococcaceae-Streptococcus-Streptococcus urinalis	.	.	.	.	.	.	.	.	.	.	.	.	.	.	.	.	.	.	.	.	.	.	.	.	.	.	.	.	.	.	.	.	.	.	.	.	.	.	.	.	.	.	.	.	.	.	.	.	.
Bacteria-Firmicutes-Clostridia-Clostridiales-Clostridiales Family XIII. Incertae Sedis-Mogibacterium-Mogibacterium diversum	.	.	.	.	.	.	.	.	.	.	.	.	.	.	.	.	.	.	.	.	.	.	.	.	.	.	.	.	.	.	.	.	.	.	.	.	.	.	.	.	.	.	.	.	.	.	.	.	.
Bacteria-Firmicutes-Clostridia-Clostridiales-Hungateiclostridiaceae-Fastidiosipila-Fastidiosipila sanguinis	.	.	.	.	.	.	.	.	.	.	.	.	.	.	.	.	.	.	.	.	.	.	.	.	.	.	.	.	.	.	.	.	0.000888099	.	.	.	.	.	.	.	.	.	.	.	.	.	.	.	.
Bacteria-Firmicutes-Clostridia-Clostridiales-Peptostreptococcaceae-Filifactor-Filifactor alocis ATCC 35896	.	.	.	.	.	.	.	.	.	.	.	.	.	.	.	.	.	.	.	.	.	.	.	.	.	.	.	.	.	.	.	.	.	.	.	.	.	.	.	.	.	.	.	.	.	.	.	.	.
Bacteria-Firmicutes-Clostridia-Clostridiales-Ruminococcaceae-Ruminococcaceae bacterium CPB6	.	.	.	.	.	.	.	.	.	.	.	.	.	.	.	.	.	.	.	.	.	.	.	.	.	.	.	.	.	.	.	.	.	.	.	.	.	.	.	.	.	.	.	.	.	.	3.69495e-05	.	.
Bacteria-Firmicutes-Clostridia-Halanaerobiales	.	.	.	.	.	.	.	.	.	.	.	.	.	.	.	.	.	.	.	.	.	.	.	.	.	.	.	.	.	.	.	.	.	.	.	.	.	.	.	.	.	.	.	.	.	.	.	.	.
Bacteria-Firmicutes-Negativicutes-Veillonellales-Veillonellaceae-Veillonella-Veillonella parvula ATCC 17745	.	.	.	.	.	.	.	.	.	.	.	.	.	.	.	.	.	.	.	.	.	.	.	.	.	.	.	.	.	.	.	.	.	.	.	.	.	.	.	.	.	.	.	.	.	.	.	.	.
Bacteria-Firmicutes-Tissierellia	.	.	.	.	.	.	.	.	.	.	.	.	.	.	.	.	.	.	.	.	.	.	.	.	.	.	.	.	.	.	.	.	.	.	.	.	.	.	.	.	.	.	.	.	.	.	.	.	.
Bacteria-Firmicutes-Tissierellia-Tissierellales-Peptoniphilaceae-Anaerococcus-Anaerococcus mediterraneensis	.	.	.	.	.	.	.	.	.	.	.	.	.	.	.	.	.	.	.	.	.	.	.	.	.	.	.	.	.	.	.	.	.	.	.	.	.	.	.	.	.	.	.	.	.	.	.	.	.
Bacteria-Fusobacteria-Fusobacteriia-Fusobacteriales-Fusobacteriaceae-Fusobacterium-Fusobacterium nucleatum subsp. polymorphum	.	.	.	.	.	.	.	.	.	.	.	.	.	.	.	.	.	.	.	.	.	.	.	.	.	.	.	.	.	.	.	.	.	.	.	.	.	.	.	.	.	0.000167084	.	.	.	.	.	.	.
Bacteria-Fusobacteria-Fusobacteriia-Fusobacteriales-Fusobacteriaceae-Fusobacterium-Fusobacterium nucleatum subsp. vincentii 3_1_27	.	.	.	.	.	.	.	.	.	.	.	.	.	.	.	.	.	.	.	.	.	.	.	.	.	.	.	.	.	.	.	.	.	.	.	.	.	.	.	.	.	.	.	.	.	.	.	.	.
Bacteria-Fusobacteria-Fusobacteriia-Fusobacteriales-Fusobacteriaceae-Fusobacterium-Fusobacterium nucleatum subsp. vincentii ChDC F8	.	.	.	.	.	.	.	.	.	.	.	.	.	.	.	.	.	.	.	.	.	.	.	.	.	.	.	.	.	.	.	.	.	.	.	.	.	.	.	.	.	.	.	.	.	.	.	.	.
Bacteria-Fusobacteria-Fusobacteriia-Fusobacteriales-Leptotrichiaceae-Leptotrichia-Leptotrichia buccalis C-1013-b	.	.	.	.	.	.	.	.	.	.	.	.	.	.	.	.	.	.	.	.	.	.	.	.	.	.	.	.	.	.	.	.	.	.	.	.	.	.	.	.	.	0.000167084	.	.	.	.	.	.	.
Bacteria-Gemmatimonadetes-Gemmatimonadetes-Gemmatimonadales	.	.	.	.	.	.	.	.	.	.	.	.	.	.	.	0.000180963	.	.	.	.	.	.	.	.	.	.	.	.	.	.	.	.	.	.	.	.	.	.	.	.	.	.	.	.	.	.	.	.	.
Bacteria-Proteobacteria-Alphaproteobacteria	.	.	.	.	.	.	.	.	.	.	.	.	.	.	.	.	.	.	.	.	.	.	.	.	.	.	0.00047201	.	.	.	.	.	.	.	.	.	.	.	.	.	.	.	.	.	.	.	.	.	.
Bacteria-Proteobacteria-Alphaproteobacteria-Caulobacterales-Caulobacteraceae-Brevundimonas	.	.	.	.	.	.	.	.	.	.	.	.	.	.	.	.	.	.	.	.	3.28224e-05	.	.	.	.	.	.	.	.	.	.	.	.	.	.	.	.	.	.	.	.	.	.	.	.	.	.	.	.
Bacteria-Proteobacteria-Alphaproteobacteria-Rhizobiales-Aurantimonadaceae	.	.	.	.	.	.	.	.	.	.	.	.	.	.	.	.	.	.	.	.	.	.	.	.	.	.	0.000236005	.	.	.	.	.	.	.	.	.	.	.	.	.	.	.	.	.	.	.	.	.	.
Bacteria-Proteobacteria-Alphaproteobacteria-Rhizobiales-Bradyrhizobiaceae-Bosea	.	.	.	.	.	.	.	.	.	.	.	.	.	.	.	.	.	.	.	.	.	.	.	.	.	.	4.7201e-05	.	.	.	.	.	.	.	.	.	.	.	.	.	.	.	.	.	.	.	.	.	.
Bacteria-Proteobacteria-Alphaproteobacteria-Rhizobiales-Bradyrhizobiaceae-Bradyrhizobium-Bradyrhizobium sp. OHSU_III	.	.	.	.	.	.	.	.	.	.	.	.	.	.	.	.	.	.	.	.	.	.	.	.	.	.	.	.	.	.	0.000504796	.	.	.	.	.	.	.	.	.	.	.	.	.	.	.	.	.	.
Bacteria-Proteobacteria-Alphaproteobacteria-Rhizobiales-Bradyrhizobiaceae-Rhodopseudomonas	.	.	.	.	.	.	.	.	.	.	.	.	.	.	.	.	.	.	.	.	.	.	.	.	.	.	4.7201e-05	.	.	.	.	.	.	.	.	.	.	.	.	.	.	.	.	.	.	.	.	.	.
Bacteria-Proteobacteria-Alphaproteobacteria-Rhizobiales-Bradyrhizobiaceae-Rhodopseudomonas-Rhodopseudomonas palustris DX-1	.	.	.	.	.	.	.	.	.	.	.	.	.	.	.	.	.	.	.	.	.	.	.	.	.	.	.	.	.	.	.	.	.	.	.	0.00105152	.	.	.	.	.	.	.	.	.	.	.	.	.
Bacteria-Proteobacteria-Alphaproteobacteria-Rhizobiales-Cohaesibacteraceae	.	.	.	.	.	.	.	.	.	.	.	.	.	.	.	.	.	.	.	.	.	.	.	.	.	.	9.4402e-05	.	.	.	.	.	.	.	.	.	.	.	.	.	.	.	.	.	.	.	.	.	.
Bacteria-Proteobacteria-Alphaproteobacteria-Rhizobiales-Cohaesibacteraceae-Breoghania	.	.	.	.	.	.	.	.	.	.	.	.	.	.	.	.	.	.	.	.	.	.	.	.	.	.	0.000236005	.	.	.	.	.	.	.	.	.	.	.	.	.	.	.	.	.	.	.	.	.	.
Bacteria-Proteobacteria-Alphaproteobacteria-Rhizobiales-Hyphomicrobiaceae-Blastochloris	.	.	.	.	.	.	.	.	.	.	.	.	.	.	.	.	.	.	.	.	.	.	.	.	.	.	9.4402e-05	.	.	.	.	.	.	.	.	.	.	.	.	.	.	.	.	.	.	.	.	.	.
Bacteria-Proteobacteria-Alphaproteobacteria-Rhizobiales-Methylobacteriaceae-Methylobacterium-Methylobacterium aquaticum	.	.	.	.	.	.	.	.	.	.	.	.	.	.	.	.	.	.	.	0.000215239	.	.	.	.	.	.	.	.	.	.	.	.	.	.	.	.	.	.	.	.	.	.	.	.	.	.	.	.	.
Bacteria-Proteobacteria-Alphaproteobacteria-Rhizobiales-Methylobacteriaceae-Methylobacterium-Methylobacterium brachiatum	.	.	.	.	.	.	.	.	.	.	2.29901e-05	.	.	.	.	.	.	.	.	.	.	.	.	.	.	.	.	.	.	.	.	.	.	.	.	.	.	.	.	.	.	.	.	.	.	.	.	.	.
Bacteria-Proteobacteria-Alphaproteobacteria-Rhizobiales-Methylobacteriaceae-Methylobacterium-Methylobacterium currus	.	.	.	.	.	.	.	.	.	.	.	.	.	.	.	.	.	.	.	.	.	.	.	.	.	.	4.7201e-05	.	.	.	.	.	.	.	.	.	.	.	.	.	.	.	.	.	.	.	.	.	.
Bacteria-Proteobacteria-Alphaproteobacteria-Rhizobiales-Methylobacteriaceae-Methylobacterium-Methylobacterium radiotolerans JCM 2831	.	.	.	.	.	.	.	.	.	.	.	.	.	.	.	.	.	.	.	.	.	.	.	.	.	.	.	.	.	.	.	.	.	.	.	.	.	.	.	.	.	.	.	.	.	.	.	.	.
Bacteria-Proteobacteria-Alphaproteobacteria-Rhizobiales-Methylobacteriaceae-Methylobacterium-Methylobacterium sp. AMS5	.	.	.	.	.	.	.	.	.	.	.	.	.	.	.	.	.	.	.	.	.	.	.	.	.	.	.	.	.	.	.	.	.	.	.	.	.	.	.	.	.	.	.	.	.	.	.	.	.
Bacteria-Proteobacteria-Alphaproteobacteria-Rhizobiales-Methylobacteriaceae-Methylobacterium-Methylobacterium sp. XJLW	.	8.41255e-05	.	.	.	.	.	.	.	.	.	.	.	.	.	.	.	.	.	.	.	.	.	.	.	.	.	.	.	.	.	.	.	.	.	.	.	.	.	.	.	.	.	.	.	.	.	.	.
Bacteria-Proteobacteria-Alphaproteobacteria-Rhizobiales-Methylocystaceae	.	.	.	.	.	.	.	.	.	.	.	.	.	.	.	.	.	.	.	.	.	.	.	.	.	.	0.000236005	.	.	.	.	.	.	.	.	.	.	.	.	.	.	.	.	.	.	.	.	.	.
Bacteria-Proteobacteria-Alphaproteobacteria-Rhizobiales-Methylocystaceae-Pleomorphomonas	.	.	.	.	.	.	.	.	.	.	.	.	.	.	.	.	.	.	.	.	.	.	.	.	.	.	9.4402e-05	.	.	.	.	.	.	.	.	.	.	.	.	.	.	.	.	.	.	.	.	.	.
Bacteria-Proteobacteria-Alphaproteobacteria-Rhizobiales-Phyllobacteriaceae-Mesorhizobium	.	.	.	.	.	.	.	.	.	.	.	.	.	.	.	.	.	.	.	.	.	.	.	.	.	.	0.000141603	.	.	.	.	.	.	.	.	.	.	.	.	.	.	.	.	.	.	.	.	.	.
Bacteria-Proteobacteria-Alphaproteobacteria-Rhizobiales-Rhizobiaceae-Rhizobium-Rhizobium sp. NT-26	.	.	.	.	.	.	.	.	.	.	.	.	.	.	.	.	.	.	.	.	3.28224e-05	.	.	.	.	.	.	.	.	.	.	.	.	.	.	.	.	.	.	.	.	.	.	.	.	.	.	.	.
Bacteria-Proteobacteria-Alphaproteobacteria-Rhizobiales-Rhizobiaceae-Sinorhizobium	.	.	.	.	.	.	.	.	.	.	.	.	.	.	.	.	.	.	.	.	.	.	.	.	.	.	4.7201e-05	.	.	.	.	.	.	.	.	.	.	.	.	.	.	.	.	.	.	.	.	.	.
Bacteria-Proteobacteria-Alphaproteobacteria-Rhizobiales-Rhizobiales bacterium NRL2	.	.	.	.	.	.	.	.	.	.	.	.	.	.	.	.	.	.	.	.	.	.	.	.	.	.	4.7201e-05	.	.	.	.	.	.	.	.	.	.	.	.	.	.	.	.	.	.	.	.	.	.
Bacteria-Proteobacteria-Alphaproteobacteria-Rhizobiales-Xanthobacteraceae-Starkeya	.	.	.	.	.	.	.	.	.	.	.	.	.	.	.	.	.	.	.	.	.	.	.	.	.	.	.	.	.	.	.	.	.	.	.	.	.	.	.	.	.	.	.	.	.	.	.	.	.
Bacteria-Proteobacteria-Alphaproteobacteria-Rhodobacterales-Rhodobacteraceae-Paracoccus-Paracoccus mutanolyticus	.	.	.	.	.	.	.	.	.	.	.	.	.	.	.	.	.	.	.	.	.	.	.	.	4.77623e-05	.	.	.	.	.	.	.	.	.	.	.	.	.	.	.	.	.	.	.	.	.	.	.	.
Bacteria-Proteobacteria-Alphaproteobacteria-Rhodobacterales-Rhodobacteraceae-Rhodobacter	.	.	.	.	.	.	0.000569476	.	.	.	.	.	.	.	.	.	.	.	.	.	.	.	.	.	.	.	.	.	.	.	.	.	.	.	.	.	.	.	.	.	.	.	.	.	.	.	.	.	.
Bacteria-Proteobacteria-Alphaproteobacteria-Rhodobacterales-Rhodobacteraceae-Rhodovulum	.	.	.	.	.	.	.	.	.	.	.	.	.	.	.	.	.	.	.	.	.	.	.	.	.	.	4.7201e-05	.	.	.	.	.	.	.	.	.	.	.	.	.	.	.	.	.	.	.	.	.	.
Bacteria-Proteobacteria-Alphaproteobacteria-Rhodobacterales-Rhodobacteraceae-Salipiger-Salipiger profundus	.	.	.	.	.	.	.	.	.	.	.	.	.	.	.	.	.	.	.	.	.	.	.	.	.	.	4.7201e-05	.	.	.	.	.	.	.	.	.	.	.	.	.	.	.	.	.	.	.	.	.	.
Bacteria-Proteobacteria-Alphaproteobacteria-Rhodospirillales-Rhodospirillaceae	.	.	.	.	.	.	.	.	.	.	.	.	.	.	.	.	.	.	.	.	.	.	.	.	.	.	0.00618333	.	.	.	.	.	.	.	.	.	.	.	.	.	.	.	.	.	.	.	.	.	.
Bacteria-Proteobacteria-Alphaproteobacteria-Rhodospirillales-Rhodospirillaceae-Azospirillum-Azospirillum brasilense	.	.	.	.	.	.	.	.	.	.	.	.	.	.	.	.	.	.	.	.	.	.	.	.	.	.	9.4402e-05	.	.	.	.	.	.	.	.	.	.	.	.	.	.	.	.	.	.	.	.	.	.
Bacteria-Proteobacteria-Alphaproteobacteria-Rhodospirillales-Rhodospirillaceae-Magnetospirillum	.	.	.	.	.	.	.	.	.	.	.	.	.	.	.	.	.	.	.	.	.	.	.	.	.	.	4.7201e-05	.	.	.	.	.	.	.	.	.	.	.	.	.	.	.	.	.	.	.	.	.	.
Bacteria-Proteobacteria-Alphaproteobacteria-Rhodospirillales-Rhodospirillaceae-Rhodospirillum	.	.	.	.	.	.	.	.	.	.	.	.	.	.	.	.	.	.	.	.	.	.	.	.	.	.	9.4402e-05	.	.	.	.	.	.	.	.	.	.	.	.	.	.	.	.	.	.	.	.	.	.
Bacteria-Proteobacteria-Alphaproteobacteria-Rhodospirillales-Rhodospirillaceae-Tistrella	.	.	.	.	.	.	.	.	.	.	.	.	.	.	.	.	.	.	.	.	.	.	.	.	.	.	4.7201e-05	.	.	.	.	.	.	.	.	.	.	.	.	.	.	.	.	.	.	.	.	.	.
Bacteria-Proteobacteria-Alphaproteobacteria-Sphingomonadales-Erythrobacteraceae	.	.	.	.	.	.	.	.	.	.	.	.	.	.	.	.	.	.	.	.	.	.	.	.	.	.	9.4402e-05	.	.	.	.	.	.	.	.	.	.	.	.	.	.	.	.	.	.	.	.	.	.
Bacteria-Proteobacteria-Alphaproteobacteria-Sphingomonadales-Erythrobacteraceae-Erythrobacter	.	.	.	.	.	.	.	.	.	.	.	.	.	.	.	.	.	.	.	.	.	.	.	.	.	.	.	.	.	.	.	.	.	.	.	.	.	.	.	.	.	.	.	.	.	.	.	.	.
Bacteria-Proteobacteria-Alphaproteobacteria-Sphingomonadales-Erythrobacteraceae-Erythrobacter-Erythrobacter sp. Alg231-14	.	.	.	.	.	.	.	.	.	.	.	.	.	.	.	.	.	.	.	.	.	.	.	.	.	.	.	.	.	4.9586e-05	.	.	.	.	.	.	.	.	.	.	.	.	.	.	.	.	.	.	.
Bacteria-Proteobacteria-Alphaproteobacteria-Sphingomonadales-Erythrobacteraceae-Porphyrobacter	.	.	.	.	.	.	.	.	.	.	.	.	.	.	.	.	.	.	.	.	.	.	.	.	.	.	.	.	.	.	.	.	.	.	.	.	.	.	.	.	.	.	.	.	.	.	.	.	.
Bacteria-Proteobacteria-Alphaproteobacteria-Sphingomonadales-Erythrobacteraceae-Porphyrobacter-Porphyrobacter sp. LM 6	.	.	.	.	.	.	.	.	.	.	.	.	.	.	.	.	.	.	.	.	.	.	.	.	.	.	.	.	.	.	.	.	.	.	.	.	.	.	.	.	.	.	.	.	.	0.00017452	.	.	.
Bacteria-Proteobacteria-Alphaproteobacteria-Sphingomonadales-Sphingomonadaceae-Sphingomonas	.	.	0.00212314	.	.	.	.	.	.	.	.	.	.	.	.	.	.	.	.	.	.	.	.	.	.	.	.	.	.	.	.	.	.	.	.	.	.	.	.	.	.	.	.	.	.	.	.	.	.
Bacteria-Proteobacteria-Alphaproteobacteria-Sphingomonadales-Sphingomonadaceae-Sphingomonas-Sphingomonas sp. NIC1	.	.	.	.	.	.	.	.	.	.	.	.	.	.	.	.	.	.	.	.	.	.	.	.	.	.	.	.	.	.	.	.	.	.	.	.	.	.	.	.	.	.	.	.	.	.	.	.	.
Bacteria-Proteobacteria-Betaproteobacteria-Burkholderiales-Alcaligenaceae	.	.	.	.	.	.	.	.	.	.	.	.	.	.	.	.	.	.	.	.	.	.	.	.	.	.	4.7201e-05	.	.	.	.	.	.	.	.	.	.	.	.	.	.	.	.	.	.	.	.	.	.
Bacteria-Proteobacteria-Betaproteobacteria-Burkholderiales-Burkholderiaceae-Lautropia-Lautropia mirabilis	.	.	.	.	.	.	.	.	.	.	.	.	.	.	.	.	.	.	.	.	.	.	.	.	.	.	.	.	.	.	.	.	.	.	.	.	.	.	.	.	.	.	.	.	.	.	.	.	.
Bacteria-Proteobacteria-Betaproteobacteria-Burkholderiales-Burkholderiaceae-Paraburkholderia	.	.	.	.	.	.	.	.	.	.	.	.	.	.	.	.	.	.	.	.	.	.	5.55926e-05	.	.	.	.	.	.	.	.	.	.	.	.	.	.	.	.	.	.	.	.	.	.	.	.	.	.
Bacteria-Proteobacteria-Betaproteobacteria-Burkholderiales-Burkholderiaceae-Paucimonas-Paucimonas lemoignei	.	.	.	.	.	.	.	.	.	.	.	.	.	.	.	.	.	.	.	.	.	.	.	.	.	.	.	.	.	.	.	.	.	.	.	.	.	.	.	.	.	.	.	.	.	.	.	4.10357e-05	.
Bacteria-Proteobacteria-Betaproteobacteria-Burkholderiales-Burkholderiaceae-Ralstonia	.	.	.	.	.	.	.	.	.	.	.	.	.	.	.	.	.	.	.	.	.	.	.	.	.	.	.	.	.	.	.	.	.	.	.	.	.	.	.	.	.	.	.	.	.	.	.	.	.
Bacteria-Proteobacteria-Betaproteobacteria-Burkholderiales-Comamonadaceae-Acidovorax-Acidovorax sp. JS42	.	.	.	.	.	.	.	.	.	.	.	.	.	.	.	.	.	.	.	.	.	.	.	.	.	.	.	.	.	.	.	.	.	.	.	.	.	.	.	.	.	.	.	.	.	.	.	.	.
Bacteria-Proteobacteria-Betaproteobacteria-Burkholderiales-Oxalobacteraceae-Herbaspirillum	.	.	.	.	.	.	.	.	.	.	.	.	.	.	.	.	.	.	.	.	.	.	.	.	.	.	.	.	.	.	.	.	.	.	.	.	.	.	.	.	.	.	.	.	.	.	.	.	.
Bacteria-Proteobacteria-Betaproteobacteria-Burkholderiales-Oxalobacteraceae-Massilia-Massilia oculi	.	.	.	.	.	.	.	.	.	.	.	.	.	.	.	.	.	.	.	.	.	.	.	.	.	.	.	.	.	.	.	.	.	.	.	.	.	.	0.000262743	.	.	.	.	.	.	.	.	.	.
Bacteria-Proteobacteria-Betaproteobacteria-Neisseriales-Chromobacteriaceae	.	.	.	.	.	.	.	.	.	.	.	.	.	.	.	.	.	.	.	.	.	.	.	.	.	.	4.7201e-05	.	.	.	.	.	.	.	.	.	.	.	.	.	.	.	.	.	.	.	.	.	.
Bacteria-Proteobacteria-Betaproteobacteria-Neisseriales-Neisseriaceae-Eikenella-Eikenella corrodens	.	.	.	.	.	.	.	.	.	.	.	.	.	.	.	.	.	.	.	.	.	.	.	.	.	.	.	.	.	.	.	.	.	.	.	.	.	.	.	.	.	.	.	.	.	.	.	.	.
Bacteria-Proteobacteria-Betaproteobacteria-Nitrosomonadales-Methylophilaceae-Methylomonas clara	.	.	.	.	.	.	.	.	.	.	.	.	.	.	.	.	.	.	.	.	.	.	.	.	.	.	.	.	.	.	.	.	.	.	.	.	.	.	.	.	.	.	.	.	.	.	.	.	.
Bacteria-Proteobacteria-Betaproteobacteria-Rhodocyclales	.	.	.	.	.	.	.	.	.	.	.	.	.	.	.	.	.	.	.	.	.	.	.	.	.	.	0.000141603	.	.	.	.	.	.	.	.	.	.	.	.	.	.	.	.	.	.	.	.	.	.
Bacteria-Proteobacteria-Betaproteobacteria-Rhodocyclales-Zoogloeaceae	.	.	.	.	.	.	.	.	.	.	.	.	.	.	.	.	.	.	.	.	.	.	.	.	.	.	4.7201e-05	.	.	.	.	.	.	.	.	.	.	.	.	.	.	.	.	.	.	.	.	.	.
Bacteria-Proteobacteria-Betaproteobacteria-Rhodocyclales-Zoogloeaceae-Thauera-Thauera hydrothermalis	.	.	.	.	.	.	0.000284738	.	.	.	.	.	.	.	.	.	.	.	.	.	.	.	.	.	.	.	.	.	.	.	.	.	.	.	.	.	.	.	.	.	.	.	.	.	.	.	.	.	.
Bacteria-Proteobacteria-Betaproteobacteria-uncultured beta proteobacterium	.	.	.	.	.	.	.	.	.	.	.	.	.	.	.	.	.	.	.	.	.	.	.	.	.	.	.	.	.	.	.	.	.	.	.	.	.	.	.	.	.	8.35422e-05	.	.	.	.	.	.	.
Bacteria-Proteobacteria-Deltaproteobacteria-Desulfuromonadales-Desulfuromonadaceae	.	.	.	.	.	.	.	.	.	.	.	.	.	.	.	.	.	.	.	.	.	.	.	.	.	.	4.7201e-05	.	.	.	.	.	.	.	.	.	.	.	.	.	.	.	.	.	.	.	.	.	.
Bacteria-Proteobacteria-Deltaproteobacteria-Myxococcales-Archangiaceae	.	.	.	.	.	.	.	.	.	.	.	.	.	.	.	.	.	.	.	.	.	.	.	.	.	.	.	.	.	.	.	.	.	.	.	.	.	.	.	.	.	.	.	.	.	.	.	.	.
Bacteria-Proteobacteria-Deltaproteobacteria-Myxococcales-Archangiaceae-Archangium-Archangium gephyra	.	.	.	.	.	.	0.000284738	.	.	.	.	.	.	.	.	.	.	.	.	.	.	.	.	.	.	.	.	.	.	.	.	.	.	.	.	.	.	.	.	.	.	.	.	.	.	.	.	.	.
Bacteria-Proteobacteria-Deltaproteobacteria-Myxococcales-Polyangiaceae	.	.	.	.	.	.	.	.	.	.	.	.	.	.	.	.	.	.	.	.	.	.	.	.	.	.	4.7201e-05	.	.	.	.	.	.	.	.	.	.	.	.	.	.	.	.	.	.	.	.	.	.
Bacteria-Proteobacteria-Deltaproteobacteria-Myxococcales-Polyangiaceae-Sorangium	.	.	.	.	.	.	0.000284738	.	.	.	.	.	.	.	.	.	.	.	.	.	.	.	.	.	.	.	.	.	.	.	.	.	.	.	.	.	.	.	.	.	.	.	.	.	.	.	.	.	.
Bacteria-Proteobacteria-Epsilonproteobacteria-Campylobacterales-Helicobacteraceae-Helicobacter	.	.	.	.	.	.	.	.	.	.	.	.	6.05437e-05	.	.	.	.	.	.	.	.	.	.	.	.	.	.	.	.	.	.	.	.	.	.	.	.	.	.	.	.	.	.	.	.	.	.	.	.
Bacteria-Proteobacteria-Gammaproteobacteria-Aeromonadales-Aeromonadaceae-Aeromonas	.	.	.	.	.	.	.	.	.	.	.	.	.	.	.	.	.	.	.	.	.	.	.	.	.	.	.	.	.	.	.	.	.	.	.	.	.	.	.	.	.	.	.	.	.	.	.	.	.
Bacteria-Proteobacteria-Gammaproteobacteria-Aeromonadales-Aeromonadaceae-Aeromonas-Aeromonas salmonicida subsp. salmonicida 01-B526	.	.	.	.	.	.	.	.	.	.	.	.	.	.	.	.	.	.	.	.	.	.	.	.	.	.	.	.	.	.	.	.	.	.	.	.	.	.	.	.	.	.	.	.	.	.	.	.	.
Bacteria-Proteobacteria-Gammaproteobacteria-Aeromonadales-Aeromonadaceae-Aeromonas-Aeromonas sp. ASNIH1	.	.	.	.	.	.	.	.	.	0.000113417	.	.	.	.	.	.	.	.	.	.	.	.	.	.	.	.	.	.	.	.	.	.	.	.	.	.	.	.	.	.	.	.	.	.	.	.	.	.	.
Bacteria-Proteobacteria-Gammaproteobacteria-Cardiobacteriales-Cardiobacteriaceae-Cardiobacterium-Cardiobacterium hominis	.	.	.	.	.	.	.	.	.	.	.	.	.	.	.	.	.	.	.	.	.	.	.	.	.	.	.	.	.	.	.	.	.	.	.	.	.	.	.	.	.	8.35422e-05	.	.	.	.	.	.	.
Bacteria-Proteobacteria-Gammaproteobacteria-Enterobacterales-Enterobacteriaceae-Citrobacter-Citrobacter freundii	.	.	.	.	.	.	.	.	.	.	.	.	.	.	.	.	.	.	.	.	.	.	.	.	.	.	.	.	.	.	.	.	.	.	.	.	.	.	.	.	.	.	.	.	.	.	.	.	.
Bacteria-Proteobacteria-Gammaproteobacteria-Enterobacterales-Enterobacteriaceae-Enterobacter	.	.	.	.	.	.	.	.	.	.	.	.	.	.	.	.	.	.	0.000412201	.	.	.	.	.	.	.	.	.	.	.	.	.	.	.	.	.	.	.	.	.	.	.	.	.	.	.	.	.	.
Bacteria-Proteobacteria-Gammaproteobacteria-Enterobacterales-Enterobacteriaceae-Enterobacter-Enterobacter cloacae subsp. cloacae ATCC 13047	.	.	.	.	.	.	.	.	.	.	.	.	.	.	.	.	.	.	0.000824402	.	.	.	.	.	.	.	.	.	.	.	.	.	.	.	.	.	.	.	.	.	.	.	.	.	.	.	.	.	.
Bacteria-Proteobacteria-Gammaproteobacteria-Enterobacterales-Enterobacteriaceae-Klebsiella	.	.	.	.	.	.	.	.	.	.	.	.	.	.	.	.	.	.	.	.	.	.	.	.	.	.	.	.	.	.	.	.	.	.	.	.	.	.	.	.	.	.	.	.	.	.	.	.	.
Bacteria-Proteobacteria-Gammaproteobacteria-Enterobacterales-Enterobacteriaceae-Klebsiella-Klebsiella pneumoniae subsp. pneumoniae	.	.	.	.	.	.	.	.	.	.	.	.	.	.	.	.	.	.	.	.	.	.	.	.	.	.	.	.	.	.	.	.	.	.	.	.	.	.	.	.	.	.	.	.	.	.	.	.	.
Bacteria-Proteobacteria-Gammaproteobacteria-Enterobacterales-Enterobacteriaceae-Klebsiella-Klebsiella quasipneumoniae	.	.	.	.	.	.	.	.	.	.	.	.	.	.	.	.	.	.	.	.	.	.	.	.	.	.	.	.	.	.	.	.	.	.	.	.	.	.	.	.	.	.	.	.	.	.	.	.	.
Bacteria-Proteobacteria-Gammaproteobacteria-Enterobacterales-Enterobacteriaceae-Leclercia-Leclercia adecarboxylata	.	.	.	.	.	.	.	.	.	.	.	.	.	.	.	.	.	.	.	.	.	.	.	.	.	.	.	.	.	.	.	.	.	.	.	.	.	.	.	.	.	.	.	0.000236016	.	.	.	.	.
Bacteria-Proteobacteria-Gammaproteobacteria-Enterobacterales-Enterobacteriaceae-Leclercia-Leclercia sp. LSNIH1	.	.	.	.	.	.	.	.	.	.	.	.	.	.	.	.	.	.	.	.	.	.	.	.	.	.	.	.	.	.	.	.	.	.	.	.	.	.	.	.	.	.	.	.	.	0.00017452	.	.	.
Bacteria-Proteobacteria-Gammaproteobacteria-Enterobacterales-Enterobacteriaceae-Pluralibacter	.	.	.	.	.	.	.	.	.	.	.	.	.	.	.	.	.	.	0.000412201	.	.	.	.	.	.	.	.	.	.	.	.	.	.	.	.	.	.	.	.	.	.	.	.	.	.	.	.	.	.
Bacteria-Proteobacteria-Gammaproteobacteria-Enterobacterales-Enterobacteriaceae-Salmonella-Salmonella enterica subsp. enterica serovar Goldcoast	.	.	.	.	.	.	.	.	.	.	.	.	.	.	.	.	.	.	.	.	.	.	.	.	.	.	.	.	.	.	.	.	.	.	.	.	.	.	.	.	.	.	.	.	.	0.00017452	.	.	.
Bacteria-Proteobacteria-Gammaproteobacteria-Enterobacterales-Enterobacteriaceae-Salmonella-Salmonella enterica subsp. enterica serovar Newport str. USDA-ARS-USMARC-1927	.	.	.	.	.	.	.	.	0.000437541	.	.	.	.	.	.	.	.	.	.	.	.	.	.	.	.	.	.	.	.	.	.	.	.	.	.	.	.	.	.	.	.	.	.	.	.	.	.	.	.
Bacteria-Proteobacteria-Gammaproteobacteria-Enterobacterales-Enterobacteriaceae-Salmonella-Salmonella enterica subsp. enterica serovar Oranienburg	.	.	.	.	.	.	.	.	.	.	.	.	.	.	.	.	.	.	.	.	.	.	.	.	.	.	.	.	.	.	.	.	.	.	.	.	.	.	.	.	.	.	.	.	.	.	.	.	.
Bacteria-Proteobacteria-Gammaproteobacteria-Enterobacterales-Enterobacteriaceae-Salmonella-Salmonella enterica subsp. enterica serovar Typhimurium	.	.	.	.	.	.	.	.	.	.	.	.	.	.	.	.	.	.	.	.	.	.	.	.	.	.	.	.	.	.	.	.	.	.	.	.	.	.	.	.	.	.	.	.	.	.	.	.	.
Bacteria-Proteobacteria-Gammaproteobacteria-Enterobacterales-Enterobacteriaceae-Salmonella-Salmonella enterica subsp. enterica serovar Virchow	.	8.41255e-05	.	.	.	.	.	.	.	.	.	.	.	.	.	.	.	.	.	.	.	.	.	.	.	.	.	.	.	.	.	.	.	.	.	.	.	.	.	.	.	.	.	.	.	.	.	.	.
Bacteria-Proteobacteria-Gammaproteobacteria-Enterobacterales-Enterobacteriaceae-Shigella-Shigella flexneri	.	.	.	.	.	.	.	.	.	.	.	.	.	.	.	.	.	.	.	.	.	.	.	.	.	.	.	.	.	.	.	.	.	.	.	.	.	.	.	.	.	.	.	.	.	0.00017452	.	.	.
Bacteria-Proteobacteria-Gammaproteobacteria-Enterobacterales-Enterobacteriaceae-Shigella-Shigella sonnei	.	.	.	.	.	.	.	.	.	.	4.59802e-05	.	.	.	.	.	.	.	.	.	.	.	.	.	.	.	.	.	.	.	.	.	.	.	.	.	.	.	.	.	.	.	.	.	.	.	.	.	.
Bacteria-Proteobacteria-Gammaproteobacteria-Enterobacterales-Morganellaceae-Morganella	.	.	.	.	.	.	.	.	.	.	.	.	.	.	.	.	.	.	.	.	.	.	.	.	.	.	.	.	.	.	.	.	.	.	.	.	.	.	.	.	.	.	.	.	.	.	.	.	.
Bacteria-Proteobacteria-Gammaproteobacteria-Enterobacterales-Morganellaceae-Morganella-Morganella morganii	.	.	.	.	.	.	.	.	.	.	.	.	.	.	.	.	.	.	.	.	.	.	.	.	.	.	.	.	.	.	.	.	.	.	.	.	.	.	.	.	.	.	.	.	.	.	.	.	.
Bacteria-Proteobacteria-Gammaproteobacteria-Enterobacterales-Morganellaceae-Proteus-Proteus mirabilis	.	.	.	.	.	.	.	.	.	.	.	.	.	.	.	.	.	.	.	.	.	.	.	.	.	.	.	.	.	.	.	.	.	.	.	.	.	.	.	.	.	.	.	.	.	.	.	0.000164143	.
Bacteria-Proteobacteria-Gammaproteobacteria-Enterobacterales-Yersiniaceae-Rahnella	.	.	.	.	.	.	.	.	.	.	.	.	.	.	.	.	.	.	.	.	.	.	.	.	.	.	9.4402e-05	.	.	.	.	.	.	.	.	.	.	.	.	.	.	.	.	.	.	.	.	.	.
Bacteria-Proteobacteria-Gammaproteobacteria-Enterobacterales-Yersiniaceae-Rahnella-Rahnella aquatilis CIP 78.65 = ATCC 33071	.	.	.	.	.	.	.	.	.	.	.	.	.	.	.	.	.	.	.	.	.	.	.	.	.	.	.	.	.	.	.	.	.	3.90137e-05	.	.	.	.	.	.	.	.	.	.	.	.	.	.	.
Bacteria-Proteobacteria-Gammaproteobacteria-Methylococcales	.	.	.	.	.	.	.	.	.	.	.	.	.	.	.	.	.	.	.	.	.	.	.	.	.	.	4.7201e-05	.	.	.	.	.	.	.	.	.	.	.	.	.	.	.	.	.	.	.	.	.	.
Bacteria-Proteobacteria-Gammaproteobacteria-Oceanospirillales	.	.	.	.	.	.	.	.	.	.	.	.	.	.	.	.	.	.	.	.	.	.	.	.	.	.	0.000566412	.	.	.	.	.	.	.	.	.	.	.	.	.	.	.	.	.	.	.	.	.	.
Bacteria-Proteobacteria-Gammaproteobacteria-Oceanospirillales-Halomonadaceae	.	.	.	.	.	.	.	.	.	.	.	.	.	.	.	.	.	.	.	.	.	.	.	.	.	.	0.000188804	.	.	.	.	.	.	.	.	.	.	.	.	.	.	.	.	.	.	.	.	.	.
Bacteria-Proteobacteria-Gammaproteobacteria-Oceanospirillales-Halomonadaceae-Halomonas	.	.	.	.	.	.	.	.	.	0.000113417	.	.	.	.	.	.	.	.	.	.	.	.	.	.	.	.	.	.	.	.	.	.	.	.	.	.	.	.	.	.	.	.	.	.	.	.	.	.	.
Bacteria-Proteobacteria-Gammaproteobacteria-Pasteurellales-Pasteurellaceae-Actinobacillus-Actinobacillus equuli	.	.	.	.	.	.	.	.	.	.	.	.	.	.	.	.	.	.	.	.	.	.	.	.	.	.	.	.	.	.	.	.	.	.	.	.	.	.	.	.	.	8.35422e-05	.	.	.	.	.	.	.
Bacteria-Proteobacteria-Gammaproteobacteria-Pasteurellales-Pasteurellaceae-Pasteurella-Pasteurella multocida subsp. multocida	.	.	.	.	.	.	.	0.00238095	.	.	.	.	.	.	.	.	.	.	.	.	.	.	.	.	.	.	.	.	.	.	.	.	.	.	.	.	.	.	.	.	.	.	.	.	.	.	.	.	.
Bacteria-Proteobacteria-Gammaproteobacteria-Pseudomonadales-Moraxellaceae-Acinetobacter-Acinetobacter johnsonii XBB1	.	.	.	.	.	.	.	.	.	.	.	.	.	.	.	.	.	.	0.000412201	.	.	.	.	.	.	.	.	.	.	.	.	.	.	.	.	.	.	.	.	.	.	.	.	.	.	.	.	.	.
Bacteria-Proteobacteria-Gammaproteobacteria-Pseudomonadales-Moraxellaceae-Acinetobacter-Acinetobacter radioresistens	.	.	.	.	.	.	.	.	.	.	.	.	.	.	.	.	.	.	.	.	.	.	.	.	.	.	.	.	.	.	.	.	.	.	.	.	.	.	.	.	.	.	.	.	.	.	.	.	.
Bacteria-Proteobacteria-Gammaproteobacteria-Pseudomonadales-Moraxellaceae-Acinetobacter-Acinetobacter sp. ACNIH1	.	.	.	.	.	.	.	.	.	.	.	.	.	.	.	.	.	.	.	.	.	.	5.55926e-05	.	.	.	.	.	.	.	.	.	.	.	.	.	.	.	.	.	.	.	.	.	.	.	.	.	.
Bacteria-Proteobacteria-Gammaproteobacteria-Pseudomonadales-Moraxellaceae-Acinetobacter-Acinetobacter sp. NCu2D-2	.	.	.	.	.	.	.	.	.	.	.	.	.	.	.	.	.	.	.	.	.	.	5.55926e-05	.	.	.	.	.	.	.	.	.	.	.	.	.	.	.	.	.	.	.	.	.	.	.	.	.	.
Bacteria-Proteobacteria-Gammaproteobacteria-Pseudomonadales-Pseudomonadaceae-Pseudomonas-Pseudomonas asplenii	.	.	.	.	.	.	.	.	.	.	.	.	.	.	.	.	.	.	.	.	.	.	5.55926e-05	.	.	.	.	.	.	.	.	.	.	.	.	.	.	.	.	.	.	.	.	.	.	.	.	.	.
Bacteria-Proteobacteria-Gammaproteobacteria-Pseudomonadales-Pseudomonadaceae-Pseudomonas-Pseudomonas azotoformans	.	.	.	.	.	.	.	.	.	.	.	.	.	.	.	.	.	.	.	.	.	.	.	.	.	.	.	.	.	.	.	.	.	.	.	.	.	.	.	.	.	.	.	.	.	.	.	.	.
Bacteria-Proteobacteria-Gammaproteobacteria-Pseudomonadales-Pseudomonadaceae-Pseudomonas-Pseudomonas mendocina	.	.	.	.	.	.	0.000284738	.	.	.	.	.	.	.	.	.	.	.	.	.	.	.	.	.	.	.	.	.	.	.	.	.	.	.	.	.	.	.	.	.	.	.	.	.	.	.	.	.	.
Bacteria-Proteobacteria-Gammaproteobacteria-Pseudomonadales-Pseudomonadaceae-Pseudomonas-Pseudomonas putida GB-1	.	.	.	.	.	.	.	.	.	.	.	.	.	.	.	.	.	.	.	.	.	.	.	.	.	.	.	.	.	.	.	.	.	.	.	.	.	.	.	.	.	.	.	.	.	.	.	.	.
Bacteria-Proteobacteria-Gammaproteobacteria-Pseudomonadales-Pseudomonadaceae-Pseudomonas-Pseudomonas rhodesiae	.	.	.	.	.	.	.	.	.	.	.	.	.	.	.	.	.	.	.	.	.	.	.	.	.	.	.	.	.	.	.	.	.	.	.	.	.	.	.	.	.	.	.	.	.	.	.	.	.
Bacteria-Proteobacteria-Gammaproteobacteria-Pseudomonadales-Pseudomonadaceae-Pseudomonas-Pseudomonas savastanoi pv. phaseolicola 1448A	.	.	.	.	.	.	.	.	.	.	.	.	.	.	.	.	.	.	.	.	.	.	.	.	.	.	.	.	.	.	.	.	.	.	.	.	.	.	.	.	.	.	.	.	.	.	.	.	.
Bacteria-Proteobacteria-Gammaproteobacteria-Pseudomonadales-Pseudomonadaceae-Pseudomonas-Pseudomonas savastanoi pv. savastanoi NCPPB 3335	.	.	.	.	.	.	.	.	.	.	.	.	.	.	.	.	.	.	.	.	.	.	.	.	.	.	.	.	.	.	.	.	.	3.90137e-05	.	.	.	.	.	.	.	.	.	.	.	.	.	.	.
Bacteria-Proteobacteria-Gammaproteobacteria-Pseudomonadales-Pseudomonadaceae-Pseudomonas-Pseudomonas sp. 719C	.	.	.	.	.	.	.	.	.	.	.	.	.	.	.	.	.	.	.	.	.	.	.	.	.	.	.	.	.	.	.	.	.	.	.	.	.	.	.	.	.	.	.	.	.	.	.	.	.
Bacteria-Proteobacteria-Gammaproteobacteria-Pseudomonadales-Pseudomonadaceae-Pseudomonas-Pseudomonas sp. MM15	.	.	.	.	.	.	.	.	.	.	.	.	.	.	.	.	.	.	.	.	.	.	.	.	.	.	.	.	.	.	.	.	.	.	.	.	.	.	.	6.03573e-05	.	.	.	.	.	.	.	.	.
Bacteria-Proteobacteria-Gammaproteobacteria-Pseudomonadales-Pseudomonadaceae-Pseudomonas-Pseudomonas sp. R5-89-07	.	.	.	.	.	.	.	.	.	.	.	.	.	.	.	.	.	.	.	.	3.28224e-05	.	.	.	.	.	.	.	.	.	.	.	.	.	.	.	.	.	.	.	.	.	.	.	.	.	.	.	.
Bacteria-Proteobacteria-Gammaproteobacteria-Pseudomonadales-Pseudomonadaceae-Pseudomonas-Pseudomonas sp. S09G 359	.	.	.	.	.	.	.	.	.	.	.	.	.	.	.	.	.	.	0.000412201	.	.	.	.	.	.	.	.	.	.	.	.	.	.	.	.	.	.	.	.	.	.	.	.	.	.	.	.	.	.
Bacteria-Proteobacteria-Gammaproteobacteria-Pseudomonadales-Pseudomonadaceae-Pseudomonas-Pseudomonas sp. TMW 2.1634	.	.	.	.	.	.	.	.	.	.	.	.	.	.	.	.	.	.	.	.	.	.	.	.	.	.	.	.	.	.	.	.	.	.	.	.	.	.	.	.	.	.	0.000330469	.	.	.	.	.	.
Bacteria-Proteobacteria-Gammaproteobacteria-Pseudomonadales-Pseudomonadaceae-Pseudomonas-uncultured Pseudomonas sp.	.	.	.	.	.	.	.	.	.	.	.	.	.	.	.	.	.	.	.	.	.	.	.	.	.	.	.	.	.	.	.	.	.	.	.	.	.	.	.	6.03573e-05	.	.	.	.	.	.	.	.	.
Bacteria-Proteobacteria-Gammaproteobacteria-Xanthomonadales-Xanthomonadaceae-Luteimonas	.	.	.	.	.	.	.	.	.	.	.	.	.	.	.	.	.	.	.	.	.	.	.	.	.	.	.	.	.	.	.	.	.	.	.	.	.	.	.	.	.	.	.	.	.	.	.	.	.
Bacteria-Proteobacteria-Gammaproteobacteria-Xanthomonadales-Xanthomonadaceae-Stenotrophomonas-Stenotrophomonas maltophilia	.	.	.	.	.	.	.	.	.	.	.	.	.	.	.	.	.	.	.	.	.	.	.	.	.	.	.	.	.	.	.	.	.	.	.	.	.	.	.	.	.	0.000167084	.	.	.	.	.	.	.
Bacteria-Proteobacteria-Gammaproteobacteria-Xanthomonadales-Xanthomonadaceae-Stenotrophomonas-Stenotrophomonas nitritireducens	.	.	.	.	.	.	.	.	.	.	.	.	.	.	.	.	.	.	.	.	.	.	.	.	.	3.55353e-05	.	.	.	.	.	.	.	.	.	.	.	.	.	.	.	.	.	.	.	.	.	.	.
Bacteria-Proteobacteria-Gammaproteobacteria-Xanthomonadales-Xanthomonadaceae-Stenotrophomonas-Stenotrophomonas sp. SAU14A_NAIMI4_5	.	.	.	.	.	.	.	.	.	.	.	.	.	.	.	.	.	.	0.000412201	.	.	.	.	.	.	.	.	.	.	.	.	.	.	.	.	.	.	.	.	.	.	.	.	.	.	.	.	.	.
Bacteria-Proteobacteria-Gammaproteobacteria-Xanthomonadales-Xanthomonadaceae-Xanthomonas	.	.	.	.	.	.	.	.	.	0.000113417	.	.	.	.	.	.	.	.	.	.	.	.	.	.	.	.	.	.	.	.	.	.	.	.	.	.	.	.	.	.	.	.	.	.	.	.	.	.	.
Bacteria-Proteobacteria-Gammaproteobacteria-Xanthomonadales-Xanthomonadaceae-Xanthomonas-Xanthomonas campestris pv. campestris str. CN03	.	.	.	.	.	.	.	.	.	0.000113417	.	.	.	.	.	.	.	.	.	.	.	.	.	.	.	.	.	.	.	.	.	.	.	.	.	.	.	.	.	.	.	.	.	.	.	.	.	.	.
Bacteria-Proteobacteria-Hydrogenophilalia-Hydrogenophilales-Hydrogenophilaceae-Hydrogenophilus-Hydrogenophilus thermoluteolus	.	.	.	.	0.000512295	.	.	.	.	.	.	.	.	.	.	.	.	.	.	.	.	.	.	.	.	.	.	.	.	.	.	.	.	.	.	.	.	.	.	.	.	.	.	.	.	.	.	.	.
Bacteria-Spirochaetes-Spirochaetia-Spirochaetales	.	.	.	.	.	.	.	.	.	.	.	.	.	.	.	.	.	.	.	.	.	.	.	.	.	.	.	.	.	.	.	.	.	.	.	.	.	.	.	.	.	.	.	.	.	.	.	.	.
Bacteria-Spirochaetes-Spirochaetia-Spirochaetales-Spirochaetaceae-Treponema-Treponema sp. OMZ 838	.	.	.	.	.	.	.	.	.	.	.	.	.	.	.	.	.	.	.	.	.	.	.	.	.	.	.	.	.	.	.	.	.	.	.	.	.	.	.	.	.	.	.	.	.	.	.	.	.
Bacteria-uncultured bacterium 182_17_09	.	.	.	.	.	.	.	.	.	.	.	.	.	.	.	.	.	.	.	.	.	.	.	.	.	.	.	.	.	.	.	.	.	.	.	.	.	.	.	6.03573e-05	.	.	.	.	.	.	.	.	.
Eukaryota-Fungi-Ascomycota-Acremonium	.	.	.	.	.	.	.	.	.	.	.	.	.	.	.	.	.	.	.	.	.	.	.	.	.	.	.	.	.	.	.	.	.	.	.	.	.	.	.	.	.	.	.	.	.	.	.	.	.
Eukaryota-Fungi-Ascomycota-Arthoniomycetes-Arthoniales	.	.	.	.	.	.	.	.	.	.	.	.	.	.	.	.	.	.	0.00288541	.	.	.	.	.	.	.	.	.	.	.	.	.	.	.	.	.	.	.	.	.	.	.	.	.	.	.	.	.	.
Eukaryota-Fungi-Ascomycota-Dothideomycetes-Botryosphaeriales-Botryosphaeriaceae	.	.	.	.	.	.	.	.	.	.	.	.	.	.	.	.	.	.	0.000824402	.	.	.	.	.	.	.	.	.	.	.	.	.	.	.	.	.	.	.	.	.	.	.	.	.	.	.	.	.	.
Eukaryota-Fungi-Ascomycota-Dothideomycetes-Mycosphaerellales-Mycosphaerellaceae	.	.	.	.	.	.	.	.	.	.	.	.	.	.	.	.	.	.	0.000824402	.	.	.	.	.	.	.	.	.	.	.	.	.	.	.	.	.	.	.	.	.	.	.	.	.	.	.	.	.	.
Eukaryota-Fungi-Ascomycota-Dothideomycetes-Mycosphaerellales-Teratosphaeriaceae	.	.	.	.	.	.	.	.	.	.	.	.	.	.	.	.	.	.	0.000412201	.	.	.	.	.	.	.	.	.	.	.	.	.	.	.	.	.	.	.	.	.	.	.	.	.	.	.	.	.	.
Eukaryota-Fungi-Ascomycota-Dothideomycetes-Pleosporales-Arthopyreniaceae	.	.	.	.	.	.	.	.	.	.	.	.	.	.	.	.	.	.	0.000412201	.	.	.	.	.	.	.	.	.	.	.	.	.	.	.	.	.	.	.	.	.	.	.	.	.	.	.	.	.	.
Eukaryota-Fungi-Ascomycota-Dothideomycetes-Pleosporales-Cryptocoryneum	.	.	.	.	.	.	.	.	.	.	.	.	.	.	.	.	.	.	0.000412201	.	.	.	.	.	.	.	.	.	.	.	.	.	.	.	.	.	.	.	.	.	.	.	.	.	.	.	.	.	.
Eukaryota-Fungi-Ascomycota-Dothideomycetes-Pleosporales-Didymellaceae-Ascochyta-Ascochyta medicaginicola	.	.	.	.	.	.	.	.	.	.	.	.	.	.	.	.	.	.	0.000824402	.	.	.	.	.	.	.	.	.	.	.	.	.	.	.	.	.	.	.	.	.	.	.	.	.	.	.	.	.	.
Eukaryota-Fungi-Ascomycota-Dothideomycetes-Pleosporales-Didymellaceae-Ascochyta-Ascochyta medicaginicola var. medicaginicola	.	.	.	.	.	.	.	.	.	.	.	.	.	.	.	.	.	.	0.000412201	.	.	.	.	.	.	.	.	.	.	.	.	.	.	.	.	.	.	.	.	.	.	.	.	.	.	.	.	.	.
Eukaryota-Fungi-Ascomycota-Dothideomycetes-Pleosporales-Didymellaceae-Phoma	.	.	.	.	.	.	.	.	.	.	.	.	.	.	.	.	.	.	0.000412201	.	.	.	.	.	.	.	.	.	.	.	.	.	.	.	.	.	.	.	.	.	.	.	.	.	.	.	.	.	.
Eukaryota-Fungi-Ascomycota-Dothideomycetes-Pleosporales-Didymosphaeriaceae-Bimuria	.	.	.	.	.	.	.	.	.	.	.	.	.	.	.	.	.	.	0.000412201	.	.	.	.	.	.	.	.	.	.	.	.	.	.	.	.	.	.	.	.	.	.	.	.	.	.	.	.	.	.
Eukaryota-Fungi-Ascomycota-Dothideomycetes-Pleosporales-Didymosphaeriaceae-Paraphaeosphaeria	.	.	.	.	.	.	.	.	.	.	.	.	.	.	.	.	.	.	0.000824402	.	.	.	.	.	.	.	.	.	.	.	.	.	.	.	.	.	.	.	.	.	.	.	.	.	.	.	.	.	.
Eukaryota-Fungi-Ascomycota-Dothideomycetes-Pleosporales-Pleosporaceae-Bipolaris-Bipolaris maydis	.	.	.	.	.	.	.	.	.	.	.	.	.	.	.	.	.	.	.	.	.	.	.	.	.	.	.	.	.	.	.	.	.	.	.	.	.	.	.	.	.	.	.	.	.	.	.	.	.
Eukaryota-Fungi-Ascomycota-Dothideomycetes-Pleosporales-Pleosporaceae-Bipolaris-Bipolaris oryzae ATCC 44560	.	.	.	.	.	.	.	.	.	.	.	.	.	.	.	.	.	.	0.0012366	.	.	.	.	.	.	.	.	.	.	.	.	.	.	.	.	.	.	.	.	.	.	.	.	.	.	.	.	.	.
Eukaryota-Fungi-Ascomycota-Dothideomycetes-Pleosporales-Pleosporaceae-Bipolaris-Bipolaris zeicola 26-R-13	.	.	.	.	.	.	.	.	.	.	.	.	.	.	.	.	.	.	.	.	.	.	.	.	.	.	.	.	.	.	.	.	.	.	.	.	.	.	.	.	.	.	.	.	.	.	.	.	.
Eukaryota-Fungi-Ascomycota-Dothideomycetes-Pleosporales-Pleosporaceae-Exserohilum	.	.	.	.	.	.	.	.	.	.	.	.	.	.	.	.	.	.	0.0012366	.	.	.	.	.	.	.	.	.	.	.	.	.	.	.	.	.	.	.	.	.	.	.	.	.	.	.	.	.	.
Eukaryota-Fungi-Ascomycota-Dothideomycetes-Pleosporales-Pleosporaceae-Pleosporaceae sp. M306	.	.	.	.	.	.	.	.	.	.	.	.	.	.	.	.	.	.	0.000412201	.	.	.	.	.	.	.	.	.	.	.	.	.	.	.	.	.	.	.	.	.	.	.	.	.	.	.	.	.	.
Eukaryota-Fungi-Ascomycota-Dothideomycetes-Pleosporales-Pleosporaceae-Stemphylium-Stemphylium botryosum	.	.	.	.	.	.	.	.	.	.	.	.	.	.	.	.	.	.	.	.	.	.	.	.	.	.	.	.	.	.	.	.	.	.	.	.	.	.	.	.	.	.	.	.	.	.	.	.	.
Eukaryota-Fungi-Ascomycota-Dothideomycetes-Pleosporales-Pleosporaceae-Stemphylium-Stemphylium lycopersici	.	.	.	.	.	.	.	.	.	.	.	.	.	.	.	.	.	.	.	.	.	.	.	.	.	.	.	.	.	.	.	.	.	.	.	.	.	.	.	.	.	.	.	.	.	.	.	.	.
Eukaryota-Fungi-Ascomycota-Dothideomycetes-Pleosporales-Sporormiaceae	.	.	.	.	.	.	.	.	.	.	.	.	.	.	.	.	.	.	0.000412201	.	.	.	.	.	.	.	.	.	.	.	.	.	.	.	.	.	.	.	.	.	.	.	.	.	.	.	.	.	.
Eukaryota-Fungi-Ascomycota-Dothideomycetes-Pleosporales-Testudinaceae-Neotestudina	.	.	.	.	.	.	.	.	.	.	.	.	.	.	.	.	.	.	0.000412201	.	.	.	.	.	.	.	.	.	.	.	.	.	.	.	.	.	.	.	.	.	.	.	.	.	.	.	.	.	.
Eukaryota-Fungi-Ascomycota-Dothideomycetes-Pleosporales-Testudinaceae-Neotestudina-Neotestudina rosatii	.	.	.	.	.	.	.	.	.	.	.	.	.	.	.	.	.	.	0.000412201	.	.	.	.	.	.	.	.	.	.	.	.	.	.	.	.	.	.	.	.	.	.	.	.	.	.	.	.	.	.
Eukaryota-Fungi-Ascomycota-Dothideomycetes-Pleosporales-Trematosphaeriaceae	.	.	.	.	.	.	.	.	.	.	.	.	.	.	.	.	.	.	.	.	.	.	.	.	.	.	.	.	.	.	.	.	.	.	.	.	.	.	.	.	.	.	.	.	.	.	.	.	.
Eukaryota-Fungi-Ascomycota-Dothideomycetes-Pleosporales-Trematosphaeriaceae-Falciformispora	.	.	.	.	.	.	.	.	.	.	.	.	.	.	.	.	.	.	0.000412201	.	.	.	.	.	.	.	.	.	.	.	.	.	.	.	.	.	.	.	.	.	.	.	.	.	.	.	.	.	.
Eukaryota-Fungi-Ascomycota-Dothideomycetes-Pleosporales-Trematosphaeriaceae-Falciformispora-Falciformispora aquatica	.	.	.	.	.	.	.	.	.	.	.	.	.	.	.	.	.	.	0.000412201	.	.	.	.	.	.	.	.	.	.	.	.	.	.	.	.	.	.	.	.	.	.	.	.	.	.	.	.	.	.
Eukaryota-Fungi-Ascomycota-Dothideomycetes-Pleosporales-Trematosphaeriaceae-Falciformispora-Falciformispora senegalensis	.	.	.	.	.	.	.	.	.	.	.	.	.	.	.	.	.	.	.	.	.	.	.	.	.	.	.	.	.	.	.	.	.	.	.	.	.	.	.	.	.	.	.	.	.	.	.	.	.
Eukaryota-Fungi-Ascomycota-Dothideomycetes-Pleosporales-Trematosphaeriaceae-Falciformispora-Falciformispora tompkinsii	.	.	.	.	.	.	.	.	.	.	.	.	.	.	.	.	.	.	0.00206101	.	.	.	.	.	.	.	.	.	.	.	.	.	.	.	.	.	.	.	.	.	.	.	.	.	.	.	.	.	.
Eukaryota-Fungi-Ascomycota-Dothideomycetes-Pleosporales-Trematosphaeriaceae-Trematosphaeria	.	.	.	.	.	.	.	.	.	.	.	.	.	.	.	.	.	.	0.000412201	.	.	.	.	.	.	.	.	.	.	.	.	.	.	.	.	.	.	.	.	.	.	.	.	.	.	.	.	.	.
Eukaryota-Fungi-Ascomycota-Dothideomycetes-Pleosporales-Trematosphaeriaceae-Trematosphaeria-Trematosphaeria grisea	.	.	.	.	.	.	.	.	.	.	.	.	.	.	.	.	.	.	0.000412201	.	.	.	.	.	.	.	.	.	.	.	.	.	.	.	.	.	.	.	.	.	.	.	.	.	.	.	.	.	.
Eukaryota-Fungi-Ascomycota-Dothideomycetes-Pleosporales-Wettsteinina	.	.	.	.	.	.	.	.	.	.	.	.	.	.	.	.	.	.	0.000824402	.	.	.	.	.	.	.	.	.	.	.	.	.	.	.	.	.	.	.	.	.	.	.	.	.	.	.	.	.	.
Eukaryota-Fungi-Ascomycota-Dothideomycetes-Venturiales	.	.	.	.	.	.	.	.	.	.	.	.	.	.	.	.	.	.	0.000824402	.	.	.	.	.	.	.	.	.	.	.	.	.	.	.	.	.	.	.	.	.	.	.	.	.	.	.	.	.	.
Eukaryota-Fungi-Ascomycota-Dothideomycetes-Zopfiaceae	.	.	.	.	.	.	.	.	.	.	.	.	.	.	.	.	.	.	0.000412201	.	.	.	.	.	.	.	.	.	.	.	.	.	.	.	.	.	.	.	.	.	.	.	.	.	.	.	.	.	.
Eukaryota-Fungi-Ascomycota-Eurotiomycetes-Eurotiales-Aspergillaceae-Aspergillus-Aspergillus nidulans FGSC A4	.	.	.	.	.	.	.	.	.	.	.	.	.	.	.	.	.	.	.	.	.	.	.	.	.	.	.	.	.	.	.	.	.	.	.	.	.	.	.	.	.	.	.	.	.	.	.	.	.
Eukaryota-Fungi-Ascomycota-Eurotiomycetes-Eurotiales-Aspergillaceae-Aspergillus-Aspergillus novofumigatus IBT 16806	.	.	.	.	.	.	.	.	.	.	.	.	.	.	.	.	.	.	0.0016488	.	.	.	.	.	.	.	.	.	.	.	.	.	.	.	.	.	.	.	.	.	.	.	.	.	.	.	.	.	.
Eukaryota-Fungi-Ascomycota-Eurotiomycetes-Eurotiales-Aspergillaceae-Aspergillus-Aspergillus oryzae RIB40	.	.	.	.	0.000512295	.	.	.	.	.	.	.	.	.	.	.	.	.	.	.	.	.	.	.	.	.	.	.	.	.	.	.	.	.	.	.	.	.	.	.	.	.	.	.	.	.	.	.	.
Eukaryota-Fungi-Ascomycota-Eurotiomycetes-Eurotiales-Aspergillaceae-Penicillium	.	.	.	.	.	.	.	.	.	.	.	.	.	.	.	.	.	.	0.000412201	.	.	.	.	.	.	.	.	.	.	.	.	.	.	.	.	.	.	.	.	.	.	.	.	.	.	.	.	.	.
Eukaryota-Fungi-Ascomycota-Eurotiomycetes-Eurotiales-Trichocomaceae	.	.	.	.	.	.	.	.	.	.	.	.	.	.	.	.	.	.	.	.	.	.	.	.	.	.	.	.	.	.	.	.	.	.	.	.	.	.	.	.	.	.	.	.	.	.	.	.	.
Eukaryota-Fungi-Ascomycota-Eurotiomycetes-Eurotiales-Trichocomaceae-Talaromyces-Talaromyces atroroseus	.	.	.	.	.	.	.	.	.	.	.	.	.	.	.	0.000180963	.	.	.	.	.	.	.	.	.	.	.	.	.	.	.	.	.	.	.	.	.	.	.	.	.	.	.	.	.	.	.	.	.
Eukaryota-Fungi-Ascomycota-Eurotiomycetes-Eurotiales-Trichocomaceae-Talaromyces-Talaromyces marneffei	.	.	.	.	.	.	.	.	.	.	.	.	.	.	.	.	.	.	.	.	.	.	.	.	4.77623e-05	.	.	.	.	.	.	.	.	.	.	.	.	.	.	.	.	.	.	.	.	.	.	.	.
Eukaryota-Fungi-Ascomycota-Eurotiomycetes-Mycocaliciales	.	.	.	.	.	.	.	.	.	.	.	.	.	.	.	.	.	.	.	.	.	.	.	.	.	.	.	.	.	.	.	.	.	.	.	.	.	.	.	.	.	.	.	.	.	.	.	.	.
Eukaryota-Fungi-Ascomycota-Eurotiomycetes-Onygenales-Arthrodermataceae	.	.	.	6.36213e-05	.	.	.	.	.	.	.	.	.	.	.	.	.	.	.	.	.	.	.	.	.	.	.	.	.	.	.	.	.	.	.	.	.	.	.	.	.	.	.	.	.	.	.	.	.
Eukaryota-Fungi-Ascomycota-Eurotiomycetes-Verrucariales-Verrucariaceae	.	.	.	.	.	.	.	.	.	.	.	.	.	.	.	.	.	.	0.000412201	.	.	.	.	.	.	.	.	.	.	.	.	.	.	.	.	.	.	.	.	.	.	.	.	.	.	.	.	.	.
Eukaryota-Fungi-Ascomycota-Lecanoromycetes-Peltigerales-Peltigeraceae	.	.	.	.	.	.	.	.	.	.	.	.	.	.	.	.	.	.	0.0012366	.	.	.	.	.	.	.	.	.	.	.	.	.	.	.	.	.	.	.	.	.	.	.	.	.	.	.	.	.	.
Eukaryota-Fungi-Ascomycota-Leotiomycetes-Helotiales-Hyaloscyphaceae	.	.	.	.	.	.	.	.	.	.	.	.	.	0.000277316	.	.	.	.	.	.	.	.	.	.	.	.	.	.	.	.	.	.	.	.	.	.	.	.	.	.	.	.	.	.	.	.	.	.	.
Eukaryota-Fungi-Ascomycota-Leotiomycetes-Helotiales-Sclerotiniaceae-Monilinia	.	.	.	.	.	.	.	.	.	.	.	.	.	.	.	.	.	.	.	.	.	.	.	.	.	.	.	.	.	.	.	.	.	.	.	.	.	.	.	.	.	.	.	.	.	.	.	.	.
Eukaryota-Fungi-Ascomycota-Leotiomycetes-Helotiales-Sclerotiniaceae-Sclerotinia	.	.	.	.	.	.	.	.	.	.	.	.	.	.	.	.	.	.	0.0016488	.	.	.	.	.	.	.	.	.	.	.	.	.	.	.	.	.	.	.	.	.	.	.	.	.	.	.	.	.	.
Eukaryota-Fungi-Ascomycota-Pezizomycetes-Pezizales-Tuberaceae	.	.	.	.	.	.	.	.	.	.	.	.	.	.	.	.	.	.	0.00412201	.	.	.	.	.	.	.	.	.	.	.	.	.	.	.	.	.	.	.	.	.	.	.	.	.	.	.	.	.	.
Eukaryota-Fungi-Ascomycota-Saccharomycetes-Saccharomycetales-Pichiaceae-Pichia-Pichia kudriavzevii	.	.	.	.	.	.	.	.	.	.	.	.	.	.	.	.	.	.	.	.	.	.	.	.	.	.	.	.	.	.	.	.	.	.	0.000113482	.	.	.	.	.	.	.	.	.	.	.	.	.	.
Eukaryota-Fungi-Ascomycota-Sordariomycetes-Calosphaeriales-Calosphaeriaceae-Jattaea-Jattaea tumidula	.	.	.	.	.	.	.	.	.	.	.	.	.	.	.	.	.	.	.	.	.	.	.	.	.	.	.	.	.	.	.	.	.	.	.	.	.	.	.	.	.	.	.	.	.	.	.	.	.
Eukaryota-Fungi-Ascomycota-Sordariomycetes-Diaporthales-Cryphonectriaceae	.	.	.	.	.	.	.	.	.	.	.	.	.	.	.	.	.	.	0.00206101	.	.	.	.	.	.	.	.	.	.	.	.	.	.	.	.	.	.	.	.	.	.	.	.	.	.	.	.	.	.
Eukaryota-Fungi-Ascomycota-Sordariomycetes-Diaporthales-Diaporthaceae	.	.	.	.	.	.	.	.	.	.	.	.	.	.	.	.	.	.	0.0012366	.	.	.	.	.	.	.	.	.	.	.	.	.	.	.	.	.	.	.	.	.	.	.	.	.	.	.	.	.	.
Eukaryota-Fungi-Ascomycota-Sordariomycetes-Glomerellales-Glomerellaceae-Colletotrichum	.	.	.	.	.	.	.	.	.	.	.	.	.	.	.	.	.	.	.	.	.	.	.	.	.	.	.	.	.	.	.	.	.	.	.	.	.	.	.	.	.	.	.	.	.	.	.	.	.
Eukaryota-Fungi-Ascomycota-Sordariomycetes-Glomerellales-Glomerellaceae-Colletotrichum-Colletotrichum graminicola	.	.	.	.	.	.	.	.	.	.	.	.	.	.	.	.	.	.	.	.	.	.	.	.	.	.	.	.	.	.	.	.	.	.	.	.	.	.	.	.	.	.	.	.	.	.	.	.	.
Eukaryota-Fungi-Ascomycota-Sordariomycetes-Glomerellales-Reticulascaceae-Sporoschismopsis-Sporoschismopsis angustata	.	.	.	.	.	.	.	.	.	.	.	.	.	.	.	.	.	.	.	.	.	.	.	.	.	.	.	.	.	.	.	.	.	.	.	.	.	.	.	.	.	.	.	.	.	.	.	.	.
Eukaryota-Fungi-Ascomycota-Sordariomycetes-Hypocreales-Clavicipitaceae-Metarhizium-Metarhizium granulomatis	.	.	.	.	.	.	.	.	.	.	2.29901e-05	.	.	.	.	.	.	.	.	.	.	.	.	.	.	.	.	.	.	.	.	.	.	.	.	.	.	.	.	.	.	.	.	.	.	.	.	.	.
Eukaryota-Fungi-Ascomycota-Sordariomycetes-Hypocreales-Clavicipitaceae-Pochonia	.	.	.	6.36213e-05	.	.	.	.	.	.	.	.	.	.	.	.	.	.	.	.	.	.	.	.	.	.	.	.	.	.	.	.	.	.	.	.	.	.	.	.	.	.	.	.	.	.	.	.	.
Eukaryota-Fungi-Ascomycota-Sordariomycetes-Hypocreales-Hypocreaceae-Hypomyces	.	.	.	.	.	.	.	.	.	.	.	.	.	.	.	.	.	.	.	.	.	.	.	.	.	.	.	.	.	.	.	.	.	.	.	.	.	.	.	.	.	.	.	.	.	.	.	0.000123107	.
Eukaryota-Fungi-Ascomycota-Sordariomycetes-Hypocreales-Hypocreaceae-Trichoderma	.	.	.	.	.	.	.	.	.	.	.	.	.	.	.	.	.	.	.	.	.	.	.	.	.	.	.	.	.	.	.	.	.	.	.	.	.	.	.	.	.	.	.	.	.	.	.	.	.
Eukaryota-Fungi-Ascomycota-Sordariomycetes-Hypocreales-Nectriaceae-Fusarium-Fusarium oxysporum f. sp. lycopersici 4287	.	.	.	.	.	.	.	.	.	.	.	.	.	.	.	.	.	.	.	.	.	.	.	.	.	.	.	.	.	.	.	.	.	.	.	.	.	.	.	.	.	.	.	.	.	.	.	.	.
Eukaryota-Fungi-Ascomycota-Sordariomycetes-Hypocreales-Nectriaceae-Fusarium-Fusarium solani	.	.	.	.	.	.	.	0.0166667	.	.	.	.	.	.	.	.	.	.	.	.	.	.	.	.	.	.	.	.	.	.	.	.	.	.	.	.	.	.	.	.	.	.	.	.	.	.	.	.	.
Eukaryota-Fungi-Ascomycota-Sordariomycetes-Hypocreales-Ophiocordycipitaceae-Ophiocordyceps	.	.	.	.	.	.	.	.	.	.	.	.	.	.	.	.	.	.	.	.	.	.	.	.	.	.	.	.	.	.	.	.	.	.	.	.	.	.	.	.	.	.	.	.	.	.	.	.	.
Eukaryota-Fungi-Ascomycota-Sordariomycetes-Sordariales-Chaetomiaceae-Chaetomium-Chaetomium sp.	.	.	.	.	.	.	.	.	.	.	.	.	.	.	.	.	.	.	.	.	.	.	.	.	.	.	.	.	.	.	.	.	.	.	.	.	.	.	.	.	.	.	.	.	.	.	3.69495e-05	.	.
Eukaryota-Fungi-Ascomycota-Sordariomycetes-Sordariales-Chaetomiaceae-Melanocarpus-Melanocarpus albomyces	.	.	.	.	.	.	.	.	.	.	.	.	.	.	.	.	.	.	.	.	.	.	.	.	.	3.55353e-05	.	.	.	.	.	.	.	.	.	.	.	.	.	.	.	.	.	.	.	.	.	.	.
Eukaryota-Fungi-Ascomycota-Sordariomycetes-Sordariales-Chaetomiaceae-Subramaniula	.	.	.	.	.	.	.	.	.	.	.	.	.	.	.	.	.	.	.	.	.	.	5.55926e-05	.	.	.	.	.	.	.	.	.	.	.	.	.	.	.	.	.	.	.	.	.	.	.	.	.	.
Eukaryota-Fungi-Ascomycota-Sordariomycetes-Sordariales-Chaetomiaceae-Thermothelomyces-Thermothelomyces hinnuleus	.	.	.	.	.	.	.	.	.	.	.	.	.	.	.	.	.	.	.	.	.	.	.	.	.	.	.	.	.	.	.	.	.	.	.	.	.	.	.	.	.	.	.	.	.	.	.	.	.
Eukaryota-Fungi-Ascomycota-Sordariomycetes-Sordariales-Ramophialophora-Ramophialophora petraea	.	.	.	.	.	.	.	.	.	.	.	.	.	.	.	.	.	.	.	.	6.56448e-05	.	.	.	.	.	.	.	.	.	.	.	.	.	.	.	.	.	.	.	.	.	.	.	.	.	.	.	.
Eukaryota-Fungi-Ascomycota-Sordariomycetes-Trichocladium-Trichocladium sp. 19VA11	.	.	.	.	.	.	.	.	.	.	.	.	.	.	.	.	.	.	.	.	3.28224e-05	.	.	.	.	.	.	.	.	.	.	.	.	.	.	.	.	.	.	.	.	.	.	.	.	.	.	.	.
Eukaryota-Fungi-Ascomycota-Sordariomycetes-Xylariales-Hypoxylaceae	.	.	.	.	.	.	.	.	.	.	.	.	.	.	.	.	.	.	0.000824402	.	.	.	.	.	.	.	.	.	.	.	.	.	.	.	.	.	.	.	.	.	.	.	.	.	.	.	.	.	.
Eukaryota-Fungi-Ascomycota-Sordariomycetes-Xylariales-Sporocadaceae	.	.	.	.	.	.	.	.	.	.	.	.	.	.	.	.	.	.	.	.	.	.	.	.	.	.	.	.	3.39363e-05	.	.	.	.	.	.	.	.	.	.	.	.	.	.	.	.	.	.	.	.
Eukaryota-Fungi-Ascomycota-Sordariomycetes-Xylariales-Sporocadaceae-Pestalotiopsis	.	.	.	.	.	.	.	.	.	.	.	.	.	.	.	.	.	.	.	.	.	.	.	.	.	.	.	.	.	.	.	.	.	.	.	.	.	.	.	.	.	.	.	.	.	.	.	.	.
Eukaryota-Fungi-Ascomycota-uncultured Ascomycota	.	.	.	.	.	.	.	.	.	.	.	.	.	.	.	.	.	.	.	.	.	.	.	.	4.77623e-05	.	.	.	.	.	.	.	.	.	.	.	.	.	.	.	.	.	.	.	.	.	.	.	.
Eukaryota-Fungi-Ascomycota-uncultured Madurella	.	.	.	.	.	.	.	.	.	.	.	.	.	.	.	.	.	.	.	.	.	.	.	.	.	.	.	.	.	.	.	.	.	.	.	.	.	.	.	.	.	.	.	.	.	.	.	.	.
Eukaryota-Fungi-Ascomycota-Xylonomycetes-Xylonales	.	.	.	.	.	.	.	.	.	.	.	.	.	.	.	.	.	.	0.0012366	.	.	.	.	.	.	.	.	.	.	.	.	.	.	.	.	.	.	.	.	.	.	.	.	.	.	.	.	.	.
Eukaryota-Fungi-Basidiomycota-Agaricomycetes-Agaricales	.	.	.	.	.	.	.	.	.	.	.	.	.	.	.	.	.	.	0.00288541	.	.	.	.	.	.	.	.	.	.	.	.	.	.	.	.	.	.	.	.	.	.	.	.	.	.	.	.	.	.
Eukaryota-Fungi-Basidiomycota-Agaricomycetes-Agaricales-Agaricaceae-Agaricus-Agaricus bisporus var. bisporus H97	.	.	.	.	.	.	.	.	.	.	.	.	.	.	.	.	.	.	.	.	.	.	.	.	.	.	.	.	.	.	.	.	.	.	.	.	.	.	.	.	.	.	.	.	.	.	.	.	.
Eukaryota-Fungi-Basidiomycota-Agaricomycetes-Polyporales	.	.	.	.	.	.	.	.	.	.	.	.	.	.	.	.	.	.	0.00370981	.	.	.	.	.	.	.	.	.	.	.	.	.	.	.	.	.	.	.	.	.	.	.	.	.	.	.	.	.	.
Eukaryota-Fungi-Basidiomycota-Exobasidiomycetes-Exobasidiales-Cryptobasidiaceae	.	.	.	.	.	.	.	.	.	.	.	.	.	.	.	.	.	.	0.000412201	.	.	.	.	.	.	.	.	.	.	.	.	.	.	.	.	.	.	.	.	.	.	.	.	.	.	.	.	.	.
Eukaryota-Fungi-Basidiomycota-Malasseziomycetes-Malasseziales	.	.	.	.	.	.	.	.	.	.	.	.	.	.	.	.	.	.	.	.	.	.	.	.	.	.	.	.	.	.	.	.	.	.	.	.	.	.	.	.	.	.	.	0.000236016	.	.	.	.	.
Eukaryota-Fungi-Basidiomycota-Microbotryomycetes-Sporidiobolales	.	.	.	.	.	.	.	.	.	.	.	.	.	.	.	.	.	.	.	.	.	.	.	.	.	.	.	.	.	.	.	.	.	.	.	.	.	.	.	.	.	.	.	.	.	.	.	.	.
Eukaryota-Fungi-Basidiomycota-Ustilaginomycetes-Ustilaginales-Ustilaginaceae	.	.	.	.	.	.	.	.	.	.	2.29901e-05	.	.	.	.	.	.	.	.	.	.	.	.	.	.	.	.	.	.	.	.	.	.	.	.	.	.	.	.	.	.	.	.	.	.	.	.	.	.
Eukaryota-Metazoa-Arthropoda-Ichthyostraca-Raillietiellida	.	.	.	6.36213e-05	.	.	.	.	.	.	.	.	.	.	.	.	.	.	.	.	.	.	.	.	.	.	.	.	.	.	.	.	.	.	.	.	.	.	.	.	.	.	.	.	.	.	.	.	.
Eukaryota-Metazoa-Arthropoda-Insecta-Diptera-Ceratopogonidae	.	.	.	.	.	.	.	.	0.000218771	.	.	.	.	.	.	.	.	.	.	.	.	.	.	.	.	.	.	.	.	.	.	.	.	.	.	.	.	.	.	.	.	.	.	.	.	.	.	.	.
Eukaryota-Metazoa-Arthropoda-Insecta-Diptera-Ceratopogonidae-Culicoides	.	.	.	.	0.000512295	.	.	.	.	.	.	.	.	.	.	.	.	.	.	.	.	.	.	.	.	.	.	.	.	.	.	.	.	.	.	.	.	.	.	.	.	.	.	.	.	.	.	.	.
Eukaryota-Metazoa-Arthropoda-Insecta-Diptera-Ceratopogonidae-Culicoides-Culicoides sonorensis	.	.	.	.	.	.	.	.	.	.	.	.	.	.	.	.	.	.	.	.	.	.	.	.	.	.	.	.	.	.	.	.	.	.	.	.	.	.	.	.	.	.	.	.	.	.	.	.	.
Eukaryota-Metazoa-Arthropoda-Insecta-Diptera-Culicidae	.	.	.	.	0.00102459	.	.	.	.	.	.	.	.	.	.	.	.	.	.	.	.	.	.	.	.	.	.	.	.	.	.	.	.	.	.	.	.	.	.	.	.	.	.	.	.	.	.	.	.
Eukaryota-Metazoa-Arthropoda-Insecta-Diptera-Culicidae-Culex	.	.	.	.	0.00153689	.	.	.	.	.	.	.	.	.	.	.	.	.	.	.	.	.	.	.	.	.	.	.	.	.	.	.	.	.	.	.	.	.	.	.	.	.	.	.	.	.	.	.	.
Eukaryota-Metazoa-Arthropoda-Insecta-Diptera-Culicidae-Culex-Culex quinquefasciatus	.	.	.	.	0.000512295	.	.	.	.	.	.	.	.	.	.	.	.	.	.	.	.	.	.	.	.	.	.	.	.	.	.	.	.	.	.	.	.	.	.	.	.	.	.	.	.	.	.	.	.
Eukaryota-Metazoa-Arthropoda-Insecta-Diptera-Muscidae-Musca-Musca domestica	.	.	.	.	.	.	.	.	.	.	.	.	.	.	.	.	.	.	.	.	.	.	.	.	.	.	.	.	.	.	.	.	.	.	.	.	.	.	.	.	.	.	.	.	0.00245098	.	.	.	.
Eukaryota-Metazoa-Arthropoda-Insecta-Hemiptera	.	.	.	.	.	.	.	.	.	.	.	.	.	.	.	.	.	.	.	.	.	.	.	.	.	.	.	.	.	.	.	.	.	.	.	.	.	.	.	.	.	.	.	.	.	.	.	.	.
Eukaryota-Metazoa-Arthropoda-Insecta-Hymenoptera-Formicidae	.	.	.	.	.	.	.	.	.	.	.	.	.	.	.	.	.	.	.	.	.	.	.	.	.	.	.	.	.	.	.	.	.	.	.	.	.	.	.	.	.	.	.	.	.	.	.	.	.
Eukaryota-Metazoa-Arthropoda-Insecta-Hymenoptera-Formicidae-Camponotus	.	.	.	.	.	.	.	.	.	.	.	.	.	.	.	.	.	.	.	.	.	.	.	.	.	.	.	.	.	.	.	.	.	.	.	.	.	.	.	.	.	.	.	.	.	.	.	.	.
Eukaryota-Metazoa-Arthropoda-Insecta-Lepidoptera	.	.	.	.	.	.	.	.	.	.	.	.	.	.	.	.	.	.	.	.	.	.	5.55926e-05	.	.	.	.	.	.	.	.	.	.	.	.	.	.	.	.	.	.	.	.	.	.	.	.	.	.
Eukaryota-Metazoa-Arthropoda-Insecta-Odonata	.	.	.	.	.	.	.	.	.	.	.	.	.	.	.	.	.	.	.	.	.	.	.	.	.	.	.	.	.	.	.	.	.	.	.	.	.	.	.	.	.	.	.	.	.	.	.	.	.
Eukaryota-Metazoa-Arthropoda-Insecta-Thysanoptera-Phlaeothripidae	.	.	.	.	.	.	.	.	.	.	.	.	.	.	.	.	.	.	.	.	.	.	.	.	.	.	.	.	.	.	.	0.00540541	.	.	.	.	.	.	.	.	.	.	.	.	.	.	.	.	.
Eukaryota-Metazoa-Chordata-Actinopteri-Acipenseriformes	.	.	.	.	.	.	.	.	.	.	.	.	.	.	5.13189e-05	.	.	.	.	.	.	.	.	.	.	.	.	.	.	.	.	.	.	.	.	.	.	.	.	.	.	.	.	.	.	.	.	.	.
Eukaryota-Metazoa-Chordata-Actinopteri-Beloniformes	.	.	.	.	.	.	.	.	.	.	.	.	.	.	.	.	.	.	.	.	.	.	.	.	.	.	.	.	3.39363e-05	.	.	.	.	.	.	.	.	.	.	.	.	.	.	.	.	.	.	.	.
Eukaryota-Metazoa-Chordata-Actinopteri-Chaetodontiformes	.	.	.	.	.	.	.	0.00238095	.	.	.	.	.	.	.	.	.	.	.	.	.	.	.	.	.	.	.	.	.	.	.	.	.	.	.	.	.	.	.	.	.	.	.	.	.	.	.	.	.
Eukaryota-Metazoa-Chordata-Actinopteri-Chaetodontiformes-Leiognathidae	.	.	.	.	.	.	0.000284738	.	.	.	.	.	.	.	.	.	.	.	.	.	.	.	.	.	.	.	.	.	.	.	.	.	.	.	.	.	.	.	.	.	.	.	.	.	.	.	.	.	.
Eukaryota-Metazoa-Chordata-Actinopteri-Cichliformes	.	.	.	.	.	.	.	.	.	.	.	.	.	.	.	.	.	.	.	.	.	.	.	.	.	.	.	.	.	.	.	.	.	.	.	.	.	.	.	.	.	.	.	.	.	.	3.69495e-05	.	.
Eukaryota-Metazoa-Chordata-Actinopteri-Clupeiformes-Clupeidae	.	.	.	.	.	.	.	.	.	.	.	.	.	.	.	.	.	.	.	.	.	.	.	.	.	.	.	.	.	4.9586e-05	.	.	.	.	.	.	.	.	.	.	.	.	.	.	.	.	.	.	.
Eukaryota-Metazoa-Chordata-Actinopteri-Cypriniformes-Cyprinidae	.	.	.	.	.	.	.	.	.	.	.	.	.	.	.	.	.	.	.	.	.	.	.	.	.	.	.	.	.	.	.	.	.	.	.	.	.	.	.	.	.	.	.	.	.	.	.	.	.
Eukaryota-Metazoa-Chordata-Actinopteri-Cyprinodontiformes-Poeciliidae	.	.	.	6.36213e-05	.	.	.	.	.	.	.	.	.	.	.	.	.	.	.	.	.	.	.	.	.	.	.	.	.	.	.	.	.	.	.	.	.	.	.	.	.	.	.	.	.	.	.	.	.
Eukaryota-Metazoa-Chordata-Actinopteri-Pleuronectiformes	.	.	.	6.36213e-05	.	.	.	.	.	.	.	.	.	.	.	.	.	.	.	.	.	.	.	.	.	.	.	.	.	.	.	.	.	.	.	.	.	.	.	.	.	.	.	.	.	.	.	.	.
Eukaryota-Metazoa-Chordata-Actinopteri-Salmoniformes	.	.	.	.	0.000512295	.	.	.	.	.	.	.	.	.	.	.	.	.	.	.	.	.	.	.	.	.	.	.	.	.	.	.	.	.	.	.	.	.	.	.	.	.	.	.	.	.	.	.	.
Eukaryota-Metazoa-Chordata-Actinopteri-Syngnathiformes	.	.	.	.	.	.	0.000284738	.	.	.	.	.	.	.	.	.	.	.	.	.	.	.	.	.	.	.	.	.	.	.	.	.	.	.	.	.	.	.	.	.	.	.	.	.	.	.	.	.	.
Eukaryota-Metazoa-Chordata-Actinopteri-Tetraodontiformes	.	.	.	.	.	.	0.000284738	.	.	.	.	.	.	.	.	.	.	.	.	.	.	.	.	.	.	.	.	.	.	.	.	.	.	.	.	.	.	.	.	.	.	.	.	.	.	.	.	.	.
Eukaryota-Metazoa-Chordata-Actinopteri-Tetraodontiformes-Tetraodontidae	.	.	.	.	.	.	.	0.00238095	.	.	.	.	.	.	.	.	.	.	.	.	.	.	.	.	.	.	.	.	.	.	.	.	.	.	.	.	.	.	.	.	.	.	.	.	.	.	.	.	.
Eukaryota-Metazoa-Chordata-Actinopteri-Zeiformes	.	.	.	.	.	.	.	.	.	.	.	.	.	.	.	.	.	.	.	.	.	.	.	.	.	3.55353e-05	.	.	.	.	.	.	.	.	.	.	.	.	.	.	.	.	.	.	.	.	.	.	.
Eukaryota-Metazoa-Chordata-Amphibia-Anura-Pipidae	.	.	.	.	.	.	.	.	.	.	.	.	.	.	5.13189e-05	.	.	.	.	.	.	.	.	.	.	.	.	.	.	.	.	.	.	.	.	.	.	.	.	.	.	.	.	.	.	.	.	.	.
Eukaryota-Metazoa-Chordata-Amphibia-Anura-Strabomantidae	.	.	.	6.36213e-05	.	.	.	.	.	.	.	.	.	.	.	.	.	.	.	.	.	.	.	.	.	.	.	.	.	.	.	.	.	.	.	.	.	.	.	.	.	.	.	.	.	.	.	.	.
Eukaryota-Metazoa-Chordata-Aves-Galliformes-Phasianidae	.	.	.	.	.	.	.	.	.	.	.	.	.	.	.	.	.	.	.	.	.	.	.	.	.	.	.	.	.	.	.	.	.	.	.	.	.	.	.	.	.	.	.	.	.	.	.	.	.
Eukaryota-Metazoa-Chordata-Aves-Galliformes-Phasianidae-Gallus-Gallus gallus	.	.	.	.	.	.	.	.	.	.	.	.	.	.	.	.	.	.	.	.	.	.	.	.	.	.	.	.	.	.	.	.	0.0017762	.	.	.	.	.	.	.	.	.	.	.	.	.	.	.	.
Eukaryota-Metazoa-Chordata-Aves-Passeriformes	.	.	.	.	.	.	.	.	.	.	.	.	.	.	.	.	.	.	.	.	.	.	.	.	.	.	4.7201e-05	.	.	.	.	.	.	.	.	.	.	.	.	.	.	.	.	.	.	.	.	.	.
Eukaryota-Metazoa-Chordata-Aves-Passeriformes-Corvidae	.	.	.	.	.	.	.	.	.	.	.	.	.	.	.	.	.	.	.	.	.	.	.	.	.	.	.	.	.	.	.	0.00540541	.	.	.	.	.	.	.	.	.	.	.	.	.	.	.	.	.
Eukaryota-Metazoa-Chordata-Aves-Passeriformes-Corvidae-Aphelocoma	.	.	.	.	.	.	0.000284738	.	.	.	.	.	.	.	.	.	.	.	.	.	.	.	.	.	.	.	.	.	.	.	.	.	.	.	.	.	.	.	.	.	.	.	.	.	.	.	.	.	.
Eukaryota-Metazoa-Chordata-Aves-Sphenisciformes	.	.	.	.	.	.	0.000284738	.	.	.	.	.	.	.	.	.	.	.	.	.	.	.	.	.	.	.	.	.	.	.	.	.	.	.	.	.	.	.	.	.	.	.	.	.	.	.	.	.	.
Eukaryota-Metazoa-Chordata-Chondrichthyes-Orectolobiformes	.	.	.	.	.	.	.	.	0.000218771	.	.	.	.	.	.	.	.	.	.	.	.	.	.	.	.	.	.	.	.	.	.	.	.	.	.	.	.	.	.	.	.	.	.	.	.	.	.	.	.
Eukaryota-Metazoa-Chordata-Hyperoartia-Petromyzontiformes	.	.	.	.	.	.	.	0.00238095	.	.	.	.	.	.	.	.	.	.	.	.	.	.	.	.	.	.	.	.	.	.	.	.	.	.	.	.	.	.	.	.	.	.	.	.	.	.	.	.	.
Eukaryota-Metazoa-Chordata-Mammalia-Artiodactyla-Bovidae-Bos-Bos mutus	.	.	.	.	.	.	.	.	.	.	.	0.00189394	.	.	.	.	.	.	.	.	.	.	.	.	.	.	.	.	.	.	.	.	.	.	.	.	.	.	.	.	.	.	.	.	.	.	.	.	.
Eukaryota-Metazoa-Chordata-Mammalia-Artiodactyla-Bovidae-Capra	.	.	.	.	.	.	.	.	.	.	.	.	6.05437e-05	.	.	.	.	.	.	.	.	.	.	.	.	.	.	.	.	.	.	.	.	.	.	.	.	.	.	.	.	.	.	.	.	.	.	.	.
Eukaryota-Metazoa-Chordata-Mammalia-Artiodactyla-Bovidae-Ovis	.	.	.	.	0.000512295	.	.	.	.	.	.	.	.	.	.	.	.	.	.	.	.	.	.	.	.	.	.	.	.	.	.	.	.	.	.	.	.	.	.	.	.	.	.	.	.	.	.	.	.
Eukaryota-Metazoa-Chordata-Mammalia-Artiodactyla-Bovidae-Ovis-Ovis aries	.	.	.	.	.	5.63476e-05	.	.	.	.	.	.	.	.	.	.	.	.	.	.	.	.	.	.	.	.	.	.	.	.	.	.	.	.	.	.	.	.	.	.	.	.	.	.	.	.	.	.	.
Eukaryota-Metazoa-Chordata-Mammalia-Artiodactyla-Suidae	.	.	.	.	.	.	.	.	.	.	.	.	.	.	.	.	.	.	.	.	.	.	.	.	.	.	.	.	.	.	.	.	.	.	.	.	.	.	.	.	.	.	.	.	.	.	.	.	.
Eukaryota-Metazoa-Chordata-Mammalia-Artiodactyla-Suidae-Sus	.	.	.	.	.	.	.	.	.	.	.	.	.	.	.	.	.	.	.	.	.	.	.	.	.	.	.	.	.	.	.	.	.	.	.	.	.	.	.	.	.	.	.	.	.	.	3.69495e-05	.	.
Eukaryota-Metazoa-Chordata-Mammalia-Artiodactyla-Suidae-Sus-Sus scrofa	.	.	.	.	.	.	.	.	.	.	.	.	.	.	.	.	.	.	.	.	.	.	.	.	.	.	.	.	.	.	.	.	.	.	.	.	.	.	.	.	.	.	.	.	.	.	.	.	.
Eukaryota-Metazoa-Chordata-Mammalia-Carnivora-Canidae-Canis-Canis lupus familiaris	.	.	.	.	.	.	.	.	.	.	.	.	.	.	.	.	.	.	.	.	.	.	.	.	.	.	.	.	.	.	.	.	.	.	.	.	.	.	.	.	.	8.35422e-05	.	.	.	.	.	.	.
Eukaryota-Metazoa-Chordata-Mammalia-Carnivora-Canidae-Vulpes-Vulpes vulpes	.	.	.	.	.	.	.	.	.	.	.	.	.	.	.	.	.	.	.	.	.	.	.	.	.	.	.	.	.	.	.	.	.	.	.	.	.	.	.	.	.	.	.	0.000236016	.	.	.	.	.
Eukaryota-Metazoa-Chordata-Mammalia-Carnivora-Felidae-Acinonyx	.	.	.	.	.	.	.	.	.	.	.	.	.	.	.	.	.	.	.	.	.	.	.	0.000268456	.	.	.	.	.	.	.	.	.	.	.	.	.	.	.	.	.	.	.	.	.	.	.	.	.
Eukaryota-Metazoa-Chordata-Mammalia-Carnivora-Felidae-Acinonyx-Acinonyx jubatus	.	.	.	.	.	.	0.000284738	.	.	.	.	.	.	.	.	.	.	.	.	.	.	.	.	.	.	.	.	.	.	.	.	.	.	.	.	.	.	.	.	.	.	.	.	.	.	.	.	.	.
Eukaryota-Metazoa-Chordata-Mammalia-Carnivora-Ursidae-Ursus	.	.	.	.	.	.	.	.	0.000218771	.	.	.	.	.	.	.	.	.	.	.	.	.	.	.	.	.	.	.	.	.	.	.	.	.	.	.	.	.	.	.	.	.	.	.	.	.	.	.	.
Eukaryota-Metazoa-Chordata-Mammalia-Cingulata	.	.	.	.	.	.	.	.	.	.	.	.	.	.	.	.	.	.	.	.	.	.	.	.	.	.	.	.	.	.	.	.	.	.	.	.	.	.	.	.	.	.	.	.	.	.	.	.	.
Eukaryota-Metazoa-Chordata-Mammalia-Dermoptera-Cynocephalidae	.	.	.	.	.	.	.	.	.	.	.	.	.	.	.	.	.	.	.	.	.	.	.	.	.	.	.	.	.	.	.	.	.	.	.	.	.	.	.	.	.	.	.	.	.	.	3.69495e-05	.	.
Eukaryota-Metazoa-Chordata-Mammalia-Didelphimorphia	.	.	.	.	.	.	.	.	.	.	.	.	.	.	.	.	.	.	.	.	.	.	.	.	.	.	.	.	.	.	.	.	.	.	.	.	.	.	.	6.03573e-05	.	.	.	.	.	.	.	.	.
Eukaryota-Metazoa-Chordata-Mammalia-Eulipotyphla-Soricidae-Crocidura	.	.	.	.	.	.	.	.	.	.	.	.	.	.	.	.	.	.	.	.	.	.	.	.	.	.	.	.	.	.	.	.	.	.	.	.	.	.	.	.	.	.	.	.	.	.	.	.	.
Eukaryota-Metazoa-Chordata-Mammalia-Lagomorpha-Ochotonidae	.	.	.	.	.	.	.	.	.	.	.	.	.	.	.	.	.	.	.	.	.	.	.	.	.	.	.	.	.	.	.	.	.	.	.	.	.	.	.	.	.	.	.	.	.	.	.	.	.
Eukaryota-Metazoa-Chordata-Mammalia-Perissodactyla-Equidae	.	.	.	.	.	.	.	.	0.000218771	.	.	.	.	.	.	.	.	.	.	.	.	.	.	.	.	.	.	.	.	.	.	.	.	.	.	.	.	.	.	.	.	.	.	.	.	.	.	.	.
Eukaryota-Metazoa-Chordata-Mammalia-Perissodactyla-Equidae-Equus	.	.	.	.	.	.	.	.	.	.	.	.	.	.	.	.	.	.	.	.	3.28224e-05	.	.	.	.	.	.	.	.	.	.	.	.	.	.	.	.	.	.	.	.	.	.	.	.	.	.	.	.
Eukaryota-Metazoa-Chordata-Mammalia-Perissodactyla-Rhinocerotidae	.	.	.	.	.	.	0.000284738	.	.	.	.	.	.	.	.	.	.	.	.	.	.	.	.	.	.	.	.	.	.	.	.	.	.	.	.	.	.	.	.	.	.	.	.	.	.	.	.	.	.
Eukaryota-Metazoa-Chordata-Mammalia-Proboscidea	.	.	.	.	.	.	.	.	.	.	.	.	.	.	.	.	.	.	.	.	.	.	.	.	.	.	.	.	.	.	.	.	.	.	.	.	.	.	.	.	.	.	0.000330469	.	.	.	.	.	.
Eukaryota-Metazoa-Chordata-Mammalia-Rodentia-Cricetidae	.	.	.	.	.	.	.	.	.	.	.	.	.	.	.	.	.	.	.	.	.	.	.	.	.	.	.	.	.	.	.	.	.	.	.	.	.	.	.	.	.	.	.	.	.	.	.	.	.
Eukaryota-Metazoa-Chordata-Mammalia-Tubulidentata-Orycteropodidae	.	.	.	.	.	.	.	.	.	.	.	.	.	.	.	.	.	.	.	.	.	.	.	.	.	.	.	.	.	.	.	.	.	.	.	.	.	.	.	.	.	.	.	.	.	.	.	.	.
Eukaryota-Metazoa-Chordata-Testudines-Emydidae	.	.	.	.	0.000512295	.	.	.	.	.	.	.	.	.	.	.	.	.	.	.	.	.	.	.	.	.	.	.	.	.	.	.	.	.	.	.	.	.	.	.	.	.	.	.	.	.	.	.	.
Eukaryota-Metazoa-Mollusca-Bivalvia-Mytiloida-Mytilidae-Perna	.	.	.	.	.	.	.	.	.	.	.	.	.	.	.	.	.	.	.	.	.	.	.	.	.	.	.	.	.	.	.	.	.	.	.	.	.	.	.	.	.	.	.	.	.	.	.	.	.
Eukaryota-Metazoa-Mollusca-Bivalvia-Pterioida	.	.	.	.	.	.	.	.	0.000218771	.	.	.	.	.	.	.	.	.	.	.	.	.	.	.	.	.	.	.	.	.	.	.	.	.	.	.	.	.	.	.	.	.	.	.	.	.	.	.	.
Eukaryota-Metazoa-Nematoda-Chromadorea-Rhabditida-Strongyloididae-Parastrongyloides	.	.	.	6.36213e-05	.	.	.	.	.	.	.	.	.	.	.	.	.	.	.	.	.	.	.	.	.	.	.	.	.	.	.	.	.	.	.	.	.	.	.	.	.	.	.	.	.	.	.	.	.
Eukaryota-Metazoa-Nemertea-Pilidiophora-Heteronemertea-Lineidae-Ramphogordius-Ramphogordius lacteus	.	.	.	.	.	.	.	.	.	.	.	.	.	.	.	.	.	.	.	.	.	.	.	.	.	.	.	.	.	.	.	.	.	.	.	.	.	.	.	.	.	.	.	.	.	.	.	.	.
Eukaryota-Parabasalia-Trichomonadida-Trichomonadidae	.	.	.	.	.	.	.	.	.	.	.	.	.	.	.	.	.	.	.	.	.	.	.	.	.	.	.	.	.	.	.	.	.	.	.	.	.	.	.	.	.	.	.	.	.	.	.	.	.
Eukaryota-uncultured eukaryote	.	.	.	.	.	.	.	.	.	.	.	.	.	.	.	.	.	.	.	.	.	.	.	.	.	.	.	.	.	.	.	.	.	.	.	.	.	.	.	.	.	.	.	.	.	.	.	.	.
Eukaryota-Viridiplantae-Streptophyta-Magnoliopsida-Asparagales	.	.	.	.	.	.	.	.	.	.	.	.	.	.	.	0.00741947	.	.	.	.	.	.	.	.	.	.	.	.	.	.	.	.	.	.	.	.	.	.	.	.	.	.	.	.	.	.	.	.	.
Eukaryota-Viridiplantae-Streptophyta-Magnoliopsida-Asparagales-Amaryllidaceae-Allium	.	.	.	.	.	.	.	.	.	.	.	.	.	.	.	0.00796236	.	.	.	.	.	.	.	.	.	.	.	.	.	.	.	.	.	.	.	.	.	.	.	.	.	.	.	.	.	.	.	.	.
Eukaryota-Viridiplantae-Streptophyta-Magnoliopsida-Asparagales-Amaryllidaceae-Allium-Allium fistulosum	.	.	.	.	.	.	.	.	.	.	.	.	.	.	.	0.000361925	.	.	.	.	.	.	.	.	.	.	.	.	.	.	.	.	.	.	.	.	.	.	.	.	.	.	.	.	.	.	.	.	.
Eukaryota-Viridiplantae-Streptophyta-Magnoliopsida-Asparagales-Amaryllidaceae-Allium-Allium schoenoprasum	.	.	.	.	.	.	.	.	.	.	.	.	.	.	.	0.000180963	.	.	.	.	.	.	.	.	.	.	.	.	.	.	.	.	.	.	.	.	.	.	.	.	.	.	.	.	.	.	.	.	.
Eukaryota-Viridiplantae-Streptophyta-Magnoliopsida-Asterales-Asteraceae-Cirsium-Cirsium arvense	.	.	.	.	.	.	.	.	.	.	.	.	.	.	.	.	.	.	.	.	.	.	.	.	.	.	.	.	.	.	.	.	.	.	.	.	.	.	.	.	.	.	.	.	.	.	.	.	.
Eukaryota-Viridiplantae-Streptophyta-Magnoliopsida-Brassicales	.	.	.	.	.	.	.	.	.	.	.	.	.	.	.	0.000180963	.	.	.	.	.	.	.	.	.	.	.	.	.	.	.	.	.	.	.	.	.	.	.	.	.	.	.	.	.	.	.	.	.
Eukaryota-Viridiplantae-Streptophyta-Magnoliopsida-Brassicales-Brassicaceae-Brassica-Brassica oleracea	.	.	.	.	.	.	.	.	.	.	.	.	.	.	.	.	.	.	.	.	.	.	.	.	.	.	.	.	.	.	.	.	.	.	.	.	.	.	.	.	.	.	.	.	.	.	.	.	.
Eukaryota-Viridiplantae-Streptophyta-Magnoliopsida-Fabales-Fabaceae-Arachis-Arachis hypogaea	.	.	.	.	0.00102459	.	.	.	.	.	.	.	.	.	.	.	.	.	.	.	.	.	.	.	.	.	.	.	.	.	.	.	.	.	.	.	.	.	.	.	.	.	.	.	.	.	.	.	.
Eukaryota-Viridiplantae-Streptophyta-Magnoliopsida-Fabales-Fabaceae-Phaseolus	.	.	.	.	.	.	0.000569476	.	.	.	.	.	.	.	.	.	.	.	.	.	.	.	.	.	.	.	.	.	.	.	.	.	.	.	.	.	.	.	.	.	.	.	.	.	.	.	.	.	.
Eukaryota-Viridiplantae-Streptophyta-Magnoliopsida-Fagales-Betulaceae-Betula-Betula pendula	.	.	.	.	.	.	.	.	.	.	.	.	.	.	.	.	.	.	.	.	.	.	.	.	.	.	.	.	.	.	.	.	.	.	.	.	.	.	.	.	.	.	.	.	.	.	.	.	.
Eukaryota-Viridiplantae-Streptophyta-Magnoliopsida-Fagales-Fagaceae-Quercus	.	.	.	.	.	.	.	.	.	.	.	.	.	.	.	.	.	.	.	.	.	.	.	.	.	.	.	.	.	.	.	.	.	.	.	.	.	.	.	.	.	.	.	.	.	.	.	.	.
Eukaryota-Viridiplantae-Streptophyta-Magnoliopsida-Lamiales-Oleaceae-Chionanthus-Chionanthus rupicola	.	.	.	.	.	.	.	.	.	.	.	.	.	.	.	.	.	.	.	.	.	.	.	.	.	.	.	.	.	.	.	.	.	.	.	.	.	.	.	.	.	.	.	.	.	.	.	.	.
Eukaryota-Viridiplantae-Streptophyta-Magnoliopsida-Liliales-Smilacaceae-Smilax-Smilax sp. KH-2014	.	.	.	.	.	.	.	.	.	.	.	.	.	.	.	.	.	.	.	.	.	.	.	.	.	.	.	.	.	.	.	.	.	.	.	.	.	.	.	.	.	.	.	.	.	.	.	.	.
Eukaryota-Viridiplantae-Streptophyta-Magnoliopsida-Malpighiales	.	.	.	.	.	.	.	.	.	.	.	.	.	.	.	0.000180963	.	.	.	.	.	.	.	.	.	.	.	.	.	.	.	.	.	.	.	.	.	.	.	.	.	.	.	.	.	.	.	.	.
Eukaryota-Viridiplantae-Streptophyta-Magnoliopsida-Poales-Poaceae-Aegilops-Aegilops tauschii	.	.	.	.	0.000512295	.	.	.	.	.	.	.	.	.	.	.	.	.	.	.	.	.	.	.	.	.	.	.	.	.	.	.	.	.	.	.	.	.	.	.	.	.	.	.	.	.	.	.	.
Eukaryota-Viridiplantae-Streptophyta-Magnoliopsida-Poales-Poaceae-Cenchrus	.	.	.	.	.	.	.	.	.	.	.	.	.	.	.	.	.	.	.	.	.	.	.	.	.	.	.	.	.	.	.	.	.	.	.	.	.	.	.	.	.	.	.	.	.	.	.	.	.
Eukaryota-Viridiplantae-Streptophyta-Magnoliopsida-Poales-Poaceae-Triticum-Triticum aestivum	.	.	.	.	.	.	.	.	.	.	.	.	.	.	.	.	.	.	.	.	.	.	.	.	.	.	.	.	.	.	.	.	.	.	.	.	.	.	.	.	.	.	.	.	.	.	.	.	.
Eukaryota-Viridiplantae-Streptophyta-Magnoliopsida-Poales-Poaceae-Triticum-Triticum urartu	.	.	.	.	.	.	.	.	.	.	.	.	.	.	.	.	.	.	.	.	.	.	.	.	.	.	.	.	.	.	.	.	.	.	.	0.00105152	.	.	.	.	.	.	.	.	.	.	.	.	.
Eukaryota-Viridiplantae-Streptophyta-Magnoliopsida-Rosales-Rhamnaceae	.	.	.	.	.	.	.	.	.	.	.	.	.	.	.	.	.	.	.	.	.	.	.	.	.	.	.	.	.	.	.	.	.	.	.	.	.	.	.	.	.	.	.	.	.	.	.	.	.
Eukaryota-Viridiplantae-Streptophyta-Magnoliopsida-Rosales-Rhamnaceae-Ziziphus-Ziziphus mauritiana	.	.	.	.	.	.	.	.	.	.	.	.	.	.	.	.	.	.	.	.	.	.	.	.	.	.	.	.	.	.	.	.	.	.	.	.	.	.	.	.	.	.	.	.	.	.	.	.	.
Eukaryota-Viridiplantae-Streptophyta-Magnoliopsida-Rosales-Rhamnaceae-Ziziphus-Ziziphus spina-christi	.	.	.	.	.	.	.	.	.	.	.	.	.	.	.	.	.	.	.	.	.	.	.	.	.	.	.	.	.	.	.	.	.	.	.	.	.	.	.	.	.	.	.	.	.	.	.	.	.
Eukaryota-Viridiplantae-Streptophyta-Magnoliopsida-Rosales-Rosaceae-Bencomia	.	.	.	.	.	.	.	.	.	.	.	.	.	.	.	.	.	.	.	.	.	.	.	.	.	.	.	.	.	.	.	.	.	.	.	.	.	.	.	.	.	.	.	.	.	.	.	.	.
Eukaryota-Viridiplantae-Streptophyta-Magnoliopsida-Sapindales-Meliaceae-Azadirachta-Azadirachta indica	.	.	.	.	.	.	.	.	.	.	.	.	.	.	.	.	.	.	.	.	.	.	.	.	.	.	.	.	.	.	.	.	.	.	.	.	.	.	.	.	.	.	.	.	.	.	.	.	.
Eukaryota-Viridiplantae-Streptophyta-Magnoliopsida-Sapindales-Rutaceae-Citrus-Citrus sinensis	.	.	.	.	.	.	.	.	.	.	.	.	.	.	.	.	.	.	.	.	.	.	.	.	.	.	.	.	.	.	.	.	.	.	.	.	.	.	.	.	.	.	.	.	.	.	.	.	.
Eukaryota-Viridiplantae-Streptophyta-Magnoliopsida-Solanales-Solanaceae-Capsicum	.	.	.	.	.	.	.	.	.	.	.	.	.	.	.	.	.	.	.	.	.	.	.	.	.	.	.	.	.	.	.	.	.	.	.	.	.	.	.	.	.	.	.	.	.	.	.	.	.
Eukaryota-Viridiplantae-Streptophyta-Magnoliopsida-Solanales-Solanaceae-Nicotiana-Nicotiana attenuata	.	.	.	.	.	.	.	.	.	0.000113417	.	.	.	.	.	.	.	.	.	.	.	.	.	.	.	.	.	.	.	.	.	.	.	.	.	.	.	.	.	.	.	.	.	.	.	.	.	.	.
Eukaryota-Viridiplantae-Streptophyta-Magnoliopsida-Solanales-Solanaceae-Solanum-Solanum lycopersicum	.	.	.	.	.	.	0.000284738	.	.	.	.	.	.	.	.	.	.	.	.	.	.	.	.	.	.	.	.	.	.	.	.	.	.	.	.	.	.	.	.	.	.	.	.	.	.	.	.	.	.
Eukaryota-Viridiplantae-Streptophyta-Pinopsida-Pinales-Pinaceae-Pinus	.	.	0.00212314	.	.	.	.	.	.	.	.	.	.	.	.	.	.	.	.	.	.	.	.	.	.	.	.	.	.	.	.	.	.	.	.	.	.	.	.	.	.	.	.	.	.	.	.	.	.
Eukaryota-Viridiplantae-Streptophyta-Pinopsida-Pinales-Pinaceae-Pinus-Pinus taeda	.	.	0.00636943	.	.	.	.	.	.	.	.	.	.	.	.	.	.	.	.	.	.	.	.	.	.	.	.	.	.	.	.	.	.	.	.	.	.	.	.	.	.	.	.	.	.	.	.	.	.
Eukaryota-Viridiplantae-Streptophyta-Pinopsida-Pinales-Pinaceae-Pinus-Pinus teocote	.	.	0.00212314	.	.	.	.	.	.	.	.	.	.	.	.	.	.	.	.	.	.	.	.	.	.	.	.	.	.	.	.	.	.	.	.	.	.	.	.	.	.	.	.	.	.	.	.	.	.
Synthetic Enterobacteria phage CryptX174	.	.	.	.	.	.	.	.	.	.	.	.	.	.	.	.	.	.	.	.	.	.	.	.	.	.	.	.	.	.	.	.	.	.	.	.	0.000103445	.	.	.	.	.	.	.	.	.	.	.	.
Viruses-Anelloviridae	.	.	.	.	.	.	.	.	.	.	.	.	.	.	.	.	.	.	.	.	.	.	.	.	.	.	.	.	.	.	.	.	.	.	.	.	.	.	.	.	.	.	.	.	.	.	.	.	.
Viruses-Caudovirales-Myoviridae	.	.	.	.	.	.	.	.	.	.	.	.	.	.	.	.	.	.	.	.	.	.	.	.	.	.	.	.	.	.	.	.	.	.	.	.	.	.	.	.	.	.	.	.	0.00245098	.	.	.	.
Viruses-Caudovirales-Myoviridae-Streptococcus phage EJ-1	.	.	.	.	.	.	.	.	.	.	.	.	.	.	.	.	.	.	.	.	.	.	.	.	.	.	.	.	.	.	.	.	.	.	.	.	.	.	.	.	.	8.35422e-05	.	.	.	.	.	.	.
Viruses-Caudovirales-Siphoviridae-Biseptimavirus-Staphylococcus phage P1105	.	.	.	.	.	.	.	.	.	.	.	.	.	.	.	.	.	.	.	.	.	.	.	.	.	.	.	.	.	.	.	.	.	.	0.000113482	.	.	.	.	.	.	.	.	.	.	.	.	.	.
Viruses-Caudovirales-Siphoviridae-Biseptimavirus-Staphylococcus phage phiSa2wa_st59	.	.	.	.	.	.	.	.	.	0.000113417	.	.	.	.	.	.	.	.	.	.	.	.	.	.	.	.	.	.	.	.	.	.	.	.	.	.	.	.	.	.	.	.	.	.	.	.	.	.	.
Viruses-Caudovirales-Siphoviridae-Biseptimavirus-Staphylococcus phage SA1014ruMSSAST7	.	.	.	.	.	.	.	.	.	0.000340252	.	.	.	.	.	.	.	.	.	.	.	.	.	.	.	.	.	.	.	.	.	.	.	.	.	.	.	.	.	.	.	.	.	.	.	.	.	.	.
Viruses-Caudovirales-Siphoviridae-Pahexavirus-Propionibacterium phage P105	.	.	.	.	.	.	.	.	.	.	.	.	.	.	.	.	.	.	.	.	.	.	.	.	.	.	.	.	.	.	.	.	.	.	.	.	.	.	.	6.03573e-05	.	.	.	.	.	.	.	.	.
Viruses-Caudovirales-Siphoviridae-Phietavirus-Staphylococcus phage 55-3	.	.	.	.	.	.	.	.	.	0.000567086	.	.	.	.	.	.	.	.	.	.	.	.	.	.	.	.	.	.	.	.	.	.	.	.	.	.	.	.	.	.	.	.	.	.	.	.	.	.	.
Viruses-Caudovirales-Siphoviridae-Phietavirus-Staphylococcus phage CNPx	.	.	.	.	.	.	.	.	.	.	.	.	.	.	.	0.000180963	.	.	.	.	.	.	.	.	.	.	.	.	.	.	.	.	.	.	.	.	.	.	.	.	.	.	.	.	.	.	.	.	.
Viruses-Caudovirales-Siphoviridae-Phietavirus-Staphylococcus phage HSA84	.	.	.	.	.	.	.	.	.	0.000567086	.	.	.	.	.	.	.	.	.	.	.	.	.	.	.	.	.	.	.	.	.	.	.	.	.	.	.	.	.	.	.	.	.	.	.	.	.	.	.
Viruses-Caudovirales-Siphoviridae-Phietavirus-Staphylococcus virus 29	.	.	.	.	.	.	.	.	.	0.000113417	.	.	.	.	.	.	.	.	.	.	.	.	.	.	.	.	.	.	.	.	.	.	.	.	.	.	.	.	.	.	.	.	.	.	.	.	.	.	.
Viruses-Caudovirales-Siphoviridae-Phietavirus-Staphylococcus virus 80	.	.	.	.	.	.	.	.	.	0.000340252	.	.	.	.	.	.	.	.	.	.	.	.	.	.	.	.	.	.	.	.	.	.	.	.	.	.	.	.	.	.	.	.	.	.	.	.	.	.	.
Viruses-Caudovirales-Siphoviridae-Phietavirus-Staphylococcus virus 92	.	.	.	.	.	.	.	.	.	0.000113417	.	.	.	.	.	.	.	.	.	.	.	.	.	.	.	.	.	.	.	.	.	.	.	.	.	.	.	.	.	.	.	.	.	.	.	.	.	.	.
Viruses-Caudovirales-Siphoviridae-Phietavirus-Staphylococcus virus IPLA5	.	.	.	.	.	.	.	.	.	.	.	.	.	.	.	.	.	.	0.000412201	.	.	.	.	.	.	.	.	.	.	.	.	.	.	.	.	.	.	.	.	.	.	.	.	.	.	.	.	.	.
Viruses-Caudovirales-Siphoviridae-Phietavirus-Staphylococcus virus PH15	.	.	.	.	.	.	.	.	.	.	.	.	.	.	.	.	.	.	.	.	.	.	.	.	.	.	.	.	.	.	.	.	.	.	.	0.00105152	.	.	.	.	.	.	.	.	.	.	.	.	.
Viruses-Caudovirales-Siphoviridae-Phietavirus-Staphylococcus virus phiETA	.	.	.	.	.	.	.	.	.	0.000113417	.	.	.	.	.	.	.	.	.	.	.	.	.	.	.	.	.	.	.	.	.	.	.	.	.	.	.	.	.	.	.	.	.	.	.	.	.	.	.
Viruses-Caudovirales-Siphoviridae-Sextaecvirus	.	.	.	0.000127243	.	.	.	.	.	.	.	.	.	.	.	.	.	.	.	.	.	.	.	.	.	.	.	.	.	.	.	.	.	.	.	.	.	.	.	.	.	.	.	.	.	.	.	.	.
Viruses-Caudovirales-Siphoviridae-Staphylococcus phage HOB 14.1.R1	.	.	.	.	.	.	.	.	.	.	.	.	.	.	.	0.000180963	.	.	.	.	.	.	.	.	.	.	.	.	.	.	.	.	.	.	.	.	.	.	.	.	.	.	.	.	.	.	.	.	.
Viruses-Caudovirales-Siphoviridae-Staphylococcus phage IME1318_01	.	.	.	.	.	.	.	.	.	.	.	.	.	.	.	.	.	.	.	.	.	.	.	.	.	.	.	.	.	.	.	.	.	.	.	0.00105152	.	.	.	.	.	.	.	.	.	.	.	.	.
Viruses-Caudovirales-Siphoviridae-Triavirus-Staphylococcus phage phiSa2wa_st1	.	.	.	.	.	.	.	.	.	0.000113417	.	.	.	.	.	.	.	.	.	.	.	.	.	.	.	.	.	.	.	.	.	.	.	.	.	.	.	.	.	.	.	.	.	.	.	.	.	.	.
Viruses-Caudovirales-Siphoviridae-Triavirus-Staphylococcus phage phiSa2wa_st78	.	.	.	.	.	.	.	.	.	0.000340252	.	.	.	.	.	.	.	.	.	.	.	.	.	.	.	.	.	.	.	.	.	.	.	.	.	.	.	.	.	.	.	.	.	.	.	.	.	.	.
Viruses-Caudovirales-Siphoviridae-Triavirus-Staphylococcus phage phiSa2wa_st80	.	.	.	.	.	.	.	.	.	0.000907338	.	.	.	.	.	.	.	.	.	.	.	.	.	.	.	.	.	.	.	.	.	.	.	.	.	.	.	.	.	.	.	.	.	.	.	.	.	.	.
Viruses-Caudovirales-Siphoviridae-Triavirus-Staphylococcus phage SA137ruMSSAST121PVL	.	.	.	.	.	.	.	.	.	0.000113417	.	.	.	.	.	.	.	.	.	.	.	.	.	.	.	.	.	.	.	.	.	.	.	.	.	.	.	.	.	.	.	.	.	.	.	.	.	.	.
Viruses-Caudovirales-Siphoviridae-Triavirus-Staphylococcus phage SMSAP5	.	.	.	.	.	.	.	.	.	0.000453669	.	.	.	.	.	.	.	.	.	.	.	.	.	.	.	.	.	.	.	.	.	.	.	.	.	.	.	.	.	.	.	.	.	.	.	.	.	.	.
Viruses-Caudovirales-Siphoviridae-Triavirus-Staphylococcus phage tp310-2	.	.	.	.	.	.	.	.	.	0.000113417	.	.	.	.	.	.	.	.	.	.	.	.	.	.	.	.	.	.	.	.	.	.	.	.	.	.	.	.	.	.	.	.	.	.	.	.	.	.	.
Viruses-Caudovirales-Siphoviridae-Triavirus-Staphylococcus virus IPLA35	.	.	.	.	.	.	.	.	.	0.000113417	.	.	.	.	.	.	.	.	.	.	.	.	.	.	.	.	.	.	.	.	.	.	.	.	.	.	.	.	.	.	.	.	.	.	.	.	.	.	.
Viruses-Herpesvirales-Herpesviridae-Lymphocryptovirus	.	.	.	.	.	.	.	.	.	.	.	.	.	.	.	.	.	.	.	.	.	.	.	.	.	.	.	.	.	.	.	.	.	.	.	.	.	.	.	.	.	.	.	.	.	.	.	.	.
Viruses-Herpesvirales-Herpesviridae-Roseolovirus	.	.	.	.	.	.	.	.	.	.	.	.	.	.	.	.	.	.	.	.	.	.	.	.	.	.	.	.	.	.	.	.	.	.	.	.	.	.	.	.	.	.	.	.	.	.	.	.	.
Viruses-Herpesvirales-Herpesviridae-Roseolovirus-Human betaherpesvirus 7	.	.	.	.	.	.	.	.	.	.	.	.	.	.	.	.	.	.	.	.	.	.	.	.	.	.	.	.	.	.	.	.	.	.	.	.	.	.	.	.	.	.	.	0.000236016	.	.	.	.	.
Viruses-Microviridae-Sinsheimervirus-Enterobacteria phage MED1	.	.	.	.	.	.	.	.	.	.	.	.	.	.	.	.	.	.	.	.	.	.	.	.	.	.	.	.	.	.	.	.	.	.	.	.	.	.	.	.	.	.	.	.	.	.	.	.	.
Viruses-Microviridae-Sinsheimervirus-Enterobacteria phage NC56	.	.	.	.	.	.	.	.	.	.	.	.	.	.	.	.	.	.	.	.	.	.	.	.	.	.	.	.	.	.	.	.	.	.	.	.	.	.	.	.	.	.	.	.	.	.	.	.	.
Viruses-Microviridae-Sinsheimervirus-Enterobacteria phage S13	.	.	.	.	.	.	.	.	.	.	.	.	.	.	.	.	.	.	.	.	.	.	.	.	.	.	.	.	.	.	.	.	.	3.90137e-05	.	.	.	.	.	.	.	.	.	.	.	.	.	.	.
Viruses-Microviridae-Sinsheimervirus-Enterobacteria phage WA10	.	.	.	.	.	.	.	.	.	.	.	.	.	.	.	.	.	.	.	.	.	.	.	.	.	.	.	.	.	.	.	.	.	.	.	.	.	.	.	.	.	.	.	.	.	.	.	.	.
Bacteria-Actinobacteria-Actinobacteria-Actinomycetales-Actinomycetaceae	.	.	.	.	.	.	.	.	.	.	.	.	.	.	.	.	.	.	.	.	.	.	.	.	.	.	.	.	.	.	.	.	0.000888099	.	.	.	.	.	.	.	.	.	.	.	.	.	.	.	.
Bacteria-Actinobacteria-Actinobacteria-Actinomycetales-Actinomycetaceae-Trueperella	.	.	.	.	.	.	.	.	.	.	.	.	6.05437e-05	.	.	.	.	.	.	.	.	.	.	.	.	.	.	.	.	.	.	.	.	.	.	.	.	.	.	.	.	.	.	.	.	.	.	.	.
Bacteria-Actinobacteria-Actinobacteria-Bifidobacteriales-Bifidobacteriaceae-Gardnerella-Gardnerella vaginalis	.	.	.	.	.	.	.	.	.	.	.	.	.	.	.	.	.	.	.	.	.	.	5.55926e-05	.	.	.	.	.	.	.	.	.	.	.	.	.	.	.	.	.	.	.	.	.	.	.	.	.	.
Bacteria-Actinobacteria-Actinobacteria-Corynebacteriales-Corynebacteriaceae-Corynebacterium-Corynebacterium diphtheriae HC02	.	.	.	.	.	.	.	.	.	.	.	.	.	.	.	.	.	.	0.000412201	.	.	.	.	.	.	.	.	.	.	.	.	.	0.000888099	.	.	.	.	.	.	.	.	.	.	.	.	.	.	.	.
Bacteria-Actinobacteria-Actinobacteria-Corynebacteriales-Corynebacteriaceae-Corynebacterium-Corynebacterium diphtheriae subsp. lausannense	.	.	.	.	.	.	.	.	.	.	.	.	.	.	.	.	.	.	0.000412201	.	.	.	.	.	.	.	.	.	.	.	.	.	.	.	.	.	.	.	.	.	.	.	.	.	.	.	.	.	.
Bacteria-Actinobacteria-Actinobacteria-Corynebacteriales-Corynebacteriaceae-Corynebacterium-Corynebacterium halotolerans YIM 70093 = DSM 44683	.	.	.	.	.	.	0.000284738	.	.	0.000113417	.	.	.	.	.	.	.	.	.	.	.	.	.	.	.	.	.	.	.	.	.	.	.	.	.	.	.	.	.	.	.	.	.	.	.	.	.	.	.
Bacteria-Actinobacteria-Actinobacteria-Corynebacteriales-Corynebacteriaceae-Corynebacterium-Corynebacterium simulans	.	.	.	.	.	.	.	.	.	.	.	.	.	.	.	0.000904814	.	.	0.00247321	.	.	.	.	.	.	.	.	.	.	.	.	.	.	.	.	.	.	.	.	.	.	.	.	.	.	.	.	.	.
Bacteria-Actinobacteria-Actinobacteria-Corynebacteriales-Corynebacteriaceae-Corynebacterium-Corynebacterium ureicelerivorans	.	.	.	.	.	.	0.000284738	.	.	.	.	.	.	.	.	.	.	.	.	.	.	.	.	.	.	.	.	.	.	.	.	.	0.000888099	.	.	.	.	.	.	.	.	.	.	.	.	.	.	.	.
Bacteria-Actinobacteria-Actinobacteria-Corynebacteriales-Dietziaceae-Dietzia-Dietzia lutea	.	.	.	.	.	.	.	.	.	.	.	.	.	.	.	.	.	.	.	.	.	.	.	.	.	.	.	.	.	.	.	.	.	.	.	.	.	.	.	.	.	.	.	.	.	0.00017452	.	.	.
Bacteria-Actinobacteria-Actinobacteria-Corynebacteriales-Nocardiaceae	.	.	.	.	.	.	0.000284738	.	.	.	.	.	.	.	.	.	.	.	.	.	.	.	.	.	.	.	.	.	.	.	.	.	.	.	.	.	.	.	.	.	.	.	.	.	.	.	.	.	.
Bacteria-Actinobacteria-Actinobacteria-Jiangellales	.	.	.	.	.	.	.	.	.	.	.	.	.	.	.	.	.	.	.	.	.	.	.	.	.	.	4.7201e-05	.	.	.	.	.	.	.	.	.	.	.	.	.	.	.	.	.	.	.	.	.	.
Bacteria-Actinobacteria-Actinobacteria-Micrococcales-Cellulomonadaceae-Cellulomonas-Cellulomonas fimi	.	.	.	.	.	.	.	.	.	.	.	.	.	.	.	.	.	.	.	.	.	.	.	.	.	.	.	.	.	.	.	.	.	.	.	.	.	.	.	.	.	.	.	.	.	.	.	.	6.94444e-05
Bacteria-Actinobacteria-Actinobacteria-Micrococcales-Cellulomonadaceae-Cellulomonas-Cellulomonas flavigena DSM 20109	.	.	.	.	.	.	.	.	.	.	.	.	.	.	.	.	.	.	.	.	.	.	.	.	.	.	.	.	.	.	.	.	.	.	.	.	.	.	.	.	.	.	.	.	.	.	.	.	.
Bacteria-Actinobacteria-Actinobacteria-Micrococcales-Intrasporangiaceae-Ornithinimicrobium	.	.	.	.	.	.	.	.	.	0.000113417	.	.	.	.	.	.	.	.	.	.	.	.	.	.	.	.	.	.	.	.	.	.	.	.	.	.	.	.	.	.	.	.	.	.	.	0.00017452	.	.	.
Bacteria-Actinobacteria-Actinobacteria-Micrococcales-Jonesiaceae-Jonesia-Jonesia denitrificans	.	.	.	.	.	.	.	.	.	.	.	.	.	.	.	.	.	.	.	.	.	.	.	.	.	.	.	.	.	.	0.000504796	.	.	.	.	.	.	.	.	.	.	.	.	.	.	.	.	.	.
Bacteria-Actinobacteria-Actinobacteria-Micrococcales-Microbacteriaceae-Microbacterium	.	.	.	.	0.000512295	.	.	.	.	0.000113417	.	.	.	.	.	.	.	.	.	.	.	.	.	.	.	.	.	.	.	.	.	.	.	.	.	.	.	.	.	.	.	.	.	.	.	.	.	.	.
Bacteria-Actinobacteria-Actinobacteria-Micromonosporales-Micromonosporaceae-Micromonospora	.	.	.	.	.	.	.	.	.	.	.	.	.	.	.	.	.	.	.	.	.	.	.	.	.	.	.	.	3.39363e-05	.	.	.	.	.	.	.	.	.	.	.	.	.	.	.	.	.	.	.	.
Bacteria-Bacteroidetes-Bacteroidia-Bacteroidales-Bacteroidaceae-Bacteroides-Bacteroides caecimuris	.	.	.	.	.	.	.	.	.	.	.	.	.	.	.	.	.	.	.	.	.	.	.	.	.	.	.	.	.	.	.	.	.	.	.	.	.	.	.	.	.	.	.	.	.	.	.	.	.
Bacteria-Bacteroidetes-Bacteroidia-Bacteroidales-Bacteroidaceae-Bacteroides-Bacteroides cellulosilyticus	.	.	.	.	.	.	.	.	.	.	.	.	.	.	.	.	.	.	.	.	.	.	.	.	.	.	.	.	.	.	.	.	.	.	.	.	.	.	.	.	.	.	.	.	.	.	.	.	.
Bacteria-Bacteroidetes-Bacteroidia-Bacteroidales-Bacteroidaceae-Bacteroides-Bacteroides fragilis 638R	.	.	.	.	.	.	.	.	.	.	.	.	.	.	.	.	.	.	.	.	.	.	.	.	.	.	.	.	.	.	.	.	.	.	.	.	.	.	.	.	.	.	.	.	.	.	.	.	.
Bacteria-Bacteroidetes-Bacteroidia-Bacteroidales-Bacteroidaceae-Bacteroides-Bacteroides fragilis YCH46	.	.	.	.	.	.	.	.	.	.	.	.	.	.	.	.	.	.	.	.	.	.	.	.	.	.	.	.	.	.	.	.	.	.	.	.	.	.	.	.	.	.	.	.	.	.	.	.	.
Bacteria-Bacteroidetes-Bacteroidia-Bacteroidales-Bacteroidaceae-Bacteroides-Bacteroides ovatus V975	.	.	.	.	.	.	.	.	.	.	.	.	.	.	.	.	.	.	.	.	.	.	.	.	.	.	.	.	.	.	.	.	.	.	.	.	.	.	.	.	.	.	.	.	.	.	.	.	.
Bacteria-Bacteroidetes-Bacteroidia-Bacteroidales-Bacteroidaceae-Bacteroides-Bacteroides salanitronis DSM 18170	.	.	.	.	.	.	.	.	.	.	.	.	.	.	.	.	.	.	.	.	.	.	.	.	.	.	.	.	.	.	.	.	.	.	.	.	.	.	.	.	.	.	.	.	.	.	.	.	.
Bacteria-Bacteroidetes-Bacteroidia-Bacteroidales-Bacteroidaceae-Bacteroides-Bacteroides thetaiotaomicron VPI-5482	.	.	.	.	.	.	.	.	.	.	.	.	.	.	.	.	.	.	.	.	.	.	.	.	.	.	.	.	.	.	.	.	.	.	.	.	.	.	.	.	.	.	.	.	.	.	.	.	.
Bacteria-Bacteroidetes-Bacteroidia-Bacteroidales-Bacteroidaceae-Bacteroides-Bacteroides vulgatus ATCC 8482	.	.	.	.	.	.	.	.	.	.	.	.	.	.	.	.	.	.	.	.	.	.	.	.	.	.	.	.	.	.	.	.	.	.	.	.	.	.	.	.	.	.	.	.	.	.	.	.	.
Bacteria-Bacteroidetes-Bacteroidia-Bacteroidales-Bacteroidaceae-Bacteroides-Bacteroides xylanisolvens XB1A	.	.	.	.	.	.	.	.	.	.	.	.	.	.	.	.	.	.	.	.	.	.	.	.	.	.	.	.	.	.	.	.	.	.	.	.	.	.	.	.	.	.	.	.	.	.	.	.	.
Bacteria-Bacteroidetes-Bacteroidia-Bacteroidales-Bacteroidaceae-Bacteroides-uncultured Bacteroides sp.	.	.	.	.	.	.	.	.	.	.	.	.	.	.	.	.	.	.	.	.	.	.	.	.	.	.	.	.	.	.	.	.	.	.	.	.	.	.	.	.	.	.	.	.	.	.	.	.	.
Bacteria-Bacteroidetes-Bacteroidia-Bacteroidales-Barnesiellaceae-Barnesiella-Barnesiella viscericola DSM 18177	.	.	.	.	.	.	.	.	.	.	.	.	.	.	.	.	.	.	.	.	.	.	.	.	.	.	.	.	.	.	.	.	.	.	.	.	.	.	.	.	.	.	.	.	.	.	.	.	.
Bacteria-Bacteroidetes-Bacteroidia-Bacteroidales-Odoribacteraceae	.	.	.	.	.	.	.	.	.	.	.	.	.	.	.	.	.	.	.	.	.	.	.	.	.	.	.	.	.	.	.	.	.	.	.	.	.	.	.	.	.	.	.	.	.	.	.	.	.
Bacteria-Bacteroidetes-Bacteroidia-Bacteroidales-Odoribacteraceae-Odoribacter	.	.	.	.	.	.	.	.	.	.	.	.	.	.	.	.	.	.	.	.	.	.	.	.	.	.	.	.	.	.	.	.	.	.	.	.	.	.	.	.	.	.	.	.	.	.	.	.	.
Bacteria-Bacteroidetes-Bacteroidia-Bacteroidales-Porphyromonadaceae-Porphyromonas-Porphyromonas asaccharolytica DSM 20707	.	.	.	.	.	0.000112695	.	.	.	.	.	.	.	.	.	.	.	.	.	.	.	.	.	.	.	.	.	.	.	.	.	.	.	.	.	.	.	.	.	.	.	.	.	.	.	.	.	.	.
Bacteria-Bacteroidetes-Bacteroidia-Bacteroidales-Prevotellaceae-Prevotella-Prevotella bivia	.	.	.	.	.	5.63476e-05	.	.	.	.	.	.	.	.	.	.	.	.	.	.	.	.	.	.	.	.	.	.	.	.	.	.	.	.	.	.	.	.	.	.	.	.	.	.	.	.	.	.	.
Bacteria-Bacteroidetes-Bacteroidia-Bacteroidales-Prevotellaceae-Prevotella-Prevotella denticola F0289	.	.	.	.	.	.	.	.	.	.	.	.	.	.	.	.	.	.	.	.	.	.	.	.	.	.	.	.	.	.	.	.	.	.	.	.	.	.	.	6.03573e-05	.	.	.	.	.	.	.	.	.
Bacteria-Bacteroidetes-Bacteroidia-Bacteroidales-Prevotellaceae-Prevotella-Prevotella enoeca	.	.	.	.	.	.	.	.	.	.	.	.	.	.	.	.	.	.	.	.	.	.	.	.	.	.	.	.	.	.	.	.	.	.	.	.	.	.	.	.	.	.	.	.	.	.	.	.	.
Bacteria-Bacteroidetes-Bacteroidia-Bacteroidales-Rikenellaceae-Alistipes	.	.	.	.	.	.	.	.	.	.	.	.	.	.	.	.	.	.	.	.	.	.	.	.	.	.	.	.	.	.	.	.	.	.	.	.	.	.	.	.	.	.	.	.	.	.	.	.	.
Bacteria-Bacteroidetes-Bacteroidia-Bacteroidales-Tannerellaceae-Tannerella	.	.	.	.	.	.	.	.	.	.	.	.	.	.	.	.	.	.	.	.	.	.	.	.	.	.	.	.	.	.	.	.	.	.	.	.	.	.	.	.	.	.	.	.	.	.	.	.	.
Bacteria-Bacteroidetes-Chitinophagia-Chitinophagales	.	.	.	.	.	.	.	.	.	.	.	.	.	.	.	.	.	.	.	.	.	.	.	.	.	.	.	.	.	.	.	.	.	.	.	.	.	.	.	.	0.000791139	.	.	.	.	.	.	.	.
Bacteria-Bacteroidetes-Cytophagia-Cytophagales	.	.	.	6.36213e-05	.	.	.	.	.	.	.	.	.	.	.	.	.	.	.	.	.	.	.	.	.	.	.	.	.	.	.	.	0.000888099	.	.	.	.	.	.	.	.	.	.	.	.	.	.	.	.
Bacteria-Bacteroidetes-Flavobacteriia-Flavobacteriales-Flavobacteriaceae-Capnocytophaga	.	.	.	.	.	.	.	.	.	.	.	.	.	.	.	.	.	.	.	.	.	.	.	.	.	.	.	.	.	.	.	.	.	.	.	.	.	.	.	.	.	8.35422e-05	.	.	.	.	.	.	.
Bacteria-Bacteroidetes-Flavobacteriia-Flavobacteriales-Flavobacteriaceae-Cloacibacterium-Cloacibacterium normanense	.	.	.	.	.	.	.	.	.	0.000113417	.	.	.	.	.	0.000180963	.	.	.	.	.	.	.	.	.	.	.	.	.	.	.	.	.	.	.	.	.	.	.	.	.	.	.	.	.	.	.	.	.
Bacteria-Bacteroidetes-Flavobacteriia-Flavobacteriales-Flavobacteriaceae-Ornithobacterium	.	.	.	.	.	.	.	.	.	.	.	.	.	.	.	.	.	.	.	.	.	.	.	.	.	.	.	.	.	.	.	.	.	.	.	.	.	.	.	.	.	.	.	.	.	.	.	.	.
Bacteria-Bacteroidetes-Flavobacteriia-Flavobacteriales-Flavobacteriaceae-Ornithobacterium-Ornithobacterium rhinotracheale ORT-UMN 88	.	.	.	.	.	.	.	.	.	.	.	.	.	.	.	.	.	.	.	.	.	.	.	.	.	.	.	.	.	.	.	.	.	.	.	.	.	.	.	.	.	.	.	.	.	.	.	.	.
Bacteria-Bacteroidetes-Sphingobacteriia-Sphingobacteriales	.	.	.	.	.	.	.	.	.	.	.	.	.	.	.	0.000180963	.	.	.	.	.	.	.	.	.	.	.	.	.	.	.	.	.	.	.	.	.	.	.	.	.	.	.	.	.	.	.	.	.
Bacteria-Candidatus Saccharibacteria-Candidatus Saccharibacteria oral taxon TM7x	.	.	.	.	.	.	.	.	.	.	.	.	.	.	.	.	.	.	.	.	.	.	.	.	.	.	.	.	.	.	.	.	.	.	.	.	.	.	.	.	.	.	.	.	.	.	.	.	.
Bacteria-Firmicutes-Bacilli-Bacillales-Exiguobacterium	.	.	.	.	.	.	.	.	.	.	.	.	.	.	.	0.000180963	.	.	.	.	3.28224e-05	.	.	.	.	.	.	.	.	.	.	.	.	.	.	.	.	.	.	.	.	.	.	.	.	.	.	.	.
Bacteria-Firmicutes-Bacilli-Bacillales-Gemella-Gemella sp. ND 6198	.	.	.	.	.	.	.	.	.	.	.	.	.	.	.	.	.	.	.	.	.	.	.	.	.	.	.	.	.	.	.	.	.	.	.	.	.	.	.	.	.	.	.	.	.	.	.	.	.
Bacteria-Firmicutes-Bacilli-Bacillales-Gemella-Gemella sp. oral taxon 928	.	.	.	.	.	.	.	.	.	.	.	.	.	.	.	.	.	.	.	.	.	.	.	.	.	.	.	.	.	.	.	.	.	.	.	.	.	.	.	.	.	.	.	.	.	.	.	.	.
Bacteria-Firmicutes-Bacilli-Bacillales-Listeriaceae	.	.	.	.	.	.	.	.	.	.	.	.	.	.	.	0.000180963	.	.	.	.	.	.	.	.	.	.	.	.	.	.	.	.	.	.	.	.	.	.	.	.	.	.	.	.	.	.	.	.	.
Bacteria-Firmicutes-Bacilli-Bacillales-Staphylococcaceae-Auricoccus-Auricoccus indicus	.	.	.	.	.	.	.	.	.	.	.	.	6.05437e-05	.	.	.	.	.	.	.	.	.	.	.	.	.	.	.	.	.	.	.	.	.	.	.	.	.	.	.	.	.	.	.	.	.	.	.	.
Bacteria-Firmicutes-Bacilli-Bacillales-Staphylococcaceae-Macrococcus-Macrococcus sp. IME1552	.	.	.	.	.	.	.	.	.	.	.	.	.	.	.	.	.	.	.	.	.	.	5.55926e-05	.	.	.	.	.	.	.	.	.	.	.	.	.	.	.	.	.	.	.	.	.	.	0.00034904	.	.	.
Bacteria-Firmicutes-Bacilli-Bacillales-Staphylococcaceae-Salinicoccus	.	.	.	.	0.000512295	.	.	.	.	.	.	.	.	.	.	.	.	.	.	.	.	.	.	.	.	.	.	.	.	.	.	.	.	.	.	.	.	.	.	.	.	.	.	.	.	.	.	.	.
Bacteria-Firmicutes-Bacilli-Bacillales-Staphylococcaceae-Salinicoccus-Salinicoccus sp. BAB 3246	.	.	.	.	.	.	.	.	.	0.000113417	.	.	6.05437e-05	.	.	.	.	.	.	.	.	.	.	.	.	.	.	.	.	.	.	.	.	.	.	.	.	.	.	.	.	.	.	.	.	.	.	.	.
Bacteria-Firmicutes-Bacilli-Bacillales-Staphylococcaceae-Staphylococcus-Staphylococcus aureus O46	.	.	.	.	.	.	.	.	.	0.000226835	.	.	.	.	.	.	.	.	.	.	.	.	.	.	.	.	.	.	.	.	.	.	.	.	.	.	.	.	.	.	.	.	.	.	.	.	.	.	.
Bacteria-Firmicutes-Bacilli-Bacillales-Staphylococcaceae-Staphylococcus-Staphylococcus aureus subsp. aureus JKD6159	.	.	.	.	.	.	.	.	.	0.000226835	.	.	.	.	.	.	.	.	.	.	.	.	.	.	.	.	.	.	.	.	.	.	.	.	.	.	.	.	.	.	.	.	.	.	.	.	.	.	.
Bacteria-Firmicutes-Bacilli-Bacillales-Staphylococcaceae-Staphylococcus-Staphylococcus aureus subsp. aureus NCTC 8325	.	.	.	.	.	.	.	.	.	0.000113417	.	.	.	.	.	0.000180963	.	.	.	.	.	.	.	.	.	.	.	.	.	.	.	.	.	.	.	.	.	.	.	.	.	.	.	.	.	.	.	.	.
Bacteria-Firmicutes-Bacilli-Bacillales-Staphylococcaceae-Staphylococcus-Staphylococcus capitis	.	.	.	.	.	.	.	.	.	.	.	.	.	.	.	.	.	.	.	.	.	.	.	.	.	.	.	.	.	.	.	.	.	3.90137e-05	.	.	.	.	.	.	.	.	.	.	.	.	.	.	.
Bacteria-Firmicutes-Bacilli-Bacillales-Staphylococcaceae-Staphylococcus-Staphylococcus capitis CR01	.	.	.	.	.	.	.	.	.	.	.	.	.	.	.	0.000180963	.	.	.	.	.	.	.	.	.	.	.	.	.	.	.	.	.	.	.	.	.	.	.	.	.	8.35422e-05	.	.	.	.	.	.	.
Bacteria-Firmicutes-Bacilli-Bacillales-Staphylococcaceae-Staphylococcus-Staphylococcus epidermidis PM221	.	.	.	.	.	.	.	.	.	.	.	.	.	.	.	0.000542888	.	.	.	.	.	.	.	.	.	.	.	.	.	.	.	.	.	.	.	.	.	.	.	.	.	8.35422e-05	.	.	.	.	.	.	.
Bacteria-Firmicutes-Bacilli-Bacillales-Staphylococcaceae-Staphylococcus-Staphylococcus hominis subsp. hominis	.	.	.	.	.	.	.	.	.	.	.	.	.	.	.	.	.	.	.	.	.	.	.	.	.	.	.	.	.	.	.	.	.	.	.	.	.	.	.	.	.	.	.	.	.	.	.	.	.
Bacteria-Firmicutes-Bacilli-Bacillales-Staphylococcaceae-Staphylococcus-Staphylococcus lugdunensis	.	.	.	.	.	.	.	.	.	.	.	.	.	.	.	0.000180963	.	.	.	.	.	.	.	.	.	.	.	.	.	.	0.000504796	.	.	.	.	.	.	.	.	.	.	.	.	.	.	.	.	.	.
Bacteria-Firmicutes-Bacilli-Bacillales-Staphylococcaceae-Staphylococcus-Staphylococcus pasteuri	.	.	.	.	.	.	.	.	.	.	.	.	.	.	.	0.000361925	.	.	.	.	3.28224e-05	.	.	.	.	.	.	.	.	.	.	.	.	.	.	.	.	.	.	.	.	.	.	.	.	.	.	.	.
Bacteria-Firmicutes-Bacilli-Bacillales-Staphylococcaceae-Staphylococcus-Staphylococcus pseudintermedius	.	.	.	.	.	.	.	.	.	0.000113417	.	.	.	.	.	.	.	.	.	.	.	.	.	.	.	.	.	.	.	.	.	.	0.000888099	.	.	.	.	.	.	.	.	.	.	.	.	.	.	.	.
Bacteria-Firmicutes-Bacilli-Bacillales-Staphylococcaceae-Staphylococcus-Staphylococcus saprophyticus subsp. saprophyticus	.	.	.	.	.	.	.	.	.	0.000113417	.	.	.	.	.	0.000361925	.	.	.	.	.	.	.	.	.	.	.	.	.	.	.	.	.	.	.	.	.	.	.	.	.	.	.	.	.	.	.	.	.
Bacteria-Firmicutes-Bacilli-Bacillales-Staphylococcaceae-Staphylococcus-Staphylococcus schweitzeri	.	.	.	.	.	.	.	.	.	0.00170126	.	.	.	.	.	0.000361925	.	.	.	.	.	.	.	.	.	.	.	.	.	.	.	.	.	.	.	.	.	.	.	.	.	.	.	.	.	.	.	.	.
Bacteria-Firmicutes-Bacilli-Bacillales-Staphylococcaceae-Staphylococcus-Staphylococcus simulans	.	.	.	.	.	.	.	.	.	.	.	.	.	.	.	0.000361925	.	.	.	.	.	.	.	.	.	.	.	.	.	.	.	.	.	.	.	.	.	.	.	.	.	.	.	.	.	0.00052356	.	.	.
Bacteria-Firmicutes-Bacilli-Bacillales-Staphylococcaceae-Staphylococcus-Staphylococcus warneri	.	.	.	.	.	.	.	.	.	.	.	.	.	.	.	0.0153818	.	.	.	.	.	.	.	.	.	.	.	.	.	.	.	.	.	.	.	.	.	.	.	.	.	.	.	.	0.00245098	.	.	.	.
Bacteria-Firmicutes-Bacilli-Lactobacillales-Aerococcaceae-Aerococcus-Aerococcus christensenii	.	.	.	.	.	.	.	.	.	.	.	.	.	.	.	.	.	.	.	.	.	.	.	.	.	.	.	.	.	.	.	.	0.000888099	.	.	.	.	.	.	.	.	.	.	.	.	.	.	.	.
Bacteria-Firmicutes-Bacilli-Lactobacillales-Aerococcaceae-Suicoccus-Suicoccus acidiformans	.	.	.	.	.	.	.	.	.	.	.	.	.	.	.	.	.	.	.	.	.	.	.	.	.	.	.	.	.	.	.	.	.	.	.	.	.	.	.	.	.	.	0.000330469	.	.	.	.	.	.
Bacteria-Firmicutes-Bacilli-Lactobacillales-Enterococcaceae-Enterococcus	.	.	.	.	.	.	.	.	.	0.000113417	.	.	.	.	.	0.000180963	.	.	.	.	.	.	.	.	.	.	.	.	.	.	.	.	.	.	.	.	.	.	.	.	.	.	.	.	.	.	.	.	.
Bacteria-Firmicutes-Bacilli-Lactobacillales-Streptococcaceae-Streptococcus-Streptococcus constellatus	.	.	.	.	.	.	.	.	.	.	.	.	.	.	.	.	.	.	.	.	.	.	.	.	.	.	.	.	.	.	.	.	.	.	.	.	.	.	.	.	.	.	.	.	.	.	.	.	.
Bacteria-Firmicutes-Bacilli-Lactobacillales-Streptococcaceae-Streptococcus-Streptococcus constellatus subsp. pharyngis C818	.	.	.	.	.	.	.	.	.	.	.	.	.	.	.	.	.	.	.	.	.	.	.	.	.	.	.	.	.	.	.	.	.	.	.	.	.	.	.	.	.	.	.	.	.	.	.	.	.
Bacteria-Firmicutes-Bacilli-Lactobacillales-Streptococcaceae-Streptococcus-Streptococcus equi subsp. zooepidemicus	.	.	.	.	.	.	.	.	.	.	.	.	.	.	.	.	.	.	.	.	.	.	.	.	.	.	.	.	.	.	.	.	.	.	.	.	.	.	.	.	.	.	.	.	.	.	.	.	.
Bacteria-Firmicutes-Bacilli-Lactobacillales-Streptococcaceae-Streptococcus-Streptococcus intermedius B196	.	.	.	.	.	.	.	.	.	.	.	.	.	.	.	.	.	.	.	.	.	.	.	.	.	.	.	.	.	.	.	.	.	.	.	.	.	.	.	.	.	.	.	.	.	.	.	.	.
Bacteria-Firmicutes-Bacilli-Lactobacillales-Streptococcaceae-Streptococcus-Streptococcus intermedius C270	.	.	.	.	.	.	.	.	.	.	.	.	.	.	.	.	.	.	.	.	.	.	.	.	.	.	.	.	.	.	.	.	.	.	.	.	.	.	.	.	.	.	.	.	.	.	.	.	.
Bacteria-Firmicutes-Bacilli-Lactobacillales-Streptococcaceae-Streptococcus-Streptococcus oralis	.	.	.	.	.	.	.	.	.	.	.	.	.	.	.	.	.	.	.	.	.	.	.	.	.	.	.	.	.	.	.	.	0.000888099	3.90137e-05	.	.	.	.	.	.	.	.	.	.	.	.	.	.	.
Bacteria-Firmicutes-Bacilli-Lactobacillales-Streptococcaceae-Streptococcus-Streptococcus pyogenes NZ131	.	.	.	.	.	.	.	.	.	.	.	.	.	.	.	.	.	.	.	.	.	.	.	.	.	.	.	.	.	.	.	.	.	.	.	.	.	.	.	.	.	.	.	.	.	.	.	4.10357e-05	.
Bacteria-Firmicutes-Bacilli-Lactobacillales-Streptococcaceae-Streptococcus-Streptococcus sp. oral taxon 064	.	.	.	.	.	.	.	.	.	.	.	.	.	.	.	.	.	.	.	.	.	.	.	.	.	.	.	.	.	.	.	.	.	3.90137e-05	.	.	.	.	.	.	.	8.35422e-05	.	.	.	.	.	.	.
Bacteria-Firmicutes-Bacilli-Lactobacillales-Streptococcaceae-Streptococcus-Streptococcus sp. VT 162	.	.	.	.	.	5.63476e-05	.	.	.	.	.	.	.	.	.	.	.	.	.	.	.	.	.	.	.	.	.	.	.	.	.	.	.	.	.	.	.	.	.	.	.	0.000167084	.	.	.	.	.	.	.
Bacteria-Firmicutes-Bacilli-Lactobacillales-Streptococcaceae-Streptococcus-Streptococcus uberis	.	.	.	.	.	.	.	.	.	.	.	.	.	.	.	.	.	.	.	.	.	.	.	.	.	.	.	.	.	.	.	.	.	.	.	.	.	.	.	.	.	.	.	.	.	0.00017452	.	.	.
Bacteria-Firmicutes-Bacilli-Lactobacillales-Streptococcaceae-Streptococcus-uncultured Streptococcus sp.	.	.	.	.	.	.	.	.	.	.	.	.	.	.	.	.	.	.	.	.	.	.	.	.	.	.	.	.	.	.	.	.	.	.	.	.	.	.	.	.	.	.	.	.	.	.	.	.	.
Bacteria-Firmicutes-Clostridia-Clostridiales-Clostridiales Family XIII. Incertae Sedis	.	.	.	.	.	.	.	.	.	.	.	.	.	.	.	.	.	.	.	.	.	.	.	.	.	.	.	.	.	.	.	.	.	.	.	.	.	.	.	.	.	.	.	.	.	.	.	.	.
Bacteria-Firmicutes-Clostridia-Clostridiales-Clostridiales Family XIII. Incertae Sedis-Mogibacterium	.	.	.	.	.	.	.	.	.	.	.	.	.	.	.	.	.	.	.	.	.	.	.	.	.	.	.	.	.	.	.	.	.	.	.	.	.	.	.	.	.	.	.	.	.	.	.	.	.
Bacteria-Firmicutes-Clostridia-Clostridiales-Clostridiales Family XIII. Incertae Sedis-Mogibacterium-Mogibacterium pumilum	.	.	.	.	.	.	.	.	.	.	.	.	.	.	.	.	.	.	.	.	.	.	.	.	.	.	.	.	.	.	.	.	.	.	.	.	.	.	.	.	.	.	.	.	.	.	.	.	.
Bacteria-Firmicutes-Clostridia-Clostridiales-Lachnospiraceae-Blautia	.	.	.	.	.	.	.	.	.	.	.	.	.	.	.	.	.	.	.	.	.	.	.	.	.	.	.	.	.	.	.	.	.	.	.	.	.	.	.	.	.	.	.	.	.	.	.	.	.
Bacteria-Firmicutes-Clostridia-Clostridiales-Lachnospiraceae-Lachnospiraceae bacterium oral taxon 500	.	.	.	.	.	.	.	.	.	.	.	.	.	.	.	.	.	.	.	.	.	.	.	.	.	.	.	.	.	.	.	.	.	.	.	.	.	.	.	.	.	.	.	.	.	.	.	.	.
Bacteria-Firmicutes-Clostridia-Clostridiales-Peptostreptococcaceae-Clostridioides	.	.	.	.	.	.	.	.	.	.	.	.	.	.	.	.	.	.	.	.	.	.	.	.	.	.	.	.	.	.	.	.	.	.	.	.	.	.	.	.	.	.	.	.	.	.	.	.	.
Bacteria-Firmicutes-Clostridia-Clostridiales-Ruminococcaceae	.	.	.	.	.	.	.	.	.	.	.	.	.	.	.	.	.	.	.	.	.	.	.	.	.	.	.	.	.	.	.	.	.	.	.	.	.	.	.	.	.	.	.	.	.	.	.	.	.
Bacteria-Firmicutes-Clostridia-Clostridiales-Ruminococcaceae-Faecalibacterium	.	.	.	.	.	.	.	.	.	.	.	.	.	.	.	.	.	.	.	.	.	.	.	.	.	.	.	.	.	.	.	.	.	.	.	.	.	.	.	.	.	.	.	.	.	.	.	.	.
Bacteria-Firmicutes-Clostridia-Clostridiales-Ruminococcaceae-Faecalibacterium-Faecalibacterium prausnitzii	.	.	.	.	.	.	.	.	.	.	.	.	.	.	.	.	.	.	.	.	.	.	.	.	.	.	.	.	.	.	.	.	.	.	.	.	.	.	.	.	.	.	.	.	.	.	.	.	.
Bacteria-Firmicutes-Negativicutes-Veillonellales-Veillonellaceae	.	.	.	.	.	.	.	.	.	.	.	.	.	.	.	.	.	.	.	.	.	.	.	.	.	.	.	.	.	.	.	.	.	.	.	.	.	.	.	.	.	.	.	.	.	.	.	.	.
Bacteria-Firmicutes-Negativicutes-Veillonellales-Veillonellaceae-Veillonella-Veillonella dispar	.	.	.	.	.	.	.	.	.	.	.	.	.	.	.	.	.	.	.	.	.	.	.	.	.	.	.	.	.	.	.	.	.	.	.	.	.	.	.	.	.	.	.	.	.	.	.	.	.
Bacteria-Firmicutes-Tissierellia-Ezakiella-Ezakiella massiliensis	.	.	.	.	.	.	.	.	.	.	.	.	.	.	.	.	.	.	.	.	.	.	.	.	.	.	.	.	.	.	.	.	0.0017762	.	.	.	.	.	.	.	.	.	.	.	.	.	.	.	.
Bacteria-Firmicutes-Tissierellia-Tissierellales-Peptoniphilaceae-Anaerococcus-Anaerococcus prevotii DSM 20548	.	.	.	.	.	.	.	.	.	.	.	.	.	.	.	.	.	.	.	.	.	.	.	.	.	.	.	.	.	.	.	.	0.0017762	.	.	.	.	.	.	.	.	.	.	.	.	.	.	.	.
Bacteria-Firmicutes-Tissierellia-Tissierellales-Peptoniphilaceae-Parvimonas-Parvimonas micra	.	.	.	.	.	.	.	.	.	.	.	.	.	.	.	.	.	.	.	.	.	.	.	.	.	.	.	.	.	.	.	.	.	.	.	.	.	.	.	.	.	.	.	.	.	.	.	.	.
Bacteria-Fusobacteria-Fusobacteriia-Fusobacteriales	.	.	.	.	.	.	.	.	.	.	.	.	.	.	.	.	.	.	.	.	.	.	.	.	.	.	.	.	.	.	.	.	.	.	.	.	.	.	.	6.03573e-05	.	8.35422e-05	.	.	.	.	.	.	.
Bacteria-Fusobacteria-Fusobacteriia-Fusobacteriales-Fusobacteriaceae	.	.	.	.	.	.	.	.	.	.	.	.	.	.	.	.	.	.	.	.	.	.	.	.	.	.	.	.	.	.	.	.	0.000888099	.	.	.	.	.	.	.	.	.	.	.	.	.	.	.	.
Bacteria-Fusobacteria-Fusobacteriia-Fusobacteriales-Fusobacteriaceae-Fusobacterium-Fusobacterium necrophorum	.	.	.	.	.	.	.	.	.	.	.	.	.	.	.	.	.	.	.	.	.	.	.	.	.	.	.	.	.	.	.	.	.	.	.	.	.	.	.	.	.	.	.	.	.	.	.	.	.
Bacteria-Fusobacteria-Fusobacteriia-Fusobacteriales-Fusobacteriaceae-Fusobacterium-Fusobacterium necrophorum subsp. funduliforme	.	.	.	.	.	.	.	.	.	.	.	.	.	.	.	.	.	.	.	.	.	.	.	.	.	.	.	.	.	.	.	.	.	.	.	.	.	.	.	.	.	.	.	.	.	.	.	.	.
Bacteria-Fusobacteria-Fusobacteriia-Fusobacteriales-Leptotrichiaceae-Streptobacillus	.	.	.	.	.	.	.	.	.	.	.	.	.	.	.	.	.	.	.	.	.	.	.	.	.	.	.	.	.	.	.	.	.	.	.	.	.	.	.	.	.	.	.	.	.	.	.	.	.
Bacteria-Fusobacteria-Fusobacteriia-Fusobacteriales-Leptotrichiaceae-Streptobacillus-Streptobacillus moniliformis	.	.	.	.	.	.	.	.	.	.	.	.	.	.	.	.	.	.	.	.	.	.	.	.	.	.	.	.	.	.	.	.	.	.	.	.	.	.	.	.	.	.	.	.	.	.	.	.	.
Bacteria-Proteobacteria-Alphaproteobacteria-Caulobacterales-Caulobacteraceae	.	.	.	.	0.000512295	.	.	.	.	.	.	.	.	.	.	.	.	.	.	.	.	.	.	.	.	.	0.000141603	.	.	.	.	.	.	.	.	.	.	.	.	.	.	.	.	.	.	.	.	.	.
Bacteria-Proteobacteria-Alphaproteobacteria-Rhizobiales-Chelatococcaceae	.	.	.	.	.	.	.	.	.	.	.	.	.	.	.	.	.	.	.	.	.	.	.	.	.	.	0.000519211	.	.	.	.	.	.	.	.	.	.	.	.	.	.	.	.	.	.	.	.	.	.
Bacteria-Proteobacteria-Alphaproteobacteria-Rhizobiales-Methylobacteriaceae-Methylobacterium-Methylobacterium sp. DM1	.	.	.	.	.	.	.	.	.	.	.	.	.	.	.	.	.	.	.	.	.	.	.	.	.	.	.	.	.	.	.	.	.	.	.	.	.	.	.	.	.	.	.	.	.	.	.	.	6.94444e-05
Bacteria-Proteobacteria-Alphaproteobacteria-Rhizobiales-Phyllobacteriaceae	.	.	.	.	.	.	.	.	.	.	.	.	.	.	.	.	.	.	.	.	.	.	.	.	.	.	0.000613613	.	.	.	.	.	.	3.90137e-05	.	.	.	.	.	.	.	.	.	.	.	.	.	.	.
Bacteria-Proteobacteria-Alphaproteobacteria-Rhizobiales-Rhizobiaceae	.	.	.	.	.	.	0.000284738	.	.	.	.	.	.	.	.	.	.	.	.	.	.	.	.	.	.	.	0.000708015	.	.	.	.	.	.	.	.	.	.	.	.	.	.	.	.	.	.	.	.	.	.
Bacteria-Proteobacteria-Alphaproteobacteria-Rhizobiales-Xanthobacteraceae	.	.	.	.	.	.	.	.	.	.	.	.	.	.	.	.	.	.	.	.	.	.	.	.	.	.	9.4402e-05	.	.	.	.	.	.	.	.	.	.	.	.	.	.	.	.	.	.	.	.	.	.
Bacteria-Proteobacteria-Alphaproteobacteria-Rhodospirillales-Acetobacteraceae	.	.	.	.	.	.	.	.	.	.	.	.	.	.	.	.	.	.	.	.	.	.	.	.	.	.	0.000283206	.	.	.	.	.	.	.	.	.	.	.	.	.	.	.	.	.	.	.	.	.	.
Bacteria-Proteobacteria-Alphaproteobacteria-Rhodospirillales-Rhodospirillaceae-Indioceanicola	.	.	.	.	.	.	.	.	.	.	.	.	.	.	.	0.000180963	.	.	.	.	.	.	.	.	.	.	9.4402e-05	.	.	.	.	.	.	.	.	.	.	.	.	.	.	.	.	.	.	.	.	.	.
Bacteria-Proteobacteria-Alphaproteobacteria-Rhodospirillales-Rhodospirillaceae-Indioceanicola-Indioceanicola profundi	.	.	.	.	.	.	.	.	.	.	.	.	.	.	.	.	.	.	0.000412201	.	.	.	.	.	.	.	.	.	.	.	.	.	.	.	.	.	.	.	.	.	.	.	.	.	.	.	.	.	.
Bacteria-Proteobacteria-Betaproteobacteria	.	.	.	.	.	.	.	.	.	.	.	.	.	.	.	.	.	.	.	.	.	.	.	.	.	.	0.000141603	.	.	.	.	.	.	.	.	.	.	.	.	.	.	.	.	.	.	0.00017452	.	.	.
Bacteria-Proteobacteria-Betaproteobacteria-Burkholderiales-Alcaligenaceae-Bordetella-Bordetella parapertussis Bpp5	.	.	.	.	.	.	.	.	.	.	.	.	.	.	.	.	.	.	.	.	.	.	.	.	4.77623e-05	.	.	.	.	.	.	.	.	.	.	.	.	.	.	.	.	.	.	.	.	.	.	.	.
Bacteria-Proteobacteria-Betaproteobacteria-Burkholderiales-Burkholderiaceae-Burkholderia	.	.	.	.	.	.	.	.	.	.	.	.	.	.	.	.	.	.	0.000412201	.	.	.	.	.	.	.	.	.	.	.	.	.	.	.	.	0.00105152	.	.	.	.	.	.	.	.	.	.	.	.	.
Bacteria-Proteobacteria-Betaproteobacteria-Burkholderiales-Burkholderiaceae-Burkholderia-Burkholderia cenocepacia	.	.	.	.	.	.	.	.	.	.	.	.	.	.	.	.	.	.	.	.	.	.	.	.	.	.	.	.	.	.	.	.	0.000888099	.	.	.	.	.	.	.	.	.	.	.	.	.	.	.	.
Bacteria-Proteobacteria-Betaproteobacteria-Burkholderiales-Burkholderiaceae-Burkholderia-Burkholderia stabilis	.	.	.	.	.	.	.	.	.	.	.	.	.	.	.	.	.	.	.	.	.	.	.	.	.	.	.	.	.	.	.	.	0.000888099	.	.	.	.	.	.	.	.	.	.	.	.	.	.	.	.
Bacteria-Proteobacteria-Betaproteobacteria-Burkholderiales-Comamonadaceae-Delftia-Delftia acidovorans SPH-1	.	.	.	.	.	.	.	.	.	.	.	.	.	.	.	.	.	.	.	.	.	.	.	.	.	.	.	.	.	.	.	.	.	.	.	.	.	.	.	.	.	8.35422e-05	0.000330469	.	.	.	.	.	.
Bacteria-Proteobacteria-Betaproteobacteria-Neisseriales	.	.	.	.	.	.	.	.	.	.	.	.	.	.	.	.	.	.	.	.	.	.	.	.	.	.	0.000236005	.	.	.	.	.	.	.	.	.	.	.	.	.	.	.	.	.	.	.	.	.	.
Bacteria-Proteobacteria-Betaproteobacteria-Neisseriales-Neisseriaceae	.	.	.	.	.	.	.	.	.	.	.	.	.	.	.	.	.	.	.	.	.	.	.	.	.	.	.	.	.	.	.	.	.	.	.	.	.	.	.	.	.	8.35422e-05	.	.	.	.	.	.	.
Bacteria-Proteobacteria-Betaproteobacteria-Neisseriales-Neisseriaceae-Eikenella	.	.	.	.	.	.	.	.	.	.	.	.	.	.	.	.	.	.	.	.	.	.	.	.	.	.	.	.	.	.	.	.	.	.	.	.	.	.	.	.	.	.	.	.	.	.	.	.	.
Bacteria-Proteobacteria-Betaproteobacteria-Neisseriales-Neisseriaceae-Neisseria	.	.	.	.	.	.	.	.	.	.	.	.	.	.	.	.	.	.	.	.	.	.	.	.	.	.	.	.	.	.	.	.	.	.	.	.	.	.	.	6.03573e-05	.	.	.	.	.	.	.	.	.
Bacteria-Proteobacteria-Betaproteobacteria-Nitrosomonadales	.	.	.	.	.	.	.	.	.	.	.	.	.	.	.	.	.	.	.	.	.	.	.	.	.	.	4.7201e-05	.	.	.	.	.	.	3.90137e-05	.	.	.	.	.	.	.	.	.	.	.	.	.	.	.
Bacteria-Proteobacteria-Epsilonproteobacteria-Campylobacterales	.	.	.	.	.	.	.	.	.	.	.	.	.	.	.	.	.	.	.	.	.	.	.	.	.	.	.	.	.	.	.	.	.	.	.	.	.	.	.	.	.	.	.	.	.	.	.	.	.
Bacteria-Proteobacteria-Epsilonproteobacteria-Campylobacterales-Campylobacteraceae-Campylobacter-Campylobacter concisus 13826	.	.	.	.	.	.	.	.	.	.	.	.	.	.	.	.	.	.	.	.	.	.	.	.	.	.	.	.	.	.	.	.	.	.	.	.	.	.	.	.	.	.	.	.	.	.	.	.	.
Bacteria-Proteobacteria-Epsilonproteobacteria-Campylobacterales-Campylobacteraceae-Campylobacter-Campylobacter showae	.	.	.	.	.	.	.	.	.	.	.	.	.	.	.	.	.	.	.	.	.	.	.	.	.	.	.	.	.	.	.	.	.	.	.	.	.	.	.	.	.	.	.	.	.	.	.	.	.
Bacteria-Proteobacteria-Gammaproteobacteria	.	.	.	.	.	.	.	.	.	.	.	.	.	.	.	.	.	.	.	.	.	.	5.55926e-05	.	.	.	.	.	.	.	.	.	.	.	.	.	.	.	.	.	.	8.35422e-05	.	.	.	.	.	.	.
Bacteria-Proteobacteria-Gammaproteobacteria-Aeromonadales	.	.	.	.	.	.	.	.	.	.	.	.	.	.	.	.	.	.	.	.	.	.	.	.	.	.	4.7201e-05	.	.	.	.	.	.	.	.	.	.	.	.	0.000120715	.	.	.	.	.	.	.	.	.
Bacteria-Proteobacteria-Gammaproteobacteria-Enterobacterales-Enterobacteriaceae-Salmonella-Salmonella enterica subsp. enterica serovar Typhi	.	8.41255e-05	.	.	.	.	.	.	.	.	.	.	.	.	.	.	.	.	.	.	.	.	.	.	.	.	.	.	.	.	.	.	.	.	.	.	.	.	.	.	.	.	.	.	.	.	.	.	.
Bacteria-Proteobacteria-Gammaproteobacteria-Enterobacterales-Enterobacteriaceae-Salmonella-Salmonella enterica subsp. enterica serovar Typhimurium var. 5-	.	.	.	.	.	.	.	.	.	.	.	.	.	.	.	.	.	.	.	.	.	.	.	.	.	.	.	.	.	4.9586e-05	.	.	.	.	.	.	.	.	0.000262743	.	.	.	.	.	.	.	.	.	.
Bacteria-Proteobacteria-Gammaproteobacteria-Enterobacterales-Yersiniaceae	.	.	.	.	.	.	.	.	.	.	.	.	.	.	.	.	.	.	.	.	.	.	.	.	.	.	9.4402e-05	.	.	.	.	.	.	.	.	.	.	.	.	.	.	.	.	.	.	.	.	.	.
Bacteria-Proteobacteria-Gammaproteobacteria-Pasteurellales-Pasteurellaceae-Aggregatibacter	.	.	.	.	.	.	.	.	.	.	.	.	.	.	.	.	.	.	.	.	.	.	.	.	.	.	.	.	.	.	.	.	0.000888099	.	.	.	.	.	.	.	.	.	.	.	.	.	.	.	.
Bacteria-Proteobacteria-Gammaproteobacteria-Pasteurellales-Pasteurellaceae-Aggregatibacter-Aggregatibacter segnis ATCC 33393	.	.	.	.	.	.	.	.	.	.	.	.	.	.	.	.	.	.	.	.	.	.	.	.	.	.	.	.	.	.	.	.	.	.	.	.	.	.	.	.	.	8.35422e-05	.	.	.	.	.	.	.
Bacteria-Proteobacteria-Gammaproteobacteria-Pasteurellales-Pasteurellaceae-Haemophilus-[Haemophilus] ducreyi	.	.	.	.	.	.	.	.	.	.	.	.	.	.	.	.	.	.	.	.	.	.	.	.	.	.	.	.	.	.	.	.	.	.	.	.	.	.	.	.	.	.	.	.	.	.	.	.	.
Bacteria-Proteobacteria-Gammaproteobacteria-Pasteurellales-Pasteurellaceae-Haemophilus-Haemophilus parainfluenzae T3T1	.	.	.	.	.	.	.	.	.	.	.	.	.	.	.	.	.	.	.	.	.	.	.	.	.	.	.	.	.	.	.	.	.	.	.	.	.	.	.	.	.	0.000334169	.	.	.	.	.	.	.
Bacteria-Proteobacteria-Gammaproteobacteria-Pseudomonadales-Moraxellaceae-Acinetobacter-Acinetobacter sp. SWBY1	.	.	.	.	.	.	.	.	.	0.000113417	.	.	.	.	.	.	.	.	.	.	3.28224e-05	.	.	.	.	.	.	.	.	.	.	.	.	.	.	.	.	.	.	.	.	.	.	.	.	.	.	.	.
Bacteria-Proteobacteria-Gammaproteobacteria-Pseudomonadales-Pseudomonadaceae-Pseudomonas-Pseudomonas sp. LBUM920	.	.	.	.	.	.	.	.	.	.	.	.	.	.	.	.	.	.	.	.	.	.	.	.	.	3.55353e-05	.	.	.	.	.	.	.	.	.	.	.	.	.	.	.	.	.	.	.	.	.	.	.
Bacteria-Proteobacteria-Gammaproteobacteria-Pseudomonadales-Pseudomonadaceae-Pseudomonas-Pseudomonas sp. LG1E9	.	.	.	.	.	.	.	.	.	.	.	.	.	.	.	.	.	.	.	.	.	.	.	.	.	.	.	.	.	.	.	.	.	.	.	0.00105152	.	.	.	.	.	.	.	.	.	.	.	.	.
Bacteria-Proteobacteria-Gammaproteobacteria-Pseudomonadales-Pseudomonadaceae-Pseudomonas-Pseudomonas sp. R11-23-07	.	.	.	.	.	.	.	.	.	.	.	.	.	.	.	.	.	.	.	.	.	.	.	.	.	.	.	3.92234e-05	.	.	.	.	.	.	.	.	.	.	.	.	.	.	.	.	.	0.00017452	.	.	.
Bacteria-Proteobacteria-Gammaproteobacteria-Pseudomonadales-Pseudomonadaceae-Pseudomonas-Pseudomonas sp. R3-52-08	.	.	.	.	.	.	.	.	.	.	.	.	.	.	.	.	.	.	.	.	.	0.000490196	.	.	.	.	.	.	.	.	.	.	.	.	.	.	.	.	.	6.03573e-05	.	.	.	.	.	.	.	.	.
Bacteria-Proteobacteria-Gammaproteobacteria-Pseudomonadales-Pseudomonadaceae-Pseudomonas-Pseudomonas stutzeri CCUG 29243	.	.	.	.	.	.	.	.	.	.	.	.	.	.	.	.	.	.	.	.	.	.	.	.	.	.	.	.	.	.	.	.	.	.	0.000567408	.	.	.	.	0.000301787	.	.	.	.	.	.	.	.	.
Bacteria-Proteobacteria-Gammaproteobacteria-Pseudomonadales-Pseudomonadaceae-Pseudomonas-Pseudomonas stutzeri DSM 10701	.	.	.	.	.	.	.	.	.	.	.	.	.	.	.	.	.	.	.	.	.	.	.	.	.	.	.	.	.	.	.	.	.	.	0.000113482	.	.	.	.	0.000241429	.	.	.	.	.	.	.	.	.
Bacteria-Proteobacteria-Gammaproteobacteria-Pseudomonadales-Pseudomonadaceae-Pseudomonas-Pseudomonas stutzeri RCH2	.	.	.	.	.	.	.	.	.	.	.	.	.	.	.	.	.	.	.	.	.	.	.	.	.	.	.	.	.	.	.	.	.	.	0.000226963	.	.	.	.	0.000120715	.	.	.	.	.	.	.	.	.
Bacteria-Proteobacteria-Gammaproteobacteria-Pseudomonadales-Pseudomonadaceae-Pseudomonas-Pseudomonas synxantha	.	.	.	.	.	.	.	.	.	.	.	.	.	.	.	.	.	.	.	.	.	.	.	.	.	.	.	.	.	.	.	.	.	.	.	.	.	.	.	.	.	.	.	.	.	.	.	.	.
Bacteria-Proteobacteria-Gammaproteobacteria-Pseudomonadales-Pseudomonadaceae-Pseudomonas-Pseudomonas syringae pv. actinidiae str. Shaanxi_M228	.	.	.	.	.	.	.	.	.	.	.	.	.	.	.	.	.	.	.	.	.	.	.	.	.	.	.	.	.	9.91719e-05	.	.	.	.	.	.	.	.	.	.	.	.	.	.	.	.	.	.	.
Bacteria-Proteobacteria-Gammaproteobacteria-Salinisphaerales	.	.	.	.	.	.	.	.	.	.	.	.	.	.	.	.	.	.	.	.	.	.	.	.	.	.	4.7201e-05	.	.	.	.	.	.	.	.	.	.	.	.	.	.	.	.	.	.	0.00017452	.	.	.
Bacteria-Proteobacteria-Gammaproteobacteria-Vibrionales-Vibrionaceae-Vibrio-Vibrio diabolicus	.	.	.	.	.	.	.	.	.	.	.	.	.	.	.	.	.	.	.	.	.	.	.	.	.	.	.	.	.	.	.	.	.	.	.	.	.	.	.	.	.	.	.	.	.	0.00017452	.	.	.
Bacteria-Proteobacteria-Gammaproteobacteria-Xanthomonadales-Xanthomonadaceae-Pseudoxanthomonas	.	.	.	.	.	.	0.000284738	.	.	.	.	.	.	.	.	.	.	.	.	.	.	.	.	.	.	.	.	.	.	.	.	.	.	.	.	.	.	.	.	.	.	.	.	.	.	.	.	.	.
Bacteria-Proteobacteria-Gammaproteobacteria-Xanthomonadales-Xanthomonadaceae-Pseudoxanthomonas-Pseudoxanthomonas suwonensis 11-1	.	.	.	.	0.000512295	.	.	.	.	.	.	.	.	.	.	.	.	.	.	.	.	.	.	.	.	.	.	.	.	.	.	.	.	.	.	.	.	.	.	6.03573e-05	.	.	.	.	.	.	.	.	.
Bacteria-Proteobacteria-Gammaproteobacteria-Xanthomonadales-Xanthomonadaceae-Stenotrophomonas	.	.	.	.	.	5.63476e-05	.	.	.	.	.	.	.	.	.	.	.	.	.	.	3.28224e-05	.	.	.	.	.	.	.	.	.	.	.	.	.	.	.	.	.	.	.	.	.	.	.	.	.	.	.	.
Bacteria-Spirochaetes-Spirochaetia-Spirochaetales-Spirochaetaceae-Treponema	.	.	.	.	.	.	.	.	.	.	.	.	.	.	.	.	.	.	.	.	.	.	.	.	.	.	.	.	.	.	.	.	.	.	.	.	.	.	.	.	.	8.35422e-05	.	.	.	.	.	.	.
Cloning vector pKL13	.	.	.	.	.	.	.	.	.	.	.	.	.	.	.	.	.	.	.	.	.	.	.	.	.	.	.	.	.	.	.	.	.	.	.	.	.	.	.	.	.	.	.	.	.	.	.	.	.
Eukaryota	.	.	.	.	.	.	.	.	.	.	.	.	.	.	.	.	.	.	.	.	.	.	.	.	.	.	.	.	.	.	.	.	.	.	0.000113482	.	.	.	.	.	.	.	.	.	.	.	.	.	.
Eukaryota-Apicomplexa-Conoidasida-Eucoccidiorida	.	.	.	.	.	.	.	.	.	.	2.29901e-05	.	.	.	.	.	.	.	.	.	.	.	.	.	.	.	.	.	.	.	.	.	.	.	.	.	.	.	.	.	.	.	.	.	.	.	.	.	.
Eukaryota-Fungi-Ascomycota	.	.	.	.	.	.	.	.	.	.	2.29901e-05	.	.	.	.	.	.	.	.	.	.	.	.	.	.	.	.	.	.	.	.	.	.	.	.	.	.	.	.	.	.	.	.	.	.	.	.	.	.
Eukaryota-Fungi-Ascomycota-Dothideomycetes-Pleosporales-Astrosphaeriellaceae	.	.	.	.	.	.	.	.	.	.	.	.	.	.	.	.	.	.	0.00989283	.	.	.	.	.	.	.	.	.	.	.	.	.	.	.	.	.	.	.	.	.	.	.	.	.	.	.	.	.	.
Eukaryota-Fungi-Ascomycota-Dothideomycetes-Pleosporales-Astrosphaeriellaceae-Pithomyces-Pithomyces chartarum	.	.	.	.	.	.	.	.	.	.	.	.	.	.	.	.	.	.	0.00618302	.	.	.	.	.	.	.	.	.	.	.	.	.	.	.	.	.	.	.	.	.	.	.	.	.	.	.	.	.	.
Eukaryota-Fungi-Ascomycota-Dothideomycetes-Pleosporales-Coniothyriaceae	.	.	.	.	.	.	.	.	.	.	.	.	.	.	.	.	.	.	0.00865622	.	.	.	.	.	.	.	.	.	.	.	.	.	.	.	.	.	.	.	.	.	.	.	.	.	.	.	.	.	.
Eukaryota-Fungi-Ascomycota-Dothideomycetes-Pleosporales-Coniothyriaceae-Coniothyrium	.	.	.	.	.	.	.	.	.	.	.	.	.	.	.	.	.	.	0.00370981	.	.	.	.	.	.	.	.	.	.	.	.	.	.	.	.	.	.	.	.	.	.	.	.	.	.	.	.	.	.
Eukaryota-Fungi-Ascomycota-Dothideomycetes-Pleosporales-Coniothyriaceae-Coniothyrium-Coniothyrium glycines	.	.	.	.	.	.	.	.	.	.	.	.	.	.	.	.	.	.	0.00535862	.	.	.	.	.	.	.	.	.	.	.	.	.	.	.	.	.	.	.	.	.	.	.	.	.	.	.	.	.	.
Eukaryota-Fungi-Ascomycota-Dothideomycetes-Pleosporales-Didymellaceae	.	.	.	.	.	.	.	.	.	.	.	.	.	.	.	.	.	.	0.00494641	.	.	.	.	.	.	.	.	.	.	.	.	.	.	.	.	.	.	.	.	.	.	.	.	.	.	.	.	.	.
Eukaryota-Fungi-Ascomycota-Dothideomycetes-Pleosporales-Didymellaceae-Ascochyta	.	.	.	.	.	.	.	.	.	.	.	.	.	.	.	.	.	.	0.00370981	.	.	.	.	.	.	.	.	.	.	.	.	.	.	.	.	.	.	.	.	.	.	.	.	.	.	.	.	.	.
Eukaryota-Fungi-Ascomycota-Dothideomycetes-Pleosporales-Didymellaceae-Didymella	.	.	.	.	.	.	.	.	.	.	.	.	.	.	.	.	.	.	0.00247321	.	.	.	.	.	.	.	.	.	.	.	.	.	.	.	.	.	.	.	.	.	.	.	.	.	.	.	.	.	.
Eukaryota-Fungi-Ascomycota-Dothideomycetes-Pleosporales-Didymellaceae-Didymella-Didymella pinodes	.	.	.	.	.	.	.	.	.	.	.	.	.	.	.	.	.	.	0.000412201	.	.	.	.	.	.	.	.	.	.	.	.	.	.	.	.	.	.	.	.	.	.	.	.	.	.	.	.	.	.
Eukaryota-Fungi-Ascomycota-Dothideomycetes-Pleosporales-Didymosphaeriaceae	.	.	.	.	.	.	.	.	.	.	.	.	.	.	.	.	.	.	0.0107172	.	.	.	.	.	.	.	.	.	.	.	.	.	.	.	.	.	.	.	.	.	.	.	.	.	.	.	.	.	.
Eukaryota-Fungi-Ascomycota-Dothideomycetes-Pleosporales-Didymosphaeriaceae-Bimuria-Bimuria novae-zelandiae	.	.	.	.	.	.	.	.	.	.	.	.	.	.	.	.	.	.	0.000824402	.	.	.	.	.	.	.	.	.	.	.	.	.	.	.	.	.	.	.	.	.	.	.	.	.	.	.	.	.	.
Eukaryota-Fungi-Ascomycota-Dothideomycetes-Pleosporales-Leptosphaeriaceae	.	.	.	.	.	.	.	.	.	.	.	.	.	.	.	.	.	.	0.0189613	.	.	.	.	.	.	.	.	.	.	.	.	.	.	.	.	.	.	.	.	.	.	.	.	.	.	.	.	.	.
Eukaryota-Fungi-Ascomycota-Dothideomycetes-Pleosporales-Leptosphaeriaceae-Leptosphaeria	.	.	.	.	.	.	.	.	.	.	.	.	.	.	.	.	.	.	0.00824402	.	.	.	.	.	.	.	.	.	.	.	.	.	.	.	.	.	.	.	.	.	.	.	.	.	.	.	.	.	.
Eukaryota-Fungi-Ascomycota-Dothideomycetes-Pleosporales-Leptosphaeriaceae-Leptosphaeria-Leptosphaeria biglobosa 'brassicae' group	.	.	.	.	.	.	.	.	.	.	.	.	.	.	.	.	.	.	0.0016488	.	.	.	.	.	.	.	.	.	.	.	.	.	.	.	.	.	.	.	.	.	.	.	.	.	.	.	.	.	.
Eukaryota-Fungi-Ascomycota-Dothideomycetes-Pleosporales-Leptosphaeriaceae-Leptosphaeria-Leptosphaeria maculans 'lepidii' group	.	.	.	.	.	.	.	.	.	.	.	.	.	.	.	.	.	.	0.0012366	.	.	.	.	.	.	.	.	.	.	.	.	.	.	.	.	.	.	.	.	.	.	.	.	.	.	.	.	.	.
Eukaryota-Fungi-Ascomycota-Dothideomycetes-Pleosporales-Phaeosphaeriaceae-Parastagonospora	.	.	.	.	.	.	.	.	.	.	.	.	.	.	.	.	.	.	0.0173124	.	.	.	.	.	.	.	.	.	.	.	.	.	.	.	.	.	.	.	.	.	.	.	.	.	.	.	.	.	.
Eukaryota-Fungi-Ascomycota-Dothideomycetes-Pleosporales-Phaeosphaeriaceae-Parastagonospora-Parastagonospora nodorum	.	.	.	.	.	.	.	.	.	.	.	.	.	.	.	.	.	.	0.000412201	.	.	.	.	.	.	.	.	.	.	.	.	.	.	.	.	.	.	.	.	.	.	.	.	.	.	.	.	.	.
Eukaryota-Fungi-Ascomycota-Dothideomycetes-Pleosporales-Pleosporaceae	.	.	.	.	.	.	.	.	.	.	.	.	.	.	.	.	.	.	0.0713108	.	.	.	.	.	.	.	.	.	.	.	.	.	.	.	.	.	.	.	.	.	.	.	.	.	.	.	.	.	.
Eukaryota-Fungi-Ascomycota-Dothideomycetes-Pleosporales-Pleosporaceae-Alternaria-Alternaria alternata	.	.	.	.	.	.	.	.	.	.	.	.	.	.	.	.	.	.	.	.	.	.	.	.	.	.	.	.	.	.	.	.	.	.	.	.	.	0.00130378	.	.	.	.	.	.	.	.	.	.	.
Eukaryota-Fungi-Ascomycota-Dothideomycetes-Pleosporales-Pleosporaceae-Bipolaris	.	.	.	.	.	.	.	.	.	.	.	.	.	.	.	.	.	.	0.0255565	.	.	.	.	.	.	.	.	.	.	.	.	.	.	.	.	.	.	.	.	.	.	.	.	.	.	.	.	.	.
Eukaryota-Fungi-Ascomycota-Dothideomycetes-Pleosporales-Pleosporaceae-Bipolaris-Bipolaris cookei	.	.	.	.	.	.	.	.	.	.	.	.	.	.	.	.	.	.	0.0111294	.	.	.	.	.	.	.	.	.	.	.	.	.	.	.	.	.	.	.	.	.	.	.	.	.	.	.	.	.	.
Eukaryota-Fungi-Ascomycota-Dothideomycetes-Pleosporales-Pleosporaceae-Stemphylium	.	.	.	.	.	.	.	.	.	.	.	.	.	.	.	.	.	.	0.0193735	.	.	.	.	.	.	.	.	.	.	.	.	.	.	.	.	.	.	.	.	.	.	.	.	.	.	.	.	.	.
Eukaryota-Fungi-Ascomycota-Dothideomycetes-Pleosporales-Shiraia	.	.	.	.	.	.	.	.	.	.	.	.	.	.	.	.	.	.	0.0016488	.	.	.	.	.	.	.	.	.	.	.	.	.	.	.	.	.	.	.	.	.	.	.	.	.	.	.	.	.	.
Eukaryota-Fungi-Ascomycota-Dothideomycetes-Pleosporales-Shiraia-Shiraia bambusicola	.	.	.	.	.	.	.	.	.	.	.	.	.	.	.	.	.	.	0.00247321	.	.	.	.	.	.	.	.	.	.	.	.	.	.	.	.	.	.	.	.	.	.	.	.	.	.	.	.	.	.
Eukaryota-Fungi-Ascomycota-Eurotiomycetes-Chaetothyriales-Herpotrichiellaceae	.	.	.	.	.	.	.	.	.	.	.	.	.	0.000277316	.	.	.	.	0.000824402	.	.	.	.	.	.	.	.	.	.	.	.	.	.	.	.	.	.	.	.	.	.	.	.	.	.	.	.	.	.
Eukaryota-Fungi-Ascomycota-Eurotiomycetes-Verrucariales-Verrucariaceae-Endocarpon-Endocarpon pusillum Z07020	.	.	.	.	.	.	.	.	.	.	.	.	.	.	.	.	.	.	.	.	.	.	.	.	.	3.55353e-05	.	.	.	.	.	.	.	.	.	.	.	.	.	.	.	.	.	.	.	.	.	.	.
Eukaryota-Fungi-Ascomycota-Lecanoromycetes-Lecanorales-Parmeliaceae	.	.	.	.	.	.	.	.	.	.	.	.	.	.	.	.	.	.	0.00288541	.	.	.	.	.	.	.	.	.	.	.	.	.	.	.	.	.	.	.	.	.	.	.	.	.	.	0.00017452	.	.	.
Eukaryota-Fungi-Ascomycota-Lecanoromycetes-Peltigerales	.	.	.	.	.	.	.	.	.	.	.	.	.	.	.	.	.	.	0.0016488	.	.	.	.	.	.	.	.	.	.	.	.	.	.	.	.	.	.	.	.	.	.	.	.	.	.	.	.	.	.
Eukaryota-Fungi-Ascomycota-Leotiomycetes-Helotiales-Sclerotiniaceae	.	.	.	.	.	.	.	.	.	.	.	.	.	.	.	.	.	.	0.00329761	.	.	.	.	.	.	.	.	.	.	.	.	.	.	.	.	.	.	.	.	.	.	.	.	.	.	.	.	.	.
Eukaryota-Fungi-Ascomycota-Leotiomycetes-Pseudeurotiaceae	.	.	.	.	.	.	.	.	.	.	.	.	.	.	.	.	.	.	0.00206101	.	.	.	.	.	.	.	.	.	.	.	.	.	.	.	.	.	.	.	.	.	.	.	.	.	.	.	.	.	.
Eukaryota-Fungi-Ascomycota-Pezizomycetes-Pezizales	.	.	.	.	.	.	.	.	.	.	.	.	.	.	.	.	.	.	0.0016488	.	.	.	.	.	.	.	.	.	.	.	.	.	.	.	.	.	.	.	.	.	.	.	.	.	.	.	.	.	.
Eukaryota-Fungi-Ascomycota-Saccharomycetes-Saccharomycetales	.	.	.	.	.	.	.	.	.	.	.	.	.	.	.	.	.	.	0.000412201	.	.	.	.	.	.	.	.	.	.	.	.	.	.	.	.	.	.	.	.	.	.	.	.	.	.	.	.	.	.
Eukaryota-Fungi-Ascomycota-Sordariomycetes	.	.	.	.	.	.	.	.	.	.	.	.	.	.	.	.	.	.	.	.	.	.	.	.	.	.	.	.	.	.	.	.	.	.	.	.	.	.	.	.	.	.	.	.	.	.	.	.	.
Eukaryota-Fungi-Ascomycota-Sordariomycetes-Coniochaetales-Coniochaetaceae-Coniochaeta-Coniochaeta hoffmannii	.	.	.	.	.	.	.	.	.	.	.	.	.	.	.	.	0.000601323	.	.	.	.	.	.	.	.	3.55353e-05	.	.	.	.	.	.	.	.	.	.	.	.	.	.	.	.	.	.	.	.	.	.	.
Eukaryota-Fungi-Ascomycota-Sordariomycetes-Coniochaetales-Coniochaetaceae-Coniochaeta-Coniochaeta rosae	.	.	.	.	.	.	.	.	.	.	2.29901e-05	.	.	.	.	.	.	.	.	.	3.28224e-05	.	.	.	.	.	.	.	.	.	.	.	.	.	.	.	.	.	.	.	.	.	.	.	.	.	.	.	.
Eukaryota-Fungi-Ascomycota-Sordariomycetes-Diaporthales	.	.	.	.	.	.	.	.	.	.	.	.	.	.	.	.	.	.	0.0016488	.	.	.	.	.	.	.	.	.	.	.	.	.	.	.	.	.	.	.	.	.	.	.	.	.	.	.	.	.	.
Eukaryota-Fungi-Ascomycota-Sordariomycetes-Diaporthales-Cryphonectriaceae-Chrysoporthe	.	.	.	.	.	.	.	.	.	.	.	.	.	.	.	.	.	.	0.000824402	.	.	.	.	.	.	.	.	.	.	.	.	.	.	.	.	.	.	.	.	.	.	.	.	.	.	.	.	.	.
Eukaryota-Fungi-Ascomycota-Sordariomycetes-Hypocreales-Clavicipitaceae-Epichloe	.	.	.	.	.	.	.	.	.	.	.	.	.	.	.	.	.	.	.	.	.	.	.	.	.	3.55353e-05	.	.	.	.	.	.	.	.	.	.	.	.	.	.	.	.	.	.	.	.	.	.	.
Eukaryota-Fungi-Ascomycota-Sordariomycetes-Hypocreales-Cordycipitaceae-Cordyceps	.	.	.	.	.	.	.	.	.	.	.	.	.	.	.	.	.	.	.	.	3.28224e-05	.	.	.	.	3.55353e-05	.	.	.	.	.	.	.	.	.	.	.	.	.	.	.	.	.	.	.	.	.	.	.
Eukaryota-Fungi-Ascomycota-Sordariomycetes-Hypocreales-Nectriaceae-Fusarium-[Nectria] haematococca mpVI 77-13-4	.	.	.	.	.	.	.	0.0214286	.	.	.	.	6.05437e-05	.	.	.	.	.	.	.	.	.	.	.	.	.	.	.	.	.	.	.	.	.	.	.	.	.	.	.	.	.	.	.	.	.	.	.	.
Eukaryota-Fungi-Ascomycota-Sordariomycetes-Hypocreales-Ophiocordycipitaceae-Hirsutella	.	.	.	.	.	.	.	.	.	.	.	.	.	.	.	.	.	.	0.00206101	.	.	.	.	.	.	.	.	.	.	.	.	.	.	.	.	.	.	.	.	.	.	.	.	.	.	.	.	.	.
Eukaryota-Fungi-Ascomycota-Sordariomycetes-Hypocreales-Ophiocordycipitaceae-Purpureocillium	.	.	.	.	.	.	.	.	.	.	.	.	.	0.000277316	.	.	.	.	.	.	.	.	.	.	.	.	.	.	.	.	.	.	.	.	.	.	.	.	.	.	.	.	.	.	.	.	.	.	.
Eukaryota-Fungi-Ascomycota-Sordariomycetes-Magnaporthales-Pyriculariaceae	.	.	.	.	.	.	.	.	.	.	2.29901e-05	.	.	.	.	.	.	.	.	.	3.28224e-05	.	.	.	.	.	.	.	.	.	.	.	.	.	.	.	.	.	.	.	.	.	.	.	.	.	.	.	.
Eukaryota-Fungi-Ascomycota-Sordariomycetes-Microascales-Microascaceae	.	.	.	.	.	.	.	.	.	.	.	.	.	.	.	.	.	.	0.000412201	.	.	.	.	.	.	.	.	.	.	.	.	.	.	.	.	.	.	.	.	.	.	.	.	.	.	.	.	.	.
Eukaryota-Fungi-Ascomycota-Sordariomycetes-Sordariales-Chaetomiaceae-Chaetomium-Chaetomium globosum	.	.	.	.	.	.	.	.	.	.	2.29901e-05	.	.	.	.	.	.	.	.	.	.	.	.	.	4.77623e-05	.	.	.	.	.	.	.	.	.	.	.	.	.	.	.	.	.	.	.	.	.	.	.	.
Eukaryota-Fungi-Ascomycota-Sordariomycetes-Sordariales-Chaetomiaceae-Corynascus-Corynascus verrucosus	.	.	.	6.36213e-05	.	.	.	.	.	.	.	.	.	.	.	.	.	.	.	.	.	.	.	.	.	.	.	.	.	.	.	.	.	.	.	.	.	.	.	.	.	.	.	.	.	.	.	.	.
Eukaryota-Fungi-Ascomycota-Sordariomycetes-Sordariales-Chaetomiaceae-Podospora-Podospora anserina S mat+	.	.	.	.	.	.	.	.	.	.	.	.	.	.	.	.	.	.	.	.	.	.	.	.	.	.	.	.	.	.	.	.	.	.	.	.	.	.	.	.	.	.	.	.	.	.	.	.	.
Eukaryota-Fungi-Ascomycota-Sordariomycetes-Sordariales-Chaetomiaceae-Thermothielavioides-Thermothielavioides terrestris NRRL 8126	.	.	.	.	.	.	.	.	0.000218771	.	.	.	.	.	.	.	.	.	.	.	.	.	.	.	.	.	.	.	.	.	.	.	.	.	.	.	.	.	.	.	.	.	.	.	.	.	.	.	.
Eukaryota-Fungi-Ascomycota-Sordariomycetes-Sordariales-Sordariaceae-Neurospora-Neurospora crassa	.	.	.	.	.	.	.	.	.	.	.	.	.	.	.	.	.	.	0.00206101	.	.	.	.	.	.	.	.	.	.	.	.	.	.	.	.	.	.	.	.	.	.	.	.	.	.	.	.	.	.
Eukaryota-Fungi-Basidiomycota-Agaricomycetes-Polyporales-Polyporaceae	.	.	.	.	.	.	.	.	.	.	.	.	.	.	.	.	.	.	0.00494641	.	.	.	.	.	.	.	.	.	.	.	.	.	.	.	.	.	.	.	.	.	.	.	.	.	.	.	.	.	.
Eukaryota-Fungi-Basidiomycota-Agaricomycetes-Polyporales-Polyporaceae-Trametes	.	.	.	.	.	.	.	.	.	.	.	.	.	.	.	.	.	.	0.0012366	.	.	.	.	.	.	.	.	.	.	.	.	.	.	.	.	.	.	.	.	.	.	.	.	.	.	.	.	.	.
Eukaryota-Fungi-Basidiomycota-Ustilaginomycetes-Ustilaginales	.	.	.	.	.	.	.	.	.	.	.	.	.	0.000554631	.	.	.	.	0.000824402	.	.	.	.	.	.	.	.	.	.	.	.	.	.	.	.	.	.	.	.	.	.	.	.	.	.	.	.	.	.
Eukaryota-Metazoa-Chordata-Actinopteri	.	.	.	6.36213e-05	.	.	.	.	.	.	.	.	.	.	.	.	.	.	.	.	.	.	.	.	.	.	.	.	.	.	.	.	.	.	.	.	.	.	.	.	.	.	.	.	.	.	.	.	.
Eukaryota-Metazoa-Chordata-Actinopteri-Blenniiformes	.	.	.	.	0.000512295	.	.	.	.	.	.	.	.	.	.	.	.	.	.	.	.	.	.	.	.	.	.	.	.	.	.	.	.	3.90137e-05	.	.	.	.	.	.	.	.	.	.	.	.	.	.	.
Eukaryota-Metazoa-Chordata-Actinopteri-Cypriniformes-Cyprinidae-Cyprinus	.	.	.	.	.	.	.	.	.	.	2.29901e-05	.	.	.	.	.	.	.	.	.	.	0.000490196	.	.	.	.	.	.	.	.	.	.	.	.	.	.	.	.	.	.	.	.	.	.	.	.	.	.	.
Eukaryota-Metazoa-Chordata-Amphibia-Anura	.	.	.	6.36213e-05	.	.	.	.	.	.	.	.	.	.	.	.	.	.	.	.	.	.	.	.	.	.	.	.	.	.	.	.	.	.	.	.	.	.	.	.	.	.	0.000330469	.	.	.	.	.	.
Eukaryota-Metazoa-Chordata-Mammalia	.	8.41255e-05	.	.	.	.	.	.	.	.	.	.	.	.	5.13189e-05	.	.	.	.	.	.	.	.	.	.	.	.	.	.	.	.	.	.	.	.	.	.	.	.	.	.	.	.	.	.	.	.	.	.
Eukaryota-Metazoa-Chordata-Mammalia-Artiodactyla-Bovidae-Ovis-Ovis canadensis canadensis	.	.	.	.	.	5.63476e-05	.	.	.	.	.	.	6.05437e-05	.	.	.	.	.	.	.	.	.	.	.	.	.	.	.	.	.	.	.	.	.	.	.	.	.	.	.	.	.	.	.	.	.	.	.	.
Eukaryota-Metazoa-Chordata-Mammalia-Carnivora-Ursidae	.	.	.	.	.	.	.	.	.	.	.	.	.	.	.	.	.	.	.	.	.	.	.	.	.	.	.	.	.	.	.	.	.	.	.	.	.	.	.	.	.	.	.	.	.	.	.	.	.
Eukaryota-Metazoa-Chordata-Mammalia-Chiroptera	.	.	.	.	.	.	.	.	.	.	.	.	.	.	.	.	.	.	.	.	.	.	.	.	.	.	.	.	.	.	.	.	0.000888099	.	.	.	.	.	.	.	.	.	.	.	.	.	.	.	.
Eukaryota-Metazoa-Chordata-Mammalia-Chrysochloridae	.	.	.	.	.	.	.	.	.	.	.	.	.	.	.	.	.	.	.	.	.	.	.	.	.	.	4.7201e-05	.	.	.	.	.	.	.	.	.	.	.	.	.	.	.	.	.	.	.	.	.	.
Eukaryota-Metazoa-Chordata-Mammalia-Dermoptera	6.50745e-05	.	.	.	.	.	.	0.00238095	.	.	.	.	.	.	.	.	.	.	.	.	.	.	.	.	.	.	.	.	.	.	.	.	.	.	.	.	.	.	.	.	.	.	.	.	.	.	.	.	.
Eukaryota-Metazoa-Chordata-Mammalia-Rodentia-Muridae-Mus-Mus musculus	.	.	.	.	.	.	.	.	.	.	.	.	.	.	.	.	.	.	.	.	.	.	.	.	.	.	.	.	.	.	.	.	.	.	.	.	.	.	.	.	.	.	.	.	.	.	.	.	6.94444e-05
Eukaryota-Metazoa-Nematoda-Chromadorea-Rhabditida	.	.	.	.	.	.	.	.	.	.	.	.	.	.	.	.	.	.	.	.	3.28224e-05	.	.	.	.	.	.	.	.	.	.	.	.	.	.	.	.	.	.	.	.	.	.	.	.	.	.	.	.
Eukaryota-Viridiplantae-Streptophyta-Magnoliopsida-Asparagales-Amaryllidaceae	.	.	.	.	.	.	0.000284738	.	.	.	.	.	.	.	.	0.00705755	.	.	.	.	.	.	.	.	.	.	.	.	.	.	.	.	.	.	.	.	.	.	.	.	.	.	.	.	.	.	.	.	.
Eukaryota-Viridiplantae-Streptophyta-Magnoliopsida-Asparagales-Amaryllidaceae-Allium-Allium cepa	.	.	.	.	.	.	.	.	.	0.000113417	.	.	.	.	.	0.00199059	.	.	.	.	.	.	.	.	.	.	.	.	.	.	.	.	.	.	.	.	.	.	.	.	.	.	.	.	.	.	.	.	.
Eukaryota-Viridiplantae-Streptophyta-Magnoliopsida-Fabales-Fabaceae	.	.	.	.	.	.	0.000284738	.	.	.	.	.	.	.	0.000102638	.	.	.	.	.	.	.	.	.	.	.	.	.	.	.	.	.	.	.	.	.	.	.	.	.	.	.	.	.	.	.	.	.	.
Eukaryota-Viridiplantae-Streptophyta-Magnoliopsida-Malvales-Malvaceae-Gossypium	.	.	.	6.36213e-05	.	.	.	.	.	.	.	.	.	.	.	.	.	.	.	.	.	.	.	.	.	.	.	.	.	.	.	.	.	3.90137e-05	.	.	.	.	.	.	.	.	.	.	.	.	.	.	.
Eukaryota-Viridiplantae-Streptophyta-Magnoliopsida-Poales-Poaceae-Triticum	.	.	.	.	0.000512295	.	.	.	.	.	.	.	.	.	.	.	.	.	.	.	.	.	.	.	.	.	.	.	.	.	.	.	.	.	.	.	.	.	.	.	.	.	.	.	.	.	.	.	.
Eukaryota-Viridiplantae-Streptophyta-Magnoliopsida-Rosales-Rhamnaceae-Ziziphus	.	.	.	.	.	.	.	.	.	.	.	.	.	.	.	.	.	.	.	.	.	.	.	.	.	.	.	.	.	.	.	.	.	.	.	.	.	.	.	.	.	.	.	.	.	.	.	.	.
Eukaryota-Viridiplantae-Streptophyta-Magnoliopsida-Solanales-Solanaceae	.	.	.	.	.	.	.	0.0047619	.	.	.	.	.	.	.	.	.	.	.	.	.	.	.	.	.	.	.	.	.	.	.	.	.	.	.	.	.	.	.	.	.	.	.	.	.	.	.	.	.
Eukaryota-Viridiplantae-Streptophyta-Pinopsida-Pinales	.	.	0.00424628	6.36213e-05	.	.	.	.	.	.	.	.	.	.	.	.	.	.	.	.	.	.	.	.	.	.	.	.	.	.	.	.	.	.	.	.	.	.	.	.	.	.	.	.	.	.	.	.	.
Eukaryota-Viridiplantae-Streptophyta-Pinopsida-Pinales-Pinaceae	.	.	0.00212314	.	.	.	.	.	.	.	.	.	.	.	.	.	.	.	0.000824402	.	.	.	.	.	.	.	.	.	.	.	.	.	.	.	.	.	.	.	.	.	.	.	.	.	.	.	.	.	.
Shuttle vector PG106	.	.	.	.	.	.	.	.	.	.	.	.	.	.	.	.	.	.	.	.	.	.	.	.	.	.	.	.	.	.	.	.	.	.	.	.	.	.	.	.	.	.	.	.	.	.	.	.	.
Viruses-Caudovirales-Siphoviridae-Biseptimavirus-Staphylococcus phage SA345ruMSSAST8	.	.	.	.	.	.	.	.	.	0.000113417	.	.	.	.	.	0.000180963	.	.	.	.	.	.	.	.	.	.	.	.	.	.	.	.	.	.	.	.	.	.	.	.	.	.	.	.	.	.	.	.	.
Viruses-Caudovirales-Siphoviridae-Triavirus	.	.	.	.	.	.	.	.	.	0.000113417	.	.	.	.	.	.	.	.	.	.	.	.	.	.	.	.	.	.	.	.	.	.	.	.	.	.	.	.	.	.	.	.	.	.	.	.	.	.	.
Viruses-Herpesvirales-Herpesviridae-Lymphocryptovirus-Human gammaherpesvirus 4	.	.	.	.	.	.	.	.	.	.	.	.	.	.	.	.	.	.	0.000412201	.	.	.	.	.	.	.	.	.	.	.	.	.	.	.	.	.	.	.	.	.	.	.	0.000330469	.	.	.	.	.	.
Bacteria-Actinobacteria-Actinobacteria-Corynebacteriales-Corynebacteriaceae-Corynebacterium-Corynebacterium diphtheriae VA01	.	.	.	.	.	.	.	.	.	.	.	.	.	.	.	.	.	.	0.000412201	.	.	.	.	.	.	.	.	.	.	.	.	.	0.000888099	.	.	.	.	.	.	0.000120715	.	.	.	.	.	.	.	.	.
Bacteria-Actinobacteria-Actinobacteria-Corynebacteriales-Corynebacteriaceae-Corynebacterium-Corynebacterium jeikeium	.	.	.	.	.	.	.	.	0.000218771	.	.	.	.	.	.	.	.	.	.	.	.	.	.	.	.	.	.	.	.	.	.	.	.	.	.	0.00105152	.	.	.	.	.	.	.	.	.	.	.	.	.
Bacteria-Actinobacteria-Actinobacteria-Micrococcales-Cellulomonadaceae	.	.	.	.	.	.	.	.	.	.	.	.	.	.	.	.	.	0.000328731	.	.	.	.	.	.	.	.	.	.	.	.	.	.	.	.	.	.	.	.	.	.	.	.	.	.	.	.	.	.	.
Bacteria-Actinobacteria-Actinobacteria-Micrococcales-Cellulomonadaceae-Cellulomonas	.	.	.	.	0.000512295	.	.	.	.	.	.	.	.	.	.	.	.	.	.	.	.	.	.	.	.	.	.	.	.	.	.	.	.	.	.	.	.	.	.	.	.	.	.	.	.	.	.	.	.
Bacteria-Actinobacteria-Actinobacteria-Micrococcales-Dermabacteraceae	.	.	.	.	.	.	0.000569476	.	.	0.000226835	.	.	.	.	.	.	.	.	.	.	.	.	.	.	.	.	.	.	.	.	.	.	.	.	.	.	.	.	.	.	.	.	.	.	.	.	.	.	.
Bacteria-Actinobacteria-Actinobacteria-Micrococcales-Dermabacteraceae-Brachybacterium	.	.	.	.	.	.	.	.	.	0.000226835	.	.	6.05437e-05	.	5.13189e-05	.	.	.	.	.	.	.	.	.	.	.	.	.	.	.	.	.	.	.	.	.	.	.	.	.	.	.	.	.	.	.	.	.	.
Bacteria-Actinobacteria-Actinobacteria-Micrococcales-Microbacteriaceae	.	.	.	.	.	.	.	.	.	.	.	.	.	0.000277316	.	.	.	.	.	.	.	.	.	.	.	.	.	.	.	.	.	.	.	.	.	.	.	.	.	.	.	.	.	.	.	.	.	.	.
Bacteria-Actinobacteria-Actinobacteria-Micrococcales-Micrococcaceae-Kocuria-Kocuria palustris	.	.	.	.	.	.	.	.	.	0.000113417	.	.	.	.	.	0.000180963	.	.	.	.	.	.	.	.	.	.	.	.	.	.	.	.	.	.	.	.	.	.	.	.	.	.	.	.	.	.	.	.	6.94444e-05
Bacteria-Actinobacteria-Actinobacteria-Micrococcales-Promicromonosporaceae	.	.	.	.	.	.	0.000284738	.	.	.	.	.	.	.	.	.	.	.	.	.	.	.	.	.	.	.	.	.	.	.	.	.	.	.	.	.	.	.	.	.	.	.	.	.	.	.	.	.	.
Bacteria-Actinobacteria-Actinobacteria-Propionibacteriales-Nocardioidaceae	.	.	.	.	0.000512295	.	.	.	.	.	.	.	.	.	.	.	0.000601323	.	.	.	.	.	.	.	.	.	.	.	.	.	.	.	.	.	.	.	.	.	.	.	.	.	.	.	.	0.00034904	.	.	.
Bacteria-Actinobacteria-Actinobacteria-Propionibacteriales-Propionibacteriaceae-Cutibacterium-Cutibacterium acnes TypeIA2 P.acn33	.	.	.	.	.	.	.	.	.	.	.	.	.	.	.	.	.	.	.	.	.	.	.	.	.	.	.	3.92234e-05	.	.	.	.	.	.	.	.	.	.	.	.	.	0.000334169	.	.	.	.	.	.	.
Bacteria-Actinobacteria-Actinobacteria-Propionibacteriales-Propionibacteriaceae-Cutibacterium-Cutibacterium granulosum	.	.	.	.	.	.	.	.	.	.	.	.	.	.	.	.	.	.	.	.	.	.	.	.	.	.	.	.	.	.	.	.	.	3.90137e-05	.	.	.	.	.	.	.	.	.	.	.	.	.	.	.
Bacteria-Actinobacteria-Actinobacteria-Propionibacteriales-Propionibacteriaceae-Tessaracoccus-Tessaracoccus flavus	.	.	.	.	.	.	.	.	.	.	.	.	.	.	.	.	.	.	.	.	.	.	5.55926e-05	.	.	.	.	.	.	.	.	.	.	.	.	.	.	.	.	.	.	8.35422e-05	.	.	.	.	.	.	.
Bacteria-Actinobacteria-Actinobacteria-Propionibacteriales-Propionibacteriaceae-Tessaracoccus-Tessaracoccus sp. T2.5-30	.	.	.	.	.	.	.	.	.	0.000113417	.	.	.	.	.	.	.	.	.	.	.	.	.	.	.	.	.	.	.	.	.	.	.	.	.	.	.	.	.	.	.	.	.	.	.	.	.	.	.
Bacteria-Actinobacteria-Rubrobacteria-Rubrobacterales	.	.	.	.	.	.	.	.	.	.	.	.	.	.	.	.	.	.	.	.	.	.	.	.	.	.	.	.	.	.	.	.	.	.	0.000113482	.	.	.	.	.	.	.	.	.	0.00245098	.	.	.	.
Bacteria-Actinobacteria-Rubrobacteria-Rubrobacterales-Rubrobacteraceae-Rubrobacter	.	.	.	.	.	.	.	.	.	.	.	.	.	.	.	.	.	.	.	.	.	.	.	.	.	.	.	.	.	.	.	.	.	.	.	.	.	0.00065189	.	.	.	.	.	.	.	.	3.69495e-05	8.20715e-05	.
Bacteria-Bacteroidetes-Bacteroidia-Bacteroidales-Bacteroidaceae-Bacteroides-Bacteroides dorei	.	.	.	.	.	.	.	.	.	.	.	.	.	.	.	.	.	.	.	.	.	.	.	.	.	.	.	.	.	.	.	.	.	.	.	.	.	.	.	.	.	.	.	.	.	.	.	.	.
Bacteria-Bacteroidetes-Bacteroidia-Bacteroidales-Bacteroidaceae-Bacteroides-Bacteroides fragilis NCTC 9343	.	.	.	.	.	.	.	.	.	.	.	.	.	.	.	.	.	.	.	.	.	.	.	.	.	.	.	.	.	.	.	.	.	.	.	.	.	.	.	.	.	.	.	.	.	.	.	.	.
Bacteria-Bacteroidetes-Bacteroidia-Bacteroidales-Bacteroidaceae-Bacteroides-Bacteroides heparinolyticus	.	.	.	.	.	.	.	.	.	.	.	.	.	.	.	.	.	.	.	.	.	.	.	.	.	.	.	.	.	.	.	.	.	.	.	.	.	.	.	.	.	.	.	.	.	.	.	.	.
Bacteria-Bacteroidetes-Bacteroidia-Bacteroidales-Bacteroidaceae-Bacteroides-Bacteroides vulgatus	.	.	.	.	.	.	.	.	.	.	.	.	.	.	.	.	.	.	.	.	.	.	.	.	.	.	.	.	.	.	.	.	.	.	.	.	.	.	.	.	.	.	.	.	.	.	.	.	.
Bacteria-Bacteroidetes-Bacteroidia-Bacteroidales-Odoribacteraceae-Butyricimonas	.	.	.	.	.	.	.	.	.	.	.	.	.	.	.	.	.	.	.	.	.	.	.	.	.	.	.	.	.	.	.	.	.	.	.	.	.	.	.	.	.	.	.	.	.	.	.	.	.
Bacteria-Bacteroidetes-Bacteroidia-Bacteroidales-Porphyromonadaceae	.	.	.	.	.	.	.	.	.	.	.	.	.	.	.	.	.	.	.	.	.	.	.	.	.	.	.	.	.	.	.	.	.	.	.	.	.	.	.	.	.	.	.	0.000236016	.	.	.	.	.
Bacteria-Bacteroidetes-Bacteroidia-Bacteroidales-Porphyromonadaceae-Porphyromonas	.	.	.	.	.	.	0.000284738	.	.	.	.	.	.	.	.	.	.	.	.	.	.	.	.	.	.	.	.	.	.	.	.	.	.	.	.	.	.	.	.	.	.	.	.	.	.	.	.	.	.
Bacteria-Bacteroidetes-Bacteroidia-Bacteroidales-Prevotellaceae-Prevotella-Prevotella denticola	.	.	.	.	.	.	.	.	.	.	.	.	.	.	.	.	.	.	.	.	.	.	.	.	.	.	.	.	.	.	.	.	.	.	.	.	.	.	.	.	.	.	.	.	.	.	.	.	.
Bacteria-Bacteroidetes-Bacteroidia-Bacteroidales-Prevotellaceae-Prevotella-Prevotella fusca JCM 17724	.	.	.	.	.	.	.	.	.	.	.	.	.	.	.	.	.	.	.	.	.	.	.	.	.	.	.	.	.	.	.	.	.	.	.	.	.	.	.	.	.	.	.	.	.	.	.	.	.
Bacteria-Bacteroidetes-Bacteroidia-Bacteroidales-Prevotellaceae-Prevotella-Prevotella jejuni	.	.	.	.	.	5.63476e-05	.	.	.	0.000113417	.	.	.	.	.	.	.	.	.	.	.	.	.	.	.	.	.	.	.	.	.	.	.	.	.	.	.	.	.	.	.	.	.	.	.	.	.	.	.
Bacteria-Bacteroidetes-Bacteroidia-Bacteroidales-Prevotellaceae-Prevotella-Prevotella melaninogenica	.	.	.	.	.	.	.	.	.	.	.	.	.	.	.	.	.	.	.	.	.	.	.	.	.	.	.	.	.	.	.	.	.	.	.	.	.	.	.	.	.	0.000167084	.	.	.	.	.	.	.
Bacteria-Bacteroidetes-Bacteroidia-Bacteroidales-Prevotellaceae-Prevotella-Prevotella oris	.	.	.	.	.	.	.	.	.	.	.	.	6.05437e-05	.	.	.	.	.	.	.	.	.	.	.	.	.	.	.	.	.	.	.	.	.	.	.	.	.	.	.	.	.	.	.	.	.	.	.	.
Bacteria-Bacteroidetes-Bacteroidia-Bacteroidales-Prevotellaceae-Prevotella-Prevotella scopos JCM 17725	.	.	.	.	.	.	.	.	.	.	.	.	.	.	.	.	.	.	.	.	.	.	.	.	.	.	.	.	.	.	.	.	.	.	.	.	.	.	.	.	.	.	.	.	.	.	.	.	.
Bacteria-Bacteroidetes-Bacteroidia-Bacteroidales-Prevotellaceae-Prevotella-Prevotella sp. oral taxon 299 str. F0039	.	.	.	.	.	.	.	.	.	.	.	.	.	.	.	.	.	.	.	.	.	.	.	.	.	.	.	.	.	.	.	.	.	.	.	.	.	.	.	.	.	.	.	.	.	.	.	.	.
Bacteria-Bacteroidetes-Bacteroidia-Bacteroidales-Rikenellaceae-Alistipes-Alistipes finegoldii DSM 17242	.	8.41255e-05	.	.	.	.	.	.	.	.	.	.	.	.	.	.	.	.	.	.	.	.	.	.	.	.	.	.	.	.	.	.	.	.	.	.	.	.	.	.	.	.	.	.	.	.	.	.	.
Bacteria-Bacteroidetes-Bacteroidia-Bacteroidales-Rikenellaceae-Alistipes-Alistipes shahii WAL 8301	.	.	.	.	.	.	.	.	.	.	.	.	.	.	.	.	.	.	.	.	.	.	.	.	.	.	.	.	.	.	.	.	.	.	.	.	.	.	.	.	.	.	.	.	.	.	.	.	.
Bacteria-Bacteroidetes-Bacteroidia-Bacteroidales-Tannerellaceae	.	.	.	.	.	.	.	.	.	.	.	.	.	.	.	.	.	.	.	.	.	.	.	.	.	.	.	.	.	.	.	.	.	.	.	.	.	.	.	.	.	.	.	.	.	.	.	.	.
Bacteria-Bacteroidetes-Bacteroidia-Bacteroidales-Tannerellaceae-Parabacteroides	.	.	.	.	.	.	.	.	.	.	.	.	.	.	.	.	.	.	.	.	.	.	.	.	.	.	.	.	.	.	.	.	.	.	.	.	.	.	.	.	.	.	.	.	.	.	.	.	.
Bacteria-Firmicutes-Bacilli-Bacillales-Exiguobacterium-Exiguobacterium sp. AT1b	.	.	.	.	.	.	0.000284738	.	.	0.000113417	.	.	.	.	.	.	.	.	.	.	.	.	.	.	9.55247e-05	.	.	.	.	.	.	.	.	.	.	.	.	.	.	.	.	.	.	.	.	.	.	.	.
Bacteria-Firmicutes-Bacilli-Bacillales-Gemella-Gemella morbillorum	.	.	.	.	.	.	.	.	.	.	.	.	.	.	.	.	.	.	.	.	.	.	.	.	.	.	.	.	.	.	.	.	.	3.90137e-05	.	.	.	.	.	.	.	.	.	.	.	.	.	.	.
Bacteria-Firmicutes-Bacilli-Lactobacillales-Aerococcaceae-Aerococcus-Aerococcus urinaeequi	.	.	.	.	0.000512295	.	.	.	.	0.000113417	.	.	.	.	.	.	.	.	.	.	.	.	.	.	.	.	.	.	.	.	.	.	.	.	.	.	.	.	.	.	.	.	.	.	.	.	.	.	.
Bacteria-Firmicutes-Bacilli-Lactobacillales-Streptococcaceae-Streptococcus-Streptococcus anginosus subsp. whileyi MAS624	.	.	.	.	.	.	.	.	.	.	.	.	.	.	.	.	.	.	.	.	.	.	.	.	.	.	.	.	.	.	.	.	.	.	.	.	.	.	.	.	.	.	.	.	.	.	.	.	.
Bacteria-Firmicutes-Bacilli-Lactobacillales-Streptococcaceae-Streptococcus-Streptococcus canis	.	.	.	.	.	.	.	.	.	.	.	.	.	.	.	.	.	.	.	.	.	.	.	.	.	.	.	.	.	.	.	.	.	.	.	.	.	.	.	.	.	.	0.000660939	.	.	.	.	.	.
Bacteria-Firmicutes-Bacilli-Lactobacillales-Streptococcaceae-Streptococcus-Streptococcus gordonii	.	.	.	.	.	.	.	.	.	.	.	.	.	.	.	.	.	.	.	.	.	.	.	.	.	.	.	.	.	.	.	.	.	.	.	.	.	.	.	.	.	8.35422e-05	.	0.000236016	.	.	.	.	.
Bacteria-Firmicutes-Bacilli-Lactobacillales-Streptococcaceae-Streptococcus-Streptococcus gwangjuense	.	.	.	.	.	.	.	.	.	.	.	.	.	.	.	0.000180963	.	.	.	.	.	.	5.55926e-05	.	.	.	.	.	.	.	.	.	.	.	.	.	.	.	.	.	.	0.000167084	.	.	.	.	.	.	.
Bacteria-Firmicutes-Bacilli-Lactobacillales-Streptococcaceae-Streptococcus-Streptococcus mutans	.	.	.	.	.	.	.	.	.	.	.	.	.	.	.	.	.	.	.	.	.	.	.	.	.	.	.	.	.	.	.	.	.	.	.	.	.	.	.	.	.	.	.	.	.	.	.	.	.
Bacteria-Firmicutes-Bacilli-Lactobacillales-Streptococcaceae-Streptococcus-Streptococcus pneumoniae	.	.	.	.	.	.	.	.	.	.	.	.	.	.	.	.	.	.	.	.	.	.	.	.	.	.	.	.	.	.	.	.	.	.	.	.	.	.	.	.	.	0.000250627	.	.	.	.	.	.	.
Bacteria-Firmicutes-Bacilli-Lactobacillales-Streptococcaceae-Streptococcus-Streptococcus pseudoporcinus	.	.	.	.	.	5.63476e-05	.	.	.	.	.	.	.	.	.	.	.	.	.	.	.	.	.	.	.	.	.	.	.	.	.	.	.	.	.	.	.	.	.	.	.	.	.	.	.	.	.	.	.
Bacteria-Firmicutes-Bacilli-Lactobacillales-Streptococcaceae-Streptococcus-Streptococcus suis	.	.	.	.	.	.	.	.	.	.	.	.	.	.	.	.	.	.	.	.	.	.	.	.	.	.	.	.	.	.	.	.	.	.	.	.	.	.	.	.	.	.	.	.	.	.	.	.	.
Bacteria-Firmicutes-Clostridia-Clostridiales-Lachnospiraceae	.	.	.	.	.	.	.	.	.	.	.	.	.	.	.	.	.	.	.	.	.	.	.	.	.	.	.	.	.	.	.	.	.	.	.	.	.	.	.	.	.	.	.	.	.	.	.	.	.
Bacteria-Firmicutes-Clostridia-Clostridiales-Lachnospiraceae-Blautia-Blautia sp. N6H1-15	.	.	.	.	.	.	.	.	.	.	.	.	.	.	.	.	.	.	.	.	.	.	.	.	.	.	.	.	.	.	.	.	.	.	.	.	.	.	.	.	.	.	.	.	.	.	.	.	.
Bacteria-Firmicutes-Clostridia-Clostridiales-Peptostreptococcaceae-Clostridioides-Clostridioides difficile	.	.	.	.	.	.	.	.	.	.	.	.	.	.	.	.	.	.	.	.	.	.	.	.	.	.	.	.	.	.	.	.	.	.	.	.	.	.	.	.	.	.	.	.	.	.	.	.	.
Bacteria-Firmicutes-Clostridia-Clostridiales-Peptostreptococcaceae-Filifactor	.	.	.	.	.	.	.	.	.	.	.	.	.	.	.	.	.	.	.	.	.	.	.	.	.	.	.	.	.	.	.	.	.	.	.	.	.	.	.	.	.	.	.	.	.	.	.	.	.
Bacteria-Firmicutes-Negativicutes-Veillonellales-Veillonellaceae-Veillonella	.	.	.	.	.	.	.	.	.	.	.	.	.	.	.	.	.	.	.	.	.	.	.	.	.	.	.	.	.	.	.	.	.	.	.	.	.	.	.	.	.	.	.	.	.	.	.	.	.
Bacteria-Firmicutes-Negativicutes-Veillonellales-Veillonellaceae-Veillonella-Veillonella parvula	.	.	.	.	.	.	.	.	.	.	.	.	.	.	.	.	.	.	.	.	.	.	.	.	.	3.55353e-05	.	.	.	.	.	.	.	.	.	.	.	.	.	.	.	.	.	.	.	.	.	.	.
Bacteria-Fusobacteria-Fusobacteriia-Fusobacteriales-Leptotrichiaceae-Leptotrichia-Leptotrichia sp. oral taxon 212	.	.	.	.	.	.	.	.	.	.	.	.	.	.	.	.	.	.	.	.	.	.	.	.	.	.	.	3.92234e-05	.	.	.	.	.	.	.	.	.	.	.	6.03573e-05	.	.	.	.	.	.	.	.	.
Bacteria-Proteobacteria-Alphaproteobacteria-Rhizobiales-Hyphomicrobiaceae	.	.	.	.	.	.	.	.	.	.	.	.	.	.	.	.	.	.	.	.	.	.	.	.	.	.	9.4402e-05	.	.	.	.	.	.	.	.	.	.	.	.	.	.	.	.	.	.	.	.	.	.
Bacteria-Proteobacteria-Alphaproteobacteria-Rhizobiales-Methylobacteriaceae-Methylorubrum-Methylorubrum extorquens	6.50745e-05	.	.	.	.	.	.	.	.	.	.	.	.	.	.	.	.	.	.	.	.	.	.	.	.	.	.	.	.	.	.	.	.	.	.	.	.	.	.	.	.	.	.	.	.	.	.	4.10357e-05	.
Bacteria-Proteobacteria-Alphaproteobacteria-Rhodospirillales-Rhodospirillaceae-Azospirillum	.	.	.	.	.	.	0.000284738	.	.	.	.	.	.	.	.	.	.	.	.	.	.	.	.	.	.	.	0.00141603	.	.	.	.	.	.	.	.	.	.	.	.	.	.	.	.	.	.	.	.	.	.
Bacteria-Proteobacteria-Betaproteobacteria-Burkholderiales-Alcaligenaceae-Achromobacter-Achromobacter spanius	.	.	.	.	.	.	.	.	.	.	.	.	.	.	.	.	.	.	.	.	.	.	.	.	4.77623e-05	.	.	.	.	.	.	.	.	.	.	.	.	.	.	.	.	.	.	.	.	.	.	.	.
Bacteria-Proteobacteria-Epsilonproteobacteria-Campylobacterales-Campylobacteraceae	.	.	.	.	.	.	.	.	.	.	.	.	.	.	.	.	.	.	.	.	.	.	.	.	.	.	.	.	.	.	.	.	.	.	.	.	.	.	.	.	.	.	.	.	.	.	.	.	.
Bacteria-Proteobacteria-Epsilonproteobacteria-Campylobacterales-Campylobacteraceae-Campylobacter	.	.	.	.	.	.	.	.	.	.	.	.	.	.	.	.	.	.	.	.	.	.	.	.	.	.	.	.	.	.	.	.	.	.	.	.	.	.	.	.	.	.	.	.	.	.	.	.	.
Bacteria-Proteobacteria-Epsilonproteobacteria-Campylobacterales-Campylobacteraceae-Campylobacter-Campylobacter ureolyticus RIGS 9880	.	.	.	.	.	0.000112695	.	.	.	.	.	.	.	.	.	.	.	.	.	.	.	.	.	.	.	.	.	.	.	.	.	.	.	.	.	.	.	.	.	.	.	.	.	.	.	.	.	.	.
Bacteria-Proteobacteria-Gammaproteobacteria-Chromatiales	.	.	.	.	.	.	.	.	.	0.000113417	.	.	.	.	.	.	.	.	.	.	.	.	.	.	.	.	0.000188804	.	.	.	.	.	.	.	.	.	.	.	.	.	.	.	.	.	.	.	.	.	.
Bacteria-Proteobacteria-Gammaproteobacteria-Enterobacterales-Enterobacteriaceae-Klebsiella-Klebsiella pneumoniae	.	.	.	.	.	.	.	.	.	0.000340252	2.29901e-05	.	.	.	.	.	.	.	.	.	.	.	.	.	.	.	.	.	.	.	.	.	.	.	.	.	.	.	.	.	.	.	.	.	.	.	.	.	.
Bacteria-Proteobacteria-Gammaproteobacteria-Enterobacterales-Enterobacteriaceae-Salmonella	.	.	.	.	0.000512295	.	0.000284738	.	.	.	.	.	.	.	.	.	.	.	.	.	.	.	.	.	.	.	.	.	.	.	.	.	.	.	.	.	.	.	.	.	.	.	.	.	.	.	.	.	.
Bacteria-Proteobacteria-Gammaproteobacteria-Pasteurellales-Pasteurellaceae-Pasteurella	.	.	.	.	.	.	.	.	.	.	.	.	.	.	.	.	0.000601323	.	.	.	.	.	.	.	.	.	.	.	.	.	.	.	.	.	.	.	.	.	.	6.03573e-05	.	.	.	.	.	.	.	.	.
Bacteria-Proteobacteria-Gammaproteobacteria-Pseudomonadales-Moraxellaceae-Moraxella-Moraxella osloensis	6.50745e-05	.	.	.	.	.	.	.	.	.	.	.	6.05437e-05	.	.	.	.	.	.	.	.	.	.	.	.	.	.	.	.	.	.	.	.	.	.	.	.	.	.	.	.	.	.	.	.	.	.	.	.
Bacteria-Proteobacteria-Gammaproteobacteria-Pseudomonadales-Pseudomonadaceae-Pseudomonas-Pseudomonas balearica DSM 6083	.	.	.	.	.	.	.	.	.	0.000113417	.	.	.	.	.	.	.	.	.	.	.	.	.	.	.	.	.	.	.	.	.	.	.	.	0.000453926	.	.	.	.	0.000362144	.	.	.	.	.	.	.	.	.
Bacteria-Proteobacteria-Gammaproteobacteria-Pseudomonadales-Pseudomonadaceae-Pseudomonas-Pseudomonas poae	.	.	.	.	.	.	.	.	.	.	.	.	.	.	.	.	.	.	.	.	.	.	.	.	.	.	.	.	.	.	.	.	.	.	.	.	.	.	.	.	.	.	.	.	.	.	3.69495e-05	.	.
Bacteria-Proteobacteria-Gammaproteobacteria-Pseudomonadales-Pseudomonadaceae-Pseudomonas-Pseudomonas sp. MC1	.	.	.	.	.	.	.	.	.	.	.	.	.	.	.	.	.	.	.	.	3.28224e-05	.	.	.	.	.	.	.	.	.	.	.	.	.	.	.	.	.	.	.	.	.	.	.	.	.	.	.	.
Bacteria-Proteobacteria-Gammaproteobacteria-Pseudomonadales-Pseudomonadaceae-Pseudomonas-Pseudomonas stutzeri DSM 4166	.	.	.	.	.	.	.	.	.	.	.	0.0113636	.	.	.	.	.	.	.	.	.	.	.	.	.	.	.	.	.	.	.	.	.	.	0.0055606	.	.	.	.	0.0057943	.	.	.	.	.	.	.	.	.
Bacteria-Proteobacteria-Gammaproteobacteria-Pseudomonadales-Pseudomonadaceae-Pseudomonas-Pseudomonas syringae pv. atrofaciens	.	.	.	.	.	.	.	.	.	.	.	.	.	.	.	.	.	.	.	.	.	.	.	.	.	.	.	.	.	.	.	.	.	.	.	.	.	.	.	6.03573e-05	.	.	.	.	.	.	.	.	.
Eukaryota-Fungi-Ascomycota-Dothideomycetes	.	.	.	.	.	.	.	.	.	.	.	.	.	.	.	.	.	.	0.00453421	.	.	.	.	.	.	.	.	.	.	.	.	.	.	.	.	.	.	.	.	.	.	.	.	.	.	.	3.69495e-05	.	.
Eukaryota-Fungi-Ascomycota-Dothideomycetes-Dothideales	.	.	.	.	.	.	.	.	.	.	.	.	.	.	.	.	.	.	0.0012366	.	.	.	.	.	.	.	.	.	.	.	.	.	.	.	.	.	.	.	.	.	.	.	.	.	.	.	.	.	.
Eukaryota-Fungi-Ascomycota-Dothideomycetes-Pleosporales-Astrosphaeriellaceae-Pithomyces	.	.	.	.	.	.	.	.	.	.	.	.	.	.	.	.	.	.	0.0210223	.	.	.	.	.	.	.	.	.	.	.	.	.	.	.	.	.	.	.	.	.	.	.	.	.	.	.	.	.	.
Eukaryota-Fungi-Ascomycota-Dothideomycetes-Pleosporales-Phaeosphaeriaceae	.	.	.	.	.	.	.	.	.	.	.	.	.	.	.	.	.	.	0.0201979	.	3.28224e-05	.	.	.	.	.	.	.	.	.	.	.	.	.	.	.	.	.	.	.	.	.	.	.	.	.	.	.	.
Eukaryota-Fungi-Ascomycota-Eurotiomycetes-Eurotiales-Aspergillaceae-Aspergillus	.	.	.	.	.	.	.	.	.	.	.	.	6.05437e-05	.	.	.	.	.	0.000824402	.	.	.	.	.	.	.	.	.	.	.	.	.	.	.	.	.	.	.	.	.	.	.	.	.	.	.	.	.	.
Eukaryota-Fungi-Ascomycota-Eurotiomycetes-Onygenales	.	.	.	6.36213e-05	.	.	.	.	.	.	.	.	.	.	.	.	.	.	0.00247321	.	.	.	.	.	.	.	.	.	.	.	.	.	.	.	.	.	.	.	.	.	.	.	.	.	.	.	.	.	.
Eukaryota-Fungi-Ascomycota-Eurotiomycetes-Verrucariales	.	.	.	.	.	.	.	.	.	.	.	.	.	.	.	.	.	.	0.00412201	.	3.28224e-05	.	.	.	.	.	.	.	.	.	.	.	.	.	.	.	.	.	.	.	.	.	.	.	.	.	.	.	.
Eukaryota-Fungi-Ascomycota-Lecanoromycetes-Lecanorales	.	.	.	.	.	.	.	.	.	.	.	.	.	.	.	.	.	.	0.00288541	.	.	.	.	.	.	.	.	.	.	.	.	.	.	.	.	.	.	.	.	.	.	.	.	.	.	.	.	.	.
Eukaryota-Fungi-Ascomycota-Leotiomycetes-Pseudeurotiaceae-Pseudogymnoascus	.	.	.	.	.	.	.	.	.	.	.	.	.	.	.	.	.	.	0.000824402	.	.	.	.	.	.	3.55353e-05	.	.	.	.	.	.	.	.	.	.	.	.	.	.	.	.	.	.	.	.	.	.	.
Eukaryota-Fungi-Ascomycota-Sordariomycetes-Hypocreales-Nectriaceae-Fusarium	.	.	.	.	.	.	.	0.135714	.	.	.	.	.	.	.	.	.	.	.	.	.	.	.	.	.	.	.	.	.	.	.	.	.	.	.	.	.	.	.	.	.	.	.	.	.	.	.	.	6.94444e-05
Eukaryota-Fungi-Ascomycota-Sordariomycetes-Magnaporthales-Magnaporthaceae-Gaeumannomyces	.	.	.	6.36213e-05	.	.	.	.	.	.	.	.	.	.	.	.	.	.	.	.	.	.	.	.	.	.	.	.	.	.	.	.	.	.	.	.	.	.	.	.	.	.	0.000330469	.	.	.	.	.	.
Eukaryota-Fungi-Ascomycota-Sordariomycetes-Sordariales-Chaetomiaceae-Chaetomium-Chaetomium thermophilum var. thermophilum DSM 1495	.	.	.	.	.	0.000112695	.	.	.	.	.	.	.	.	.	.	.	.	.	.	.	.	0.000111185	.	.	.	.	.	.	.	.	.	.	.	.	.	.	.	.	.	.	.	.	.	.	.	.	.	.
Eukaryota-Fungi-Ascomycota-Sordariomycetes-Sordariales-Sordariaceae-Neurospora	.	.	.	.	.	.	.	.	.	.	.	.	.	.	.	.	.	.	0.00288541	.	.	.	.	.	.	.	.	.	.	.	.	.	.	.	.	.	.	.	.	.	.	.	0.000330469	.	.	.	.	.	.
Eukaryota-Fungi-Ascomycota-Sordariomycetes-Togniniales-Togniniaceae	.	.	.	.	.	5.63476e-05	.	.	.	.	.	.	.	.	.	.	.	.	.	.	.	.	5.55926e-05	.	.	.	.	.	.	.	.	.	.	.	.	.	.	.	.	.	.	.	.	.	.	.	.	.	.
Eukaryota-Fungi-Ascomycota-Sordariomycetes-Togniniales-Togniniaceae-Phaeoacremonium	.	.	.	.	.	.	.	.	.	.	.	.	.	.	.	.	.	.	.	.	.	.	.	.	.	.	.	.	.	.	.	.	.	.	.	.	.	.	.	.	.	.	.	.	.	.	.	.	.
Eukaryota-Fungi-Basidiomycota-Malasseziomycetes-Malasseziales-Malasseziaceae-Malassezia	.	.	.	.	.	.	.	.	.	.	.	.	.	.	.	.	.	.	.	.	.	.	.	.	.	.	.	.	.	.	.	.	.	3.90137e-05	.	.	.	.	.	6.03573e-05	.	.	.	.	.	.	.	.	.
Eukaryota-Fungi-fungal endophyte	.	.	.	.	.	.	.	.	.	.	2.29901e-05	.	.	.	5.13189e-05	.	.	.	.	.	.	.	.	.	.	.	.	.	.	.	.	.	.	.	.	.	.	.	.	.	.	.	.	.	.	.	.	4.10357e-05	.
Eukaryota-Fungi-uncultured fungus	.	.	.	6.36213e-05	.	.	.	.	.	.	.	.	.	.	.	.	.	.	.	.	.	.	.	.	.	.	.	.	.	.	.	.	.	.	.	.	.	.	.	.	.	.	.	.	.	.	3.69495e-05	.	.
Eukaryota-Metazoa-Chordata-Mammalia-Perissodactyla	.	.	.	.	.	.	.	.	.	0.000113417	.	.	.	.	.	.	.	.	.	.	.	.	.	.	.	.	.	.	.	.	.	.	.	.	.	.	.	.	.	.	.	.	.	.	.	.	.	.	.
Eukaryota-Viridiplantae-Streptophyta-Magnoliopsida-Fabales	.	.	.	.	0.000512295	.	0.000854214	.	.	.	.	.	.	.	5.13189e-05	.	.	.	.	.	.	.	.	.	.	.	.	.	.	.	.	.	.	.	.	.	.	.	.	.	.	.	.	.	.	.	.	.	.
Eukaryota-Viridiplantae-Streptophyta-Magnoliopsida-Fabales-Fabaceae-Medicago	.	.	.	.	.	.	.	.	0.000218771	.	.	.	.	.	5.13189e-05	.	.	.	.	.	.	.	.	.	.	.	.	.	.	.	.	.	.	.	.	.	.	.	.	.	.	.	.	.	.	.	.	.	.
Eukaryota-Viridiplantae-Streptophyta-Magnoliopsida-Fagales	.	.	.	.	.	.	.	.	.	.	.	.	.	.	.	.	.	.	0.000824402	.	.	.	.	.	.	3.55353e-05	.	.	.	.	.	.	.	.	.	.	.	.	.	.	.	.	.	.	.	.	.	.	.
Eukaryota-Viridiplantae-Streptophyta-Magnoliopsida-Malvales-Malvaceae	.	.	.	.	.	.	0.000284738	.	.	.	.	.	.	.	.	.	.	.	.	.	.	.	.	.	.	3.55353e-05	.	.	.	.	.	.	.	.	.	.	.	.	.	.	.	.	.	.	.	.	.	.	.
Viruses-Caudovirales-Siphoviridae	.	.	.	.	.	.	.	.	.	0.000340252	.	.	.	.	.	0.000180963	.	.	.	.	.	.	.	.	.	.	.	.	.	.	.	.	.	.	.	.	.	.	.	.	.	.	.	.	.	.	.	.	.
Viruses-Caudovirales-Siphoviridae-Phietavirus	.	.	.	.	.	.	.	.	.	0.000113417	.	.	.	.	.	0.000361925	.	.	0.000824402	.	.	.	.	.	.	.	.	.	.	.	.	.	.	.	.	.	.	.	.	.	.	.	.	.	.	.	.	.	.
Viruses-Ortervirales-Retroviridae-Human endogenous retrovirus K113	.	.	.	.	.	.	.	.	.	.	.	.	.	.	.	.	.	.	.	.	.	.	.	.	.	.	4.7201e-05	3.92234e-05	.	.	.	.	.	.	.	.	.	.	.	.	.	.	.	.	.	.	.	.	.
Bacteria-Actinobacteria-Actinobacteria-Corynebacteriales-Corynebacteriaceae-Corynebacterium-Corynebacterium ulcerans	.	.	.	.	0.000512295	.	.	.	.	.	.	0.00189394	.	.	.	.	.	.	0.000412201	.	.	.	.	.	.	.	.	.	.	.	.	.	.	.	.	0.00105152	.	.	.	.	.	.	.	.	.	.	.	.	.
Bacteria-Actinobacteria-Actinobacteria-Geodermatophilales-Geodermatophilaceae-Geodermatophilus	.	.	.	6.36213e-05	.	.	0.000284738	.	.	.	.	.	.	.	.	0.000180963	.	.	.	.	.	.	.	.	.	.	.	.	.	.	.	.	.	.	.	.	.	.	.	.	.	.	.	.	.	.	.	.	.
Bacteria-Actinobacteria-Actinobacteria-Micrococcales-Micrococcaceae-Kocuria-Kocuria rosea	.	.	.	.	.	.	0.000284738	.	.	.	.	.	.	.	.	0.000180963	.	.	.	.	.	.	5.55926e-05	.	.	.	.	.	.	.	.	.	.	.	.	.	.	.	.	.	.	.	.	.	.	.	.	.	.
Bacteria-Actinobacteria-Actinobacteria-Micrococcales-Micrococcaceae-Kocuria-Kocuria turfanensis	.	.	.	.	.	.	0.000284738	.	.	0.000113417	.	.	.	.	.	.	.	.	.	.	.	.	.	.	.	.	.	.	.	.	.	.	.	.	.	.	.	.	.	.	.	.	.	.	0.00245098	.	.	.	.
Bacteria-Bacteroidetes-Bacteroidia-Bacteroidales-Bacteroidaceae-Bacteroides-Bacteroides dorei CL03T12C01	.	.	.	.	.	.	.	.	.	.	.	.	.	.	.	.	.	.	.	.	.	.	.	.	.	.	.	.	.	.	.	.	.	.	.	.	.	.	.	.	.	.	.	.	.	.	.	.	.
Bacteria-Bacteroidetes-Bacteroidia-Bacteroidales-Bacteroidaceae-Bacteroides-Bacteroides thetaiotaomicron	.	.	.	.	.	.	.	.	.	.	.	.	.	.	.	.	.	.	.	.	.	.	.	.	.	.	.	.	.	.	.	.	.	.	.	.	.	.	.	.	.	.	.	.	.	.	.	.	.
Bacteria-Bacteroidetes-Bacteroidia-Bacteroidales-Odoribacteraceae-Odoribacter-Odoribacter splanchnicus	.	.	.	.	.	.	.	.	.	.	.	.	.	.	.	0.000180963	.	.	.	.	.	.	.	.	.	.	.	.	.	.	.	.	.	.	.	.	.	.	.	.	.	.	.	.	.	.	.	.	.
Bacteria-Bacteroidetes-Bacteroidia-Bacteroidales-Tannerellaceae-Parabacteroides-Parabacteroides sp. CT06	.	.	.	.	.	.	.	.	.	.	.	.	.	.	.	.	.	.	.	.	.	.	.	.	.	.	.	.	.	.	.	.	.	.	.	.	.	.	.	.	.	.	.	.	.	.	.	.	.
Bacteria-Firmicutes-Bacilli-Bacillales-Staphylococcaceae-Staphylococcus-Staphylococcus argenteus	.	.	.	.	.	.	.	.	.	0.000793921	.	.	.	.	.	0.000180963	.	.	.	.	.	.	.	.	.	.	.	.	.	.	.	.	.	.	.	.	.	.	.	.	.	.	.	.	.	.	.	.	.
Bacteria-Firmicutes-Bacilli-Bacillales-Staphylococcaceae-Staphylococcus-Staphylococcus aureus subsp. aureus	.	.	.	.	.	.	.	.	.	0.000680504	.	.	.	.	.	0.00108578	.	.	.	.	.	.	.	.	.	.	.	.	.	.	.	.	.	.	.	.	.	.	.	.	.	.	.	.	.	0.00017452	.	.	.
Bacteria-Firmicutes-Bacilli-Lactobacillales-Streptococcaceae-Streptococcus-Streptococcus gallolyticus	.	.	.	.	.	.	0.000284738	.	.	.	.	.	.	.	.	.	.	.	.	.	.	.	.	.	.	.	.	.	.	.	.	.	.	.	.	.	.	.	.	.	.	.	.	.	.	.	.	.	.
Bacteria-Firmicutes-Bacilli-Lactobacillales-Streptococcaceae-Streptococcus-Streptococcus mitis	.	.	.	.	.	.	.	.	.	.	.	.	.	.	.	0.000180963	.	.	.	.	.	.	.	.	.	.	.	7.84468e-05	.	.	.	.	.	.	.	.	.	.	.	6.03573e-05	.	0.000167084	.	.	.	.	.	.	.
Bacteria-Firmicutes-Bacilli-Lactobacillales-Streptococcaceae-Streptococcus-Streptococcus pyogenes HSC5	.	.	.	.	.	0.000112695	.	.	.	.	.	.	.	.	.	.	.	.	.	.	.	.	.	.	.	.	.	.	.	.	.	.	.	.	.	.	.	.	.	.	.	.	0.000991408	.	.	.	.	.	.
Bacteria-Firmicutes-Negativicutes-Veillonellales	.	.	.	.	.	.	.	.	.	.	.	.	.	.	.	.	.	.	.	.	.	.	.	.	.	.	.	3.92234e-05	.	.	.	.	.	.	.	.	.	.	.	.	.	0.000167084	.	.	.	.	.	.	.
Bacteria-Firmicutes-Tissierellia-Tissierellales-Peptoniphilaceae-Anaerococcus	.	.	.	.	.	.	.	.	.	.	.	.	.	.	.	.	.	.	0.000412201	.	.	.	.	.	.	.	.	.	.	.	.	.	0.0044405	.	.	.	.	.	.	.	0.00158228	.	.	.	.	.	.	.	.
Bacteria-Firmicutes-Tissierellia-Tissierellales-Peptoniphilaceae-Finegoldia-Finegoldia magna ATCC 29328	.	.	.	.	.	.	.	.	.	.	.	.	.	.	.	.	.	.	.	.	.	.	.	.	.	.	.	.	.	.	.	.	0.0044405	.	.	.	.	.	.	.	0.000791139	.	.	.	.	.	.	.	.
Bacteria-Firmicutes-Tissierellia-Tissierellales-Peptoniphilaceae-Parvimonas	.	.	.	.	.	.	.	.	.	.	.	.	.	.	.	.	.	.	.	.	.	.	.	.	.	.	.	.	.	.	.	.	.	.	.	.	.	.	.	.	.	.	.	.	.	.	.	.	.
Bacteria-Proteobacteria-Alphaproteobacteria-Caulobacterales	.	.	.	6.36213e-05	.	.	.	.	.	.	.	.	.	.	.	.	.	.	.	.	.	.	.	.	.	.	0.00103842	.	.	.	.	.	.	.	.	.	.	.	.	.	.	.	0.000330469	.	.	.	.	.	.
Bacteria-Proteobacteria-Alphaproteobacteria-Rhodobacterales-Rhodobacteraceae-Paracoccus	.	.	.	6.36213e-05	0.000512295	.	.	.	.	0.000113417	.	.	.	.	.	.	.	.	.	.	.	.	5.55926e-05	.	.	.	.	.	.	.	.	.	.	.	.	.	.	.	.	.	.	.	.	.	.	.	.	.	.
Bacteria-Proteobacteria-Alphaproteobacteria-Sphingomonadales-Sphingomonadaceae	.	.	.	.	.	.	.	.	.	.	.	.	.	.	.	0.000180963	.	.	.	.	.	.	.	.	.	.	0.000236005	3.92234e-05	.	.	.	.	.	.	.	.	.	.	.	.	.	.	.	.	.	.	.	.	.
Bacteria-Proteobacteria-Epsilonproteobacteria-Campylobacterales-Campylobacteraceae-Campylobacter-Campylobacter concisus	.	.	.	.	.	.	.	.	.	.	.	.	.	.	.	.	.	.	.	.	.	.	.	.	.	.	.	.	.	.	.	.	.	.	.	.	.	.	.	.	.	.	.	.	.	.	.	.	.
Bacteria-Proteobacteria-Gammaproteobacteria-Enterobacterales-Enterobacteriaceae-Salmonella-Salmonella enterica subsp. enterica	.	.	.	.	.	.	.	.	.	.	.	.	.	.	.	.	.	.	.	.	.	.	.	.	4.77623e-05	.	.	.	.	.	.	.	.	.	0.000113482	.	.	.	.	.	.	.	0.000330469	.	0.00245098	.	.	.	.
Bacteria-Proteobacteria-Gammaproteobacteria-Pasteurellales-Pasteurellaceae	.	.	.	6.36213e-05	.	.	.	.	.	.	.	.	.	.	.	.	.	.	.	.	.	.	.	.	.	.	.	.	.	.	.	.	.	3.90137e-05	.	.	.	.	.	.	.	0.000167084	.	.	.	.	.	.	.
Bacteria-Proteobacteria-Gammaproteobacteria-Pasteurellales-Pasteurellaceae-Haemophilus	.	.	.	.	.	.	.	.	.	.	.	.	.	.	.	.	.	.	.	.	.	.	5.55926e-05	.	.	.	.	.	.	.	.	.	.	.	.	.	.	.	.	.	.	0.000250627	.	.	.	.	.	.	.
Bacteria-Proteobacteria-Gammaproteobacteria-Pseudomonadales-Moraxellaceae-Moraxella	.	.	.	.	.	.	.	.	0.000218771	0.000113417	.	.	.	.	.	.	.	.	.	.	.	.	.	.	.	.	.	.	.	.	.	.	.	.	.	.	.	.	.	.	.	.	.	.	.	.	.	.	.
Bacteria-Proteobacteria-Gammaproteobacteria-Pseudomonadales-Pseudomonadaceae-Pseudomonas-Pseudomonas frederiksbergensis	.	.	.	.	.	.	.	.	.	.	.	.	.	.	.	.	.	.	.	.	.	.	.	.	4.77623e-05	.	.	.	.	.	.	.	.	.	.	.	.	.	.	.	.	.	.	.	0.00245098	.	.	.	.
Bacteria-Proteobacteria-Gammaproteobacteria-Pseudomonadales-Pseudomonadaceae-Pseudomonas-Pseudomonas mandelii	.	.	.	.	.	.	.	.	.	.	.	.	.	.	.	.	.	.	.	.	.	0.000490196	.	.	.	.	.	.	.	.	.	.	.	.	.	.	.	.	.	0.000120715	.	.	0.000330469	.	.	.	.	.	.
Bacteria-Proteobacteria-Gammaproteobacteria-Pseudomonadales-Pseudomonadaceae-Pseudomonas-Pseudomonas putida HB3267	.	.	.	.	.	.	.	.	.	.	.	.	.	.	.	.	.	.	.	.	.	.	.	.	.	.	.	3.92234e-05	.	.	.	.	.	.	.	.	.	.	.	.	0.000791139	.	.	.	.	.	.	.	.
Bacteria-Proteobacteria-Gammaproteobacteria-Pseudomonadales-Pseudomonadaceae-Pseudomonas-Pseudomonas sp. R2A2	.	.	.	.	.	.	.	.	.	.	.	0.00189394	.	.	.	.	.	.	.	.	.	.	.	.	.	.	.	.	.	.	.	.	.	.	0.00261008	.	.	.	.	0.00211251	.	.	.	.	.	0.00017452	.	.	.
Eukaryota-Fungi	.	.	.	6.36213e-05	.	.	.	.	.	.	2.29901e-05	.	.	.	.	.	.	.	0.000412201	.	.	.	.	.	.	.	.	.	.	.	.	.	.	.	.	.	.	.	.	.	.	.	.	.	.	.	.	.	.
Eukaryota-Fungi-Ascomycota-Dothideomycetes-Botryosphaeriales	.	.	.	.	.	.	.	.	.	.	.	.	.	0.000277316	.	.	.	.	0.00577082	.	.	.	.	.	.	.	.	3.92234e-05	.	.	.	.	.	.	.	.	.	.	.	.	.	.	.	.	.	.	3.69495e-05	.	.
Eukaryota-Fungi-Ascomycota-Dothideomycetes-Mycosphaerellales	.	.	.	.	.	.	.	.	.	.	.	.	.	.	.	.	.	.	0.00741962	.	.	.	.	.	.	.	.	.	.	.	.	.	.	.	.	.	.	.	.	.	.	.	.	.	.	.	.	.	.
Eukaryota-Fungi-Ascomycota-Sordariomycetes-Glomerellales-Plectosphaerellaceae	6.50745e-05	.	.	.	.	.	.	.	.	.	2.29901e-05	.	.	.	.	.	.	.	.	.	.	.	.	.	.	.	.	.	.	.	.	.	.	.	.	.	.	.	.	.	.	.	.	.	.	.	.	.	.
Eukaryota-Fungi-Ascomycota-Sordariomycetes-Hypocreales-Clavicipitaceae	.	.	.	.	.	.	.	.	.	.	.	.	.	.	.	.	.	.	0.000412201	.	.	.	.	.	.	.	.	.	.	4.9586e-05	.	.	.	.	.	.	.	.	.	.	.	.	.	.	.	.	.	.	.
Eukaryota-Fungi-Ascomycota-Sordariomycetes-Sordariales-Chaetomiaceae-Thermothelomyces-Thermothelomyces thermophilus ATCC 42464	.	.	.	.	.	.	.	.	.	.	.	.	6.05437e-05	0.000277316	.	.	.	.	.	.	.	.	.	.	.	.	.	.	.	.	.	.	.	.	.	.	.	.	.	.	.	.	.	.	.	.	.	.	.
Eukaryota-Fungi-Ascomycota-Sordariomycetes-Sordariales-Chaetomiaceae-Thielavia-Thielavia sp. M317	.	.	.	.	.	.	.	.	.	.	4.59802e-05	.	.	.	.	.	.	.	.	.	3.28224e-05	.	.	.	9.55247e-05	.	.	.	.	.	.	.	.	.	.	.	.	.	.	.	.	.	.	.	.	.	.	.	.
Eukaryota-Fungi-Ascomycota-Sordariomycetes-Sordariales-Sordariaceae-Sordaria-Sordaria macrospora k-hell	.	.	.	6.36213e-05	.	.	.	.	.	.	.	.	.	.	.	.	.	.	.	.	.	.	.	.	.	3.55353e-05	.	.	.	.	.	.	.	.	.	.	.	.	.	.	.	.	.	.	.	.	.	.	.
Eukaryota-Fungi-Basidiomycota-Malasseziomycetes-Malasseziales-Malasseziaceae-Malassezia-Malassezia restricta	.	.	.	.	.	.	.	.	.	.	.	.	.	.	.	.	.	.	.	.	.	.	0.000111185	.	.	.	.	.	.	.	.	.	0.000888099	.	.	.	.	.	.	.	.	.	.	.	0.00245098	.	.	.	6.94444e-05
Eukaryota-Metazoa-Arthropoda-Insecta-Diptera	.	.	.	.	0.00153689	.	0.000284738	.	.	.	.	.	.	.	.	.	.	.	.	.	.	.	.	.	.	3.55353e-05	4.7201e-05	.	.	.	.	.	.	.	.	.	.	.	.	.	.	.	.	.	.	.	.	.	.
Eukaryota-Metazoa-Chordata-Actinopteri-Cypriniformes	.	.	.	.	.	.	.	0.00238095	.	.	.	.	.	.	.	.	.	.	.	.	.	0.000490196	.	.	.	.	.	.	.	.	.	.	.	.	.	.	.	.	.	.	.	.	.	.	.	.	.	.	.
Eukaryota-Metazoa-Chordata-Aves-Apterygiformes-Apterygidae	.	.	.	.	.	.	.	0.00238095	.	.	.	.	.	.	.	.	.	.	.	.	.	.	.	.	.	.	.	.	.	.	.	.	.	.	.	.	.	.	.	6.03573e-05	.	.	.	.	.	.	.	.	.
Eukaryota-Metazoa-Chordata-Mammalia-Carnivora-Canidae	.	.	.	.	.	.	.	.	.	.	.	.	.	.	.	.	.	.	.	.	.	.	.	0.000268456	.	3.55353e-05	.	.	.	.	.	.	0.0017762	.	.	.	.	.	.	6.03573e-05	.	.	.	.	.	.	.	.	.
Eukaryota-Metazoa-Chordata-Mammalia-Carnivora-Otariidae	.	.	.	0.000190864	.	.	.	0.00238095	.	.	.	.	.	.	.	.	.	.	.	.	.	.	.	.	.	.	.	.	.	.	.	.	.	.	.	.	.	.	.	.	.	.	.	.	.	.	.	.	.
Viruses-Caudovirales-uncultured Caudovirales phage	.	.	.	.	.	.	.	.	.	.	.	.	.	.	.	0.000723851	.	.	.	.	.	.	.	.	.	.	.	.	3.39363e-05	.	.	.	.	.	0.000113482	.	.	.	.	.	.	.	.	.	.	.	.	.	.
Viruses-Ortervirales	.	.	.	.	.	.	.	.	.	.	.	.	.	.	.	.	.	.	.	.	.	.	.	.	.	.	.	.	.	.	.	.	0.000888099	.	.	.	.	.	.	.	.	.	.	.	.	.	.	.	.
Bacteria-Actinobacteria-Actinobacteria-Actinomycetales	.	.	.	.	.	.	0.000284738	0.00238095	.	0.000113417	.	.	.	.	.	.	.	.	.	.	.	.	.	.	.	.	.	.	.	.	.	.	.	.	.	.	.	.	.	6.03573e-05	.	.	.	.	.	.	.	.	.
Bacteria-Actinobacteria-Actinobacteria-Corynebacteriales-Dietziaceae-Dietzia-Dietzia sp. oral taxon 368	.	.	.	.	0.000512295	.	.	.	.	.	.	.	.	.	.	0.000180963	.	0.000328731	.	.	3.28224e-05	.	.	.	.	.	.	.	.	.	.	.	.	.	.	.	.	.	.	.	.	.	.	.	.	0.00017452	.	.	.
Bacteria-Actinobacteria-Actinobacteria-Micrococcales-Micrococcaceae-Micrococcus-Micrococcus luteus NCTC 2665	.	.	.	.	.	.	.	.	.	0.000113417	.	.	6.05437e-05	.	.	.	.	.	.	.	.	.	0.000111185	.	.	.	.	.	.	.	.	.	.	.	.	.	.	0.00065189	.	.	.	.	.	0.000236016	.	.	.	.	.
Bacteria-Actinobacteria-Actinobacteria-Propionibacteriales-Propionibacteriaceae-Propionibacterium-Propionibacterium sp. oral taxon 193	.	.	.	.	.	.	.	.	.	.	.	.	.	.	5.13189e-05	.	.	0.000328731	.	.	.	.	.	.	4.77623e-05	.	.	.	.	.	.	.	.	.	.	.	.	.	.	.	.	8.35422e-05	.	.	.	.	.	.	.
Bacteria-Actinobacteria-Actinobacteria-Streptomycetales-Streptomycetaceae-Streptomyces-Streptomyces sp. WAC 01438	.	.	.	.	.	.	0.00968109	.	.	.	.	.	.	.	.	.	.	.	.	.	.	.	.	.	.	.	.	.	.	.	.	.	.	.	.	.	0.000724113	.	0.0428271	.	.	0.000584795	.	.	0.00735294	.	.	.	.
Bacteria-Bacteroidetes-Bacteroidia-Bacteroidales-Odoribacteraceae-Butyricimonas-Butyricimonas faecalis	.	.	.	.	.	5.63476e-05	.	.	.	.	.	.	.	.	.	.	.	.	.	.	.	.	.	.	.	.	.	.	.	.	.	.	.	.	.	.	.	.	.	.	.	.	.	.	.	.	.	.	.
Bacteria-Bacteroidetes-Bacteroidia-Bacteroidales-Prevotellaceae-Prevotella-Prevotella intermedia	.	.	.	.	.	0.00045078	.	.	.	.	.	.	.	.	.	.	.	.	.	.	.	.	.	.	.	.	.	.	.	.	.	.	.	.	.	.	.	.	.	.	.	.	.	.	.	.	.	.	.
Bacteria-Bacteroidetes-Flavobacteriia-Flavobacteriales	.	.	.	.	.	5.63476e-05	.	.	.	0.000226835	.	.	.	.	.	.	.	.	.	.	.	.	.	.	.	.	.	.	.	.	.	.	.	.	.	.	.	.	.	.	.	.	.	.	.	.	.	.	.
Bacteria-Firmicutes-Bacilli-Bacillales-Staphylococcaceae-Staphylococcus-Staphylococcus sp. M0911	.	8.41255e-05	.	.	.	.	.	.	.	.	.	0.00189394	.	.	5.13189e-05	0.126131	.	.	.	.	.	.	.	.	.	.	.	.	.	.	0.000504796	.	.	.	.	.	.	.	.	.	.	.	.	.	.	.	.	.	.
Bacteria-Firmicutes-Bacilli-Lactobacillales-Streptococcaceae-Streptococcus-Streptococcus anginosus C1051	.	.	.	.	.	.	.	.	.	.	.	.	.	.	.	.	.	.	.	.	.	.	.	.	.	.	.	.	.	.	.	.	.	.	.	.	.	.	.	.	.	.	.	.	.	.	.	.	.
Bacteria-Firmicutes-Bacilli-Lactobacillales-Streptococcaceae-Streptococcus-Streptococcus anginosus C238	.	8.41255e-05	.	.	.	.	.	.	.	.	.	.	.	.	.	.	.	.	.	.	.	.	.	.	.	.	.	.	.	.	.	.	.	.	.	.	.	.	.	.	.	.	.	.	.	.	.	.	.
Bacteria-Firmicutes-Bacilli-Lactobacillales-Streptococcaceae-Streptococcus-Streptococcus intermedius	.	.	.	.	.	.	.	.	.	.	.	.	.	.	.	.	.	.	.	.	.	.	.	.	.	.	.	.	.	.	.	.	.	.	.	.	.	.	.	.	.	8.35422e-05	.	.	.	.	.	.	.
Bacteria-Firmicutes-Bacilli-Lactobacillales-Streptococcaceae-Streptococcus-Streptococcus sanguinis	.	.	.	.	.	.	.	.	.	.	.	.	.	.	.	.	.	.	.	.	.	.	.	0.000268456	.	.	.	3.92234e-05	.	.	.	.	.	.	.	.	.	0.00065189	.	.	.	8.35422e-05	.	0.000236016	.	.	.	.	.
Bacteria-Firmicutes-Clostridia-Clostridiales-Peptostreptococcaceae	.	.	.	.	.	.	.	.	.	.	.	.	.	.	.	.	.	.	0.000824402	.	.	.	.	.	.	.	.	.	.	.	.	.	.	.	.	.	.	.	.	.	.	.	.	.	.	.	.	.	.
Bacteria-Firmicutes-Tissierellia-Tissierellales-Peptoniphilaceae-Peptoniphilus	.	.	.	.	.	.	.	.	0.000218771	.	.	.	.	.	.	.	.	.	0.000412201	.	.	.	.	.	.	.	.	.	.	.	.	.	0.0017762	.	.	.	.	.	.	.	.	.	.	.	.	.	.	.	.
Bacteria-Firmicutes-Tissierellia-Tissierellales-Peptoniphilaceae-Peptoniphilus-Peptoniphilus harei	.	.	.	.	.	.	.	.	.	.	.	.	.	.	.	.	.	.	0.000412201	.	.	.	.	.	.	.	.	.	.	.	.	.	0.0026643	.	.	.	.	.	.	.	.	.	.	.	.	.	.	.	.
Bacteria-Proteobacteria-Alphaproteobacteria-Rhizobiales-Methylobacteriaceae-Methylobacterium	6.50745e-05	.	.	.	.	.	.	.	.	0.000113417	.	.	.	.	.	.	.	0.000328731	.	.	.	.	.	.	.	.	4.7201e-05	.	.	.	.	.	.	.	.	.	.	.	.	.	.	.	.	.	.	.	.	.	.
Bacteria-Proteobacteria-Gammaproteobacteria-Enterobacterales-Enterobacteriaceae-Enterobacter-Enterobacter cloacae	.	.	.	6.36213e-05	.	.	.	.	.	.	.	.	.	.	.	.	.	.	0.000412201	.	.	.	.	.	.	.	.	.	.	.	.	.	.	.	.	.	.	.	.	6.03573e-05	.	.	.	.	.	.	.	.	.
Bacteria-Proteobacteria-Gammaproteobacteria-Pasteurellales-Pasteurellaceae-Haemophilus-Haemophilus parainfluenzae	.	.	.	.	.	.	.	.	.	.	.	.	.	.	.	.	.	.	.	.	.	.	.	.	.	.	.	.	.	.	.	.	.	3.90137e-05	.	.	.	.	.	.	.	0.000584795	.	0.000472032	.	.	.	.	.
Bacteria-Proteobacteria-Gammaproteobacteria-Pseudomonadales-Moraxellaceae-Acinetobacter-Acinetobacter indicus	.	.	.	.	0.000512295	.	.	.	.	0.000113417	.	.	.	.	.	.	.	.	.	.	.	.	.	.	4.77623e-05	.	.	.	.	.	.	.	.	.	.	.	.	.	.	.	.	.	.	.	.	0.00034904	.	.	.
Bacteria-Proteobacteria-Gammaproteobacteria-Pseudomonadales-Pseudomonadaceae-Pseudomonas-Pseudomonas putida	6.50745e-05	.	.	.	.	.	.	.	.	.	.	.	.	.	.	.	.	.	.	.	.	.	.	.	.	.	.	.	.	.	.	.	.	.	.	.	.	.	.	.	.	.	.	.	0.00245098	.	.	.	.
Bacteria-Proteobacteria-Gammaproteobacteria-Pseudomonadales-Pseudomonadaceae-Pseudomonas-Pseudomonas stutzeri A1501	.	.	.	.	.	.	.	.	.	.	.	0.0132576	.	.	.	0.000180963	.	.	.	.	.	.	.	.	.	.	.	.	.	.	.	.	.	.	0.00340445	.	.	.	.	0.00374215	0.000791139	.	.	.	.	.	.	.	.
Bacteria-Proteobacteria-Gammaproteobacteria-Xanthomonadales-Xanthomonadaceae	.	.	.	.	.	.	0.000569476	.	.	0.000113417	.	.	.	.	.	.	.	.	.	.	.	.	.	.	.	.	4.7201e-05	.	.	.	.	.	.	.	.	.	.	.	.	6.03573e-05	.	.	.	.	.	0.00034904	.	.	.
Eukaryota-Fungi-Ascomycota-Eurotiomycetes-Chaetothyriales	.	.	.	6.36213e-05	.	.	.	.	.	.	.	.	6.05437e-05	.	.	.	.	.	0.00948063	.	.	.	.	.	.	.	.	.	.	.	.	.	.	.	.	.	.	.	.	.	.	.	.	.	.	.	.	.	.
Eukaryota-Fungi-Ascomycota-Leotiomycetes-Helotiales	.	.	.	.	.	.	0.000284738	.	.	.	2.29901e-05	.	.	.	.	.	.	.	0.00206101	.	.	.	.	.	.	.	.	.	.	.	.	.	.	.	.	.	.	.	.	.	.	.	.	.	.	.	.	.	.
Eukaryota-Fungi-Ascomycota-Sordariomycetes-Glomerellales-Glomerellaceae	.	.	.	.	.	.	.	.	.	.	4.59802e-05	.	6.05437e-05	.	.	.	.	.	0.000412201	.	.	.	.	.	.	.	.	.	.	.	.	.	.	.	.	.	.	.	.	.	.	.	.	.	.	.	.	.	.
Eukaryota-Fungi-Ascomycota-Sordariomycetes-Hypocreales-Nectriaceae	.	.	.	.	0.000512295	.	.	0.0404762	.	.	.	.	.	.	.	.	.	.	0.00906843	.	.	.	.	.	.	.	4.7201e-05	.	.	.	.	.	.	.	.	.	.	.	.	.	.	.	.	.	.	.	.	.	.
Eukaryota-Fungi-Ascomycota-Sordariomycetes-Magnaporthales-Magnaporthaceae	.	.	.	6.36213e-05	.	.	.	.	.	.	.	.	.	0.000554631	.	.	.	.	0.000412201	.	.	.	.	.	.	.	.	.	.	.	.	.	.	.	.	.	.	.	.	.	.	.	.	.	.	.	.	.	.
Eukaryota-Fungi-Ascomycota-Sordariomycetes-Microascales	.	.	.	.	.	.	.	.	.	.	.	.	.	0.000277316	.	.	.	.	0.00247321	.	.	.	5.55926e-05	.	.	.	.	.	.	.	.	.	.	.	.	.	.	.	.	.	.	.	.	.	.	.	.	4.10357e-05	.
Eukaryota-Fungi-Ascomycota-Sordariomycetes-Ophiostomatales-Ophiostomataceae	.	8.41255e-05	.	.	0.000512295	.	.	.	.	.	2.29901e-05	.	.	.	.	.	.	.	.	.	.	.	.	.	.	.	.	.	.	.	.	.	.	.	.	.	.	.	.	.	.	.	.	.	.	0.00017452	.	.	.
Eukaryota-Fungi-Ascomycota-Sordariomycetes-Sordariales-Chaetomiaceae-Chaetomium-Chaetomium globosum CBS 148.51	.	.	.	.	.	.	.	.	0.000218771	.	.	.	.	.	.	.	.	.	.	.	.	.	.	.	.	3.55353e-05	.	.	.	.	.	.	.	.	.	.	.	.	.	.	.	.	.	.	.	.	.	.	.
Eukaryota-Fungi-Ascomycota-Sordariomycetes-Sordariales-Chaetomiaceae-Humicola-Humicola fuscoatra var. fuscoatra	.	.	.	.	.	.	.	.	.	.	.	.	6.05437e-05	.	.	.	.	.	.	.	.	.	.	.	.	.	.	.	.	.	.	.	.	.	.	.	.	.	.	.	.	.	.	.	.	.	3.69495e-05	.	.
Eukaryota-Fungi-Basidiomycota-Malasseziomycetes-Malasseziales-Malasseziaceae-Malassezia-Malassezia restricta CBS 7877	.	.	.	.	.	.	.	.	.	.	.	0.00189394	.	.	.	.	.	.	.	.	3.28224e-05	.	.	.	4.77623e-05	.	.	3.92234e-05	.	.	.	.	.	.	.	.	.	.	.	.	.	.	.	.	.	.	3.69495e-05	.	.
Eukaryota-Metazoa-Chordata-Aves-Apterygiformes	.	.	.	.	.	.	.	.	0.000218771	.	.	.	.	.	5.13189e-05	.	.	.	.	.	.	.	.	.	.	.	.	.	.	.	.	.	.	.	.	.	.	.	.	.	.	.	.	.	.	.	3.69495e-05	.	.
Eukaryota-Metazoa-Chordata-Mammalia-Carnivora-Otariidae-Zalophus	.	.	.	.	0.000512295	.	.	0.00238095	0.000218771	.	.	.	.	.	.	.	.	.	.	.	.	.	.	.	.	.	.	.	.	.	.	.	.	.	.	.	.	.	.	.	.	.	.	.	.	.	.	.	.
Eukaryota-Metazoa-Chordata-Mammalia-Rodentia-Muridae	.	.	.	.	.	.	.	0.00238095	.	.	.	.	.	0.000277316	.	.	.	.	.	.	.	.	.	.	.	.	.	.	.	.	.	.	.	.	.	.	.	.	.	.	.	.	.	.	.	.	.	.	.
Eukaryota-Viridiplantae-Streptophyta-Magnoliopsida-Cucurbitales-Cucurbitaceae	.	.	.	.	0.000512295	.	.	.	.	.	.	.	.	.	5.13189e-05	.	.	.	.	.	.	0.000490196	.	.	.	.	.	.	.	.	.	.	.	.	.	.	.	.	.	.	.	.	.	.	.	.	.	.	.
Uncultured organism	.	.	.	.	.	.	.	.	.	.	.	.	.	.	.	0.000180963	.	.	.	.	.	.	.	.	.	.	.	.	.	.	.	.	.	.	.	.	.	.	.	.	.	.	.	.	.	.	.	.	.
Bacteria-Actinobacteria-Actinobacteria-Actinomycetales-Actinomycetaceae-Arcanobacterium	.	.	.	.	.	.	.	0.0047619	.	.	.	.	.	.	.	.	.	.	.	.	.	.	.	.	.	.	.	.	.	.	.	.	0.000888099	.	.	.	.	.	.	.	.	.	.	.	.	.	.	.	.
Bacteria-Actinobacteria-Actinobacteria-Micrococcales-Intrasporangiaceae	.	.	.	.	.	5.63476e-05	.	.	.	0.00158784	.	.	.	.	.	.	.	.	.	.	.	.	.	.	.	.	4.7201e-05	.	.	.	.	.	.	.	.	.	.	.	.	.	.	.	.	.	.	0.00052356	3.69495e-05	.	.
Bacteria-Actinobacteria-Actinobacteria-Micrococcales-Micrococcaceae-Micrococcus	.	.	.	.	.	.	.	.	0.000218771	0.000567086	.	.	.	.	.	.	0.000601323	.	.	.	.	.	0.000111185	.	4.77623e-05	.	.	.	.	.	.	.	.	.	.	.	.	.	.	.	.	.	.	.	.	.	.	.	.
Bacteria-Actinobacteria-Actinobacteria-Streptosporangiales	.	.	.	.	.	.	.	.	.	0.000113417	.	.	.	.	.	.	.	.	.	.	.	.	5.55926e-05	.	.	.	4.7201e-05	.	.	.	.	.	.	.	.	.	.	.	.	.	.	.	.	.	.	0.00017452	.	.	.
Bacteria-Bacteroidetes-Bacteroidia-Bacteroidales-Prevotellaceae	.	.	.	.	.	0.00045078	.	0.00238095	.	.	.	.	.	.	.	.	.	.	.	.	.	.	.	.	.	.	.	.	.	.	.	.	.	.	.	.	.	.	.	.	.	8.35422e-05	.	.	.	.	.	.	.
Bacteria-Firmicutes-Bacilli-Lactobacillales-Streptococcaceae-Streptococcus-Streptococcus agalactiae	.	.	.	.	.	0.000281738	.	.	.	.	.	.	.	.	.	.	.	.	.	.	.	.	.	.	.	.	.	.	.	.	.	.	.	.	.	.	.	.	.	.	.	.	0.000330469	.	.	.	.	.	.
Bacteria-Firmicutes-Bacilli-Lactobacillales-Streptococcaceae-Streptococcus-Streptococcus milleri	.	8.41255e-05	.	.	.	.	.	.	.	.	2.29901e-05	.	.	.	.	.	.	.	.	.	.	.	.	.	.	.	.	.	.	.	.	.	.	.	.	.	.	.	.	.	.	.	.	.	.	.	.	.	.
Bacteria-Firmicutes-Clostridia-Clostridiales	.	.	.	.	.	.	.	.	.	.	.	.	.	.	.	.	.	.	0.0012366	.	.	.	.	.	.	.	9.4402e-05	.	.	.	.	.	.	.	.	.	.	.	.	.	0.000791139	.	.	.	.	.	.	.	.
Bacteria-Firmicutes-Tissierellia-Tissierellales-Peptoniphilaceae-Finegoldia	.	.	.	.	.	.	.	.	.	.	.	.	.	.	.	.	.	.	.	.	.	.	.	.	.	.	.	.	.	.	.	.	0.0044405	.	.	.	.	.	.	.	0.00158228	.	.	.	.	.	.	.	.
Bacteria-Fusobacteria-Fusobacteriia-Fusobacteriales-Fusobacteriaceae-Fusobacterium	.	.	.	6.36213e-05	.	.	.	.	.	.	.	.	.	.	.	.	.	.	.	.	.	.	.	.	.	.	.	.	.	.	.	.	0.000888099	.	.	.	.	.	.	.	.	8.35422e-05	.	.	.	.	.	.	.
Bacteria-Proteobacteria-Alphaproteobacteria-Rhodospirillales	.	.	.	.	0.000512295	.	0.000569476	.	.	.	.	.	.	.	.	.	.	.	.	.	.	.	.	.	4.77623e-05	.	0.0184556	.	.	.	.	.	.	.	.	.	.	.	.	.	.	.	.	.	.	0.00017452	.	.	.
Bacteria-Proteobacteria-Betaproteobacteria-Burkholderiales-Burkholderiaceae	.	.	.	.	.	.	0.000284738	.	.	.	.	.	.	.	.	.	.	.	.	.	.	.	.	.	.	.	9.4402e-05	.	.	4.9586e-05	.	.	.	.	.	.	.	.	.	.	.	.	0.000330469	.	.	.	.	.	.
Bacteria-Proteobacteria-Deltaproteobacteria-Myxococcales	.	.	.	.	0.000512295	.	0.000284738	.	.	0.000113417	.	.	.	.	.	.	.	.	.	.	.	.	.	.	.	.	0.000424809	.	.	.	.	.	.	.	.	.	.	.	.	.	.	.	.	.	.	.	.	.	.
Bacteria-Proteobacteria-Gammaproteobacteria-Pasteurellales	.	.	.	.	.	.	.	.	.	.	.	.	.	.	.	.	.	.	.	.	.	.	5.55926e-05	.	4.77623e-05	.	.	.	.	.	.	.	.	.	.	.	.	.	.	6.03573e-05	.	0.000250627	.	.	.	.	.	.	.
Bacteria-Proteobacteria-Gammaproteobacteria-Pseudomonadales-Pseudomonadaceae-Pseudomonas-Pseudomonas aeruginosa	.	.	.	.	.	.	.	.	.	.	.	.	.	.	.	.	.	.	.	.	.	.	5.55926e-05	.	.	.	.	.	.	.	.	.	.	.	0.000113482	.	.	.	.	.	0.000791139	.	.	.	.	0.00069808	.	.	.
Bacteria-Proteobacteria-Gammaproteobacteria-Pseudomonadales-Pseudomonadaceae-Pseudomonas-Pseudomonas syringae pv. tomato	.	.	.	.	.	.	.	.	.	.	.	.	.	.	.	.	.	.	.	.	3.28224e-05	.	.	.	.	.	.	.	3.39363e-05	.	.	.	.	3.90137e-05	.	.	.	.	.	.	.	.	0.000330469	.	.	0.00017452	.	.	.
Bacteria-Proteobacteria-Gammaproteobacteria-Xanthomonadales	.	.	.	.	0.00102459	.	0.000284738	.	.	0.000226835	.	.	.	.	.	.	.	0.000657462	.	.	.	.	.	.	.	.	0.000424809	.	.	.	.	.	.	.	.	.	.	.	.	.	.	.	.	.	.	.	.	.	.
Eukaryota-Fungi-Ascomycota-Eurotiomycetes-Eurotiales-Aspergillaceae	.	.	.	.	.	5.63476e-05	.	.	.	.	.	.	.	.	.	.	.	.	0.0016488	.	.	.	.	.	.	.	.	.	.	.	.	.	.	.	.	.	.	.	.	.	.	.	.	.	.	.	.	.	.
Eukaryota-Fungi-Ascomycota-Sordariomycetes-Hypocreales-Cordycipitaceae	.	.	.	6.36213e-05	.	.	.	0.00238095	.	.	2.29901e-05	.	.	.	5.13189e-05	.	.	.	0.00206101	.	.	.	.	.	.	.	.	.	.	.	.	.	.	.	.	.	.	.	.	.	.	.	.	.	.	.	.	.	.
Eukaryota-Fungi-Ascomycota-Sordariomycetes-Xylariales	.	.	.	.	.	.	.	.	.	.	4.59802e-05	.	.	.	.	.	.	.	0.00247321	.	.	.	.	.	.	.	.	.	.	.	.	.	.	.	.	.	.	.	.	.	.	.	.	.	.	.	.	4.10357e-05	.
Eukaryota-Metazoa-Chordata-Aves-Passeriformes-Corvidae-Aphelocoma-Aphelocoma californica x Aphelocoma woodhouseii	.	.	.	.	.	.	.	.	.	.	.	.	.	.	.	.	.	.	.	.	.	.	5.55926e-05	.	4.77623e-05	.	.	.	.	.	.	.	.	.	.	.	.	.	.	.	.	.	.	.	.	.	.	.	.
Viruses-Caudovirales	.	.	.	6.36213e-05	.	.	.	.	.	0.000226835	.	.	6.05437e-05	.	.	0.000180963	.	.	.	.	.	.	.	.	.	.	.	.	.	.	.	.	.	.	.	.	.	0.00065189	.	.	.	.	.	.	.	.	.	.	.
Viruses-Ortervirales-Retroviridae	.	.	0.00212314	.	.	.	0.000284738	.	.	.	.	.	.	.	.	.	.	.	.	.	3.28224e-05	.	.	.	.	.	.	.	.	.	.	.	.	.	.	.	.	.	.	.	.	.	.	.	.	.	.	.	.
Bacteria-Actinobacteria-Actinobacteria-Actinomycetales-Actinomycetaceae-Arcanobacterium-Arcanobacterium haemolyticum	.	.	.	.	.	0.000112695	.	0.0047619	.	.	.	.	.	.	.	.	.	.	0.000412201	.	.	.	.	.	.	.	.	.	.	.	.	.	0.0106572	.	.	.	.	.	.	.	.	.	.	.	.	.	.	.	.
Bacteria-Actinobacteria-Actinobacteria-Corynebacteriales-Dietziaceae	.	.	.	.	0.00153689	.	.	.	0.000218771	.	.	.	.	.	.	0.000361925	.	.	.	.	.	.	.	.	4.77623e-05	.	.	.	.	.	.	.	.	.	.	.	.	.	.	6.03573e-05	.	.	.	.	.	0.00034904	.	.	.
Bacteria-Actinobacteria-Actinobacteria-Geodermatophilales	.	.	.	.	0.00102459	.	.	.	.	0.000113417	.	.	.	.	.	0.000180963	.	.	.	.	.	.	.	.	.	.	4.7201e-05	.	.	.	.	.	.	.	.	.	.	.	.	.	.	.	.	.	.	0.00017452	.	.	6.94444e-05
Bacteria-Actinobacteria-Actinobacteria-Geodermatophilales-Geodermatophilaceae	.	.	.	.	.	.	.	.	.	.	.	.	.	.	.	0.000361925	0.000601323	.	.	.	.	.	.	.	.	.	.	.	.	.	.	.	.	.	.	.	.	.	.	.	.	.	.	.	.	0.00017452	3.69495e-05	.	.
Bacteria-Actinobacteria-Actinobacteria-Pseudonocardiales	.	.	.	.	.	.	.	.	.	0.000113417	.	.	.	.	.	0.000361925	.	.	.	.	.	.	5.55926e-05	.	.	.	0.000236005	.	.	.	.	.	.	.	.	.	.	.	.	.	.	.	.	.	.	.	.	.	.
Bacteria-Actinobacteria-Rubrobacteria-Rubrobacterales-Rubrobacteraceae	.	.	.	.	.	.	.	.	.	.	.	.	.	.	.	.	.	.	.	.	.	.	5.55926e-05	.	.	.	.	.	.	.	.	.	.	.	.	.	.	0.00130378	.	.	.	.	.	.	.	0.00017452	3.69495e-05	.	.
Bacteria-Bacteroidetes-Bacteroidia-Bacteroidales-Prevotellaceae-Prevotella	.	8.41255e-05	.	.	.	0.000281738	.	.	.	.	.	.	.	.	.	.	.	.	.	.	.	.	.	.	.	.	.	.	.	.	.	.	.	.	.	.	.	.	.	.	.	0.000167084	.	.	.	.	.	.	.
Bacteria-Firmicutes-Bacilli-Lactobacillales-Streptococcaceae-Streptococcus-Streptococcus constellatus subsp. pharyngis C1050	.	8.41255e-05	.	.	.	.	.	.	.	.	.	.	.	.	5.13189e-05	.	.	.	.	.	.	.	.	.	.	.	.	.	.	.	.	.	.	.	.	.	.	.	.	.	.	.	.	.	.	.	.	.	.
Eukaryota-Fungi-Ascomycota-Leotiomycetes	.	.	.	6.36213e-05	.	.	.	.	.	0.000113417	.	.	.	.	.	.	.	.	0.00288541	.	.	.	.	.	.	.	.	.	.	.	.	.	.	.	.	.	.	.	.	.	.	.	.	.	.	.	.	.	.
Eukaryota-Fungi-Ascomycota-Sordariomycetes-Sordariales-Sordariaceae-Sordaria	.	.	.	.	.	5.63476e-05	.	.	.	.	.	.	.	.	.	.	.	.	0.000412201	.	.	.	5.55926e-05	.	.	.	.	.	.	.	.	.	.	.	.	.	.	.	.	.	.	.	.	.	.	.	.	8.20715e-05	6.94444e-05
Bacteria-Actinobacteria-Actinobacteria-Micrococcales-Micrococcaceae-Kocuria	.	.	.	.	0.000512295	.	0.00284738	.	.	0.000567086	.	.	6.05437e-05	.	.	0.000723851	.	.	.	0.000430478	.	.	.	.	.	.	.	.	.	.	.	.	.	.	.	.	.	.	.	.	.	.	.	.	.	0.00017452	.	.	.
Bacteria-Actinobacteria-Actinobacteria-Streptomycetales-Streptomycetaceae-Streptomyces	.	.	0.218684	.	.	.	0.00968109	.	.	.	.	.	.	.	.	.	.	.	.	.	.	.	5.55926e-05	.	.	.	.	.	.	.	.	.	.	.	.	.	0.000103445	.	0.0126117	.	.	0.000334169	.	.	0.0245098	0.00052356	.	.	.
Bacteria-Firmicutes-Bacilli-Bacillales-Gemella	.	.	.	.	.	.	.	.	.	.	.	.	.	.	.	.	.	.	.	.	.	.	.	.	.	.	.	.	.	.	.	.	.	3.90137e-05	.	.	.	.	.	.	0.000791139	8.35422e-05	.	.	.	.	.	.	.
Bacteria-Firmicutes-Bacilli-Lactobacillales-Streptococcaceae-Streptococcus-Streptococcus dysgalactiae subsp. equisimilis	.	.	.	.	.	0.000281738	.	.	.	0.000113417	.	.	.	.	.	.	.	.	.	.	.	.	.	.	.	.	.	.	.	.	.	.	.	.	.	.	.	.	.	.	.	.	0.000660939	.	.	.	.	.	.
Bacteria-Firmicutes-Tissierellia-Tissierellales-Peptoniphilaceae	.	.	.	.	.	5.63476e-05	.	.	.	.	.	.	.	.	.	.	.	.	0.000412201	.	.	.	.	.	.	.	.	.	.	.	.	.	0.0017762	.	.	.	.	.	.	.	.	.	.	.	.	.	.	.	.
Bacteria-Proteobacteria-Gammaproteobacteria-Pseudomonadales-Pseudomonadaceae-Pseudomonas-Pseudomonas antarctica	.	.	.	.	.	.	.	.	.	.	.	.	.	.	.	.	.	.	.	.	.	.	.	.	4.77623e-05	.	4.7201e-05	3.92234e-05	.	.	0.000504796	.	.	.	.	.	.	.	.	6.03573e-05	.	.	0.000330469	.	.	.	.	.	.
Eukaryota-Fungi-Ascomycota-Sordariomycetes-Hypocreales-Hypocreaceae	.	.	.	.	.	5.63476e-05	0.000284738	.	.	.	.	.	.	0.000277316	.	.	.	.	0.0012366	.	.	.	.	.	.	.	.	.	.	.	.	.	.	.	.	.	0.000103445	.	.	.	.	.	.	.	.	.	.	4.10357e-05	.
Eukaryota-Viridiplantae-Streptophyta-Magnoliopsida-Cucurbitales	.	.	.	0.000127243	.	.	0.000284738	.	0.000218771	.	.	.	6.05437e-05	.	.	.	.	.	.	0.000215239	.	.	.	.	4.77623e-05	.	.	.	.	.	.	.	.	.	.	.	.	.	.	.	.	0.000167084	.	.	.	.	.	.	.
Bacteria-Actinobacteria-Actinobacteria-Corynebacteriales-Corynebacteriaceae-Corynebacterium-Corynebacterium diphtheriae	.	.	.	6.36213e-05	.	5.63476e-05	.	.	.	.	.	.	.	.	.	.	.	.	0.00577082	.	.	.	.	.	.	.	.	7.84468e-05	.	.	.	.	0.0079929	.	.	.	.	.	.	0.000241429	.	.	.	.	.	.	.	4.10357e-05	0.000208333
Bacteria-Actinobacteria-Actinobacteria-Streptomycetales-Streptomycetaceae	.	.	0.254777	.	.	.	0.00711845	.	.	.	.	.	.	.	.	.	.	.	.	.	.	.	.	.	.	.	9.4402e-05	.	.	.	.	.	.	.	.	.	0.000103445	.	0.0036784	.	.	.	.	.	.	0.00034904	3.69495e-05	.	.
Bacteria-Firmicutes-Bacilli-Lactobacillales-Enterococcaceae-Enterococcus-Enterococcus faecium	.	.	.	.	.	5.63476e-05	.	.	.	0.000113417	.	.	.	.	.	0.000723851	0.000601323	.	0.000412201	.	.	.	.	.	.	.	.	.	.	.	.	.	.	.	.	.	.	.	.	.	.	.	.	.	.	.	.	.	.
Bacteria-Proteobacteria-Gammaproteobacteria-Pseudomonadales-Moraxellaceae	.	.	.	.	0.000512295	.	0.000284738	.	.	.	.	.	.	.	.	.	.	.	.	.	.	.	5.55926e-05	.	.	.	.	.	.	.	.	.	.	.	.	.	.	.	.	.	.	.	.	.	.	.	.	.	.
Eukaryota-Fungi-Ascomycota-Sordariomycetes-Hypocreales-Ophiocordycipitaceae	.	.	.	.	.	.	.	.	.	.	.	.	.	0.000277316	5.13189e-05	.	0.000601323	.	0.00494641	.	3.28224e-05	.	.	0.000268456	.	.	.	.	.	.	.	.	.	.	0.000113482	.	.	.	.	.	.	.	.	.	.	.	.	.	.
Bacteria-Actinobacteria-Actinobacteria-Corynebacteriales-Dietziaceae-Dietzia	.	.	.	6.36213e-05	.	5.63476e-05	0.000284738	.	.	0.000226835	.	.	6.05437e-05	.	.	.	.	.	.	.	6.56448e-05	.	.	.	.	.	.	.	.	.	.	.	.	.	.	.	.	.	.	.	.	8.35422e-05	0.000330469	.	.	0.00034904	.	.	.
Bacteria-Firmicutes-Bacilli-Bacillales-Staphylococcaceae-Staphylococcus-Staphylococcus haemolyticus	.	8.41255e-05	.	6.36213e-05	.	.	0.000569476	.	.	.	.	.	.	.	.	0.0521173	.	.	.	.	.	.	.	.	.	.	.	.	.	.	.	.	.	.	.	0.00210305	.	.	.	0.000120715	0.000791139	.	.	.	.	.	.	.	.
Bacteria-Firmicutes-Bacilli-Lactobacillales-Streptococcaceae-Streptococcus-Streptococcus periodonticum	.	8.41255e-05	.	.	.	.	.	.	.	.	.	.	.	.	.	.	.	.	.	.	.	.	.	.	.	.	.	.	.	.	.	.	.	.	.	.	.	.	.	.	.	.	.	.	.	.	.	.	.
Bacteria-Firmicutes-Tissierellia-Tissierellales	.	.	.	.	.	.	.	.	.	.	.	.	.	.	.	.	.	.	0.000412201	.	.	.	.	.	.	.	.	.	.	.	.	.	0.000888099	.	.	.	.	.	.	.	0.000791139	.	.	.	.	.	.	.	.
Bacteria-Proteobacteria-Alphaproteobacteria-Rhodobacterales-Rhodobacteraceae-Paracoccus-Paracoccus yeei	.	.	0.00212314	.	.	.	.	.	.	.	.	.	.	0.000277316	.	.	.	.	0.000412201	.	.	.	5.55926e-05	.	.	.	.	3.92234e-05	.	4.9586e-05	.	.	.	.	.	.	.	.	.	.	.	.	.	.	.	.	.	.	.
Bacteria-Proteobacteria-Alphaproteobacteria-Sphingomonadales	.	.	.	.	0.00102459	.	0.00113895	.	.	0.000226835	.	.	.	.	.	.	.	.	.	.	.	.	.	.	.	.	0.00094402	.	.	.	.	.	.	.	.	.	0.000103445	.	.	6.03573e-05	.	8.35422e-05	.	.	.	0.00017452	.	.	.
[truncated: 107 more rows]
[truncated: 33 more columns]
